# Supplementary material for: Engineering Escherichia coli to Utilize Erythritol as Sole Carbon Source
Source: Adv Sci (Weinh). 2023 Mar 20;10(14):2207008. doi: 10.1002/advs.202207008 (PMC10190533; doi:10.1002/advs.202207008)
Supplement: Supplementary file 2 — Supplemental Table 1 [file ADVS-10-2207008-s003.xlsx]

## Sheet: Plasmid sequence
	Plasmids used in this manuscript
	Plasmid	Size (bp)	Sequence (5'-3')
	pFB147	8856	TATCAAACGCCTTCAGCAATTCTGCCGTATTGTCGTTATGGAAACGGATGATGCGGCTGAATTAGACCGCCCGGAGATTACCCTCGACCATTGTCATCACGCTTACCGGATAGGCAAAAGCCTCCGCCAAAGCGGTGCAGGACGCGACAGACGAGATCATGATAGCCTCCACATGAATTCCAGGGCCCCGCTCCTCCGTGCATCCTGGAAACAGATGCGCCGCAATCAAAACCTATGATAGCGGCGTGTTATTAACTCCAATAATGATGTTATAAAGCTCGAAAGCTGTCAATCGGATGTTTTCGAAACACCGGTGAAATAGCACAATTTCGCGCCGAATCTCGATCACGATCTAGAGAAATCCACTACATAATTCGTTATCAATCGCACTATTCACAG…	tatcaaacgccttcagcaattctgccgtattgtcgttatggaaacggatgatgcggctgaattagaccgcccggagattaccctcgaccattgtcatcacgcttaccggataggcaaaagcctccgccaaagcggtgcaggacgcgacagacgagatcatgatagcctccacatgaattccagggccccgctcctccgtgcatcctggaaacagatgcgccgcaatcaaaacctatgatagcggcgtgttattaactccaataatgatgttataaagctcgaaagctgtcaatcggatgttttcgaaacaccggtgaaatagcacaatttcgcgccgaatctcgatcacgatctagagaaatccactacataattcgttatcaatcgcactattcacag…
	pFB148	8193	TTGACGGCTAGCTCAGTCCTAGGTACAGTGCTAGCGGAATCCAAATGTCAATGAAAGCACATAGCCGCCATGCGTGAGAAAGGTGACATCATCATCGGGATCGACGCGGGCACGTCTGTGCTCAAGGCAGTCGCTTTCGACCTTAGCGGACGCCAGATCGAATCTGCTGCCGTTCGCAATAAATACGATACCGGCGAACATGGCGCTGTCACACAGTCGCTTTCCCAGACGTGGCAGGACTGCGCGCGCGCCTTGCGCGACCTCGGTGCAAAGATGCCCGGCCTTGCCGAACGCACTGCGGCAATCGCCGTTACCGGTCAGGGTGACGGAACCTGGCTTGTTGGCCGCGACAACCAGCCGGTCGGCGATGCCTGGCTGTGGCTCGATGCCCGCGCGGCA…	ttgacggctagctcagtcctaggtacagtgctagcggaatccaaatgtcaatgaaagcacatagccgccatgcgtgagaaaggtgacatcatcatcgggatcgacgcgggcacgtctgtgctcaaggcagtcgctttcgaccttagcggacgccagatcgaatctgctgccgttcgcaataaatacgataccggcgaacatggcgctgtcacacagtcgctttcccagacgtggcaggactgcgcgcgcgccttgcgcgacctcggtgcaaagatgcccggccttgccgaacgcactgcggcaatcgccgttaccggtcagggtgacggaacctggcttgttggccgcgacaaccagccggtcggcgatgcctggctgtggctcgatgcccgcgcggca…
	pFB149	8193	TTTACGGCTAGCTCAGTCCTAGGTACTATGCTAGCGGAATCCAAATGTCAATGAAAGCACATAGCCGCCATGCGTGAGAAAGGTGACATCATCATCGGGATCGACGCGGGCACGTCTGTGCTCAAGGCAGTCGCTTTCGACCTTAGCGGACGCCAGATCGAATCTGCTGCCGTTCGCAATAAATACGATACCGGCGAACATGGCGCTGTCACACAGTCGCTTTCCCAGACGTGGCAGGACTGCGCGCGCGCCTTGCGCGACCTCGGTGCAAAGATGCCCGGCCTTGCCGAACGCACTGCGGCAATCGCCGTTACCGGTCAGGGTGACGGAACCTGGCTTGTTGGCCGCGACAACCAGCCGGTCGGCGATGCCTGGCTGTGGCTCGATGCCCGCGCGGCA…	tttacggctagctcagtcctaggtactatgctagcggaatccaaatgtcaatgaaagcacatagccgccatgcgtgagaaaggtgacatcatcatcgggatcgacgcgggcacgtctgtgctcaaggcagtcgctttcgaccttagcggacgccagatcgaatctgctgccgttcgcaataaatacgataccggcgaacatggcgctgtcacacagtcgctttcccagacgtggcaggactgcgcgcgcgccttgcgcgacctcggtgcaaagatgcccggccttgccgaacgcactgcggcaatcgccgttaccggtcagggtgacggaacctggcttgttggccgcgacaaccagccggtcggcgatgcctggctgtggctcgatgcccgcgcggca…
	pFB150	8193	TTTACGGCTAGCTCAGTCCTAGGTATAGTGCTAGCGGAATCCAAATGTCAATGAAAGCACATAGCCGCCATGCGTGAGAAAGGTGACATCATCATCGGGATCGACGCGGGCACGTCTGTGCTCAAGGCAGTCGCTTTCGACCTTAGCGGACGCCAGATCGAATCTGCTGCCGTTCGCAATAAATACGATACCGGCGAACATGGCGCTGTCACACAGTCGCTTTCCCAGACGTGGCAGGACTGCGCGCGCGCCTTGCGCGACCTCGGTGCAAAGATGCCCGGCCTTGCCGAACGCACTGCGGCAATCGCCGTTACCGGTCAGGGTGACGGAACCTGGCTTGTTGGCCGCGACAACCAGCCGGTCGGCGATGCCTGGCTGTGGCTCGATGCCCGCGCGGCA…	tttacggctagctcagtcctaggtatagtgctagcggaatccaaatgtcaatgaaagcacatagccgccatgcgtgagaaaggtgacatcatcatcgggatcgacgcgggcacgtctgtgctcaaggcagtcgctttcgaccttagcggacgccagatcgaatctgctgccgttcgcaataaatacgataccggcgaacatggcgctgtcacacagtcgctttcccagacgtggcaggactgcgcgcgcgccttgcgcgacctcggtgcaaagatgcccggccttgccgaacgcactgcggcaatcgccgttaccggtcagggtgacggaacctggcttgttggccgcgacaaccagccggtcggcgatgcctggctgtggctcgatgcccgcgcggca…
	pFB151	8193	TTTACAGCTAGCTCAGTCCTAGGGACTGTGCTAGCGGAATCCAAATGTCAATGAAAGCACATAGCCGCCATGCGTGAGAAAGGTGACATCATCATCGGGATCGACGCGGGCACGTCTGTGCTCAAGGCAGTCGCTTTCGACCTTAGCGGACGCCAGATCGAATCTGCTGCCGTTCGCAATAAATACGATACCGGCGAACATGGCGCTGTCACACAGTCGCTTTCCCAGACGTGGCAGGACTGCGCGCGCGCCTTGCGCGACCTCGGTGCAAAGATGCCCGGCCTTGCCGAACGCACTGCGGCAATCGCCGTTACCGGTCAGGGTGACGGAACCTGGCTTGTTGGCCGCGACAACCAGCCGGTCGGCGATGCCTGGCTGTGGCTCGATGCCCGCGCGGCA…	tttacagctagctcagtcctagggactgtgctagcggaatccaaatgtcaatgaaagcacatagccgccatgcgtgagaaaggtgacatcatcatcgggatcgacgcgggcacgtctgtgctcaaggcagtcgctttcgaccttagcggacgccagatcgaatctgctgccgttcgcaataaatacgataccggcgaacatggcgctgtcacacagtcgctttcccagacgtggcaggactgcgcgcgcgccttgcgcgacctcggtgcaaagatgcccggccttgccgaacgcactgcggcaatcgccgttaccggtcagggtgacggaacctggcttgttggccgcgacaaccagccggtcggcgatgcctggctgtggctcgatgcccgcgcggca…
	pFB152	8193	TTTATGGCTAGCTCAGTCCTAGGTACAATGCTAGCGGAATCCAAATGTCAATGAAAGCACATAGCCGCCATGCGTGAGAAAGGTGACATCATCATCGGGATCGACGCGGGCACGTCTGTGCTCAAGGCAGTCGCTTTCGACCTTAGCGGACGCCAGATCGAATCTGCTGCCGTTCGCAATAAATACGATACCGGCGAACATGGCGCTGTCACACAGTCGCTTTCCCAGACGTGGCAGGACTGCGCGCGCGCCTTGCGCGACCTCGGTGCAAAGATGCCCGGCCTTGCCGAACGCACTGCGGCAATCGCCGTTACCGGTCAGGGTGACGGAACCTGGCTTGTTGGCCGCGACAACCAGCCGGTCGGCGATGCCTGGCTGTGGCTCGATGCCCGCGCGGCA…	tttatggctagctcagtcctaggtacaatgctagcggaatccaaatgtcaatgaaagcacatagccgccatgcgtgagaaaggtgacatcatcatcgggatcgacgcgggcacgtctgtgctcaaggcagtcgctttcgaccttagcggacgccagatcgaatctgctgccgttcgcaataaatacgataccggcgaacatggcgctgtcacacagtcgctttcccagacgtggcaggactgcgcgcgcgccttgcgcgacctcggtgcaaagatgcccggccttgccgaacgcactgcggcaatcgccgttaccggtcagggtgacggaacctggcttgttggccgcgacaaccagccggtcggcgatgcctggctgtggctcgatgcccgcgcggca…
	pFB153	8389	TATCAAACGCCTTCAGCAATTCTGCCGTATTGTCGTTATGGAAACGGATGATGCGGCTGAATTAGACCGCCCGGAGATTACCCTCGACCATTGTCATCACGCTTACCGGATAGGCAAAAGCCTCCGCCAAAGCGGTGCAGGACGCGACAGACGAGATCATGATAGCCTCCACATGAATTCCAGGGCCCCGCTCCTCCGTGCATCCTGGAAACAGATGCGCCGCAATCAAAACCTATGATAGCGGCGTGTTATTAACTCCAATAATGATGTTATAAAGCTCGAAAGCTGTCAATCGGATGTTTTCGAAACACCGGTGAAATAGCACAATTTCGCGCCGAATCTCGATCACGATCTAGAGAAATCCACTACATAATTCGTTATCAATCGCACTATTCACAG…	tatcaaacgccttcagcaattctgccgtattgtcgttatggaaacggatgatgcggctgaattagaccgcccggagattaccctcgaccattgtcatcacgcttaccggataggcaaaagcctccgccaaagcggtgcaggacgcgacagacgagatcatgatagcctccacatgaattccagggccccgctcctccgtgcatcctggaaacagatgcgccgcaatcaaaacctatgatagcggcgtgttattaactccaataatgatgttataaagctcgaaagctgtcaatcggatgttttcgaaacaccggtgaaatagcacaatttcgcgccgaatctcgatcacgatctagagaaatccactacataattcgttatcaatcgcactattcacag…
	pFB154	6927	TATCAAACGCCTTCAGCAATTCTGCCGTATTGTCGTTATGGAAACGGATGATGCGGCTGAATTAGACCGCCCGGAGATTACCCTCGACCATTGTCATCACGCTTACCGGATAGGCAAAAGCCTCCGCCAAAGCGGTGCAGGACGCGACAGACGAGATCATGATAGCCTCCACATGAATTCCAGGGCCCCGCTCCTCCGTGCATCCTGGAAACAGATGCGCCGCAATCAAAACCTATGATAGCGGCGTGTTATTAACTCCAATAATGATGTTATAAAGCTCGAAAGCTGTCAATCGGATGTTTTCGAAACACCGGTGAAATAGCACAATTTCGCGCCGAATCTCGATCACGATCTAGAGAAATCCACTACATAATTCGTTATCAATCGCACTATTCACAG…	tatcaaacgccttcagcaattctgccgtattgtcgttatggaaacggatgatgcggctgaattagaccgcccggagattaccctcgaccattgtcatcacgcttaccggataggcaaaagcctccgccaaagcggtgcaggacgcgacagacgagatcatgatagcctccacatgaattccagggccccgctcctccgtgcatcctggaaacagatgcgccgcaatcaaaacctatgatagcggcgtgttattaactccaataatgatgttataaagctcgaaagctgtcaatcggatgttttcgaaacaccggtgaaatagcacaatttcgcgccgaatctcgatcacgatctagagaaatccactacataattcgttatcaatcgcactattcacag…
	pFB155	5987	TATCAAACGCCTTCAGCAATTCTGCCGTATTGTCGTTATGGAAACGGATGATGCGGCTGAATTAGACCGCCCGGAGATTACCCTCGACCATTGTCATCACGCTTACCGGATAGGCAAAAGCCTCCGCCAAAGCGGTGCAGGACGCGACAGACGAGATCATGATAGCCTCCACATGAATTCCAGGGCCCCGCTCCTCCGTGCATCCTGGAAACAGATGCGCCGCAATCAAAACCTATGATAGCGGCGTGTTATTAACTCCAATAATGATGTTATAAAGCTCGAAAGCTGTCAATCGGATGTTTTCGAAACACCGGTGAAATAGCACAATTTCGCGCCGAATCTCGATCACGATCTAGAGAAATCCACTACATAATTCGTTATCAATCGCACTATTCACAG…	tatcaaacgccttcagcaattctgccgtattgtcgttatggaaacggatgatgcggctgaattagaccgcccggagattaccctcgaccattgtcatcacgcttaccggataggcaaaagcctccgccaaagcggtgcaggacgcgacagacgagatcatgatagcctccacatgaattccagggccccgctcctccgtgcatcctggaaacagatgcgccgcaatcaaaacctatgatagcggcgtgttattaactccaataatgatgttataaagctcgaaagctgtcaatcggatgttttcgaaacaccggtgaaatagcacaatttcgcgccgaatctcgatcacgatctagagaaatccactacataattcgttatcaatcgcactattcacag…
	pFB156	4374	TATCAAACGCCTTCAGCAATTCTGCCGTATTGTCGTTATGGAAACGGATGATGCGGCTGAATTAGACCGCCCGGAGATTACCCTCGACCATTGTCATCACGCTTACCGGATAGGCAAAAGCCTCCGCCAAAGCGGTGCAGGACGCGACAGACGAGATCATGATAGCCTCCACATGAATTCCAGGGCCCCGCTCCTCCGTGCATCCTGGAAACAGATGCGCCGCAATCAAAACCTATGATAGCGGCGTGTTATTAACTCCAATAATGATGTTATAAAGCTCGAAAGCTGTCAATCGGATGTTTTCGAAACACCGGTGAAATAGCACAATTTCGCGCCGAATCTCGATCACGATCTAGAGAAATCCACTACATAATTCGTTATCAATCGCACTATTCACAG…	tatcaaacgccttcagcaattctgccgtattgtcgttatggaaacggatgatgcggctgaattagaccgcccggagattaccctcgaccattgtcatcacgcttaccggataggcaaaagcctccgccaaagcggtgcaggacgcgacagacgagatcatgatagcctccacatgaattccagggccccgctcctccgtgcatcctggaaacagatgcgccgcaatcaaaacctatgatagcggcgtgttattaactccaataatgatgttataaagctcgaaagctgtcaatcggatgttttcgaaacaccggtgaaatagcacaatttcgcgccgaatctcgatcacgatctagagaaatccactacataattcgttatcaatcgcactattcacag…
	pFB157	6422	TCATCGCCGGGAGTATTGAATGCTGTTGAGCAGAACCGCGAGCACGATTACCGCGCCGGTAAAGACGGTCTGCCAGTAGGAGGACACGCCGATAATCACGAGGCCGTCGGAAAGGAAACCGATCACGAAAGCGCCGAGAAGTGTGCCCTGGATAGTACCGCGCCCCCCAGTGAGCGCAGCGCCACCGATAACCACGGCAGCGATTGCCGTCAGTTCGTAGGTGGTGCCTGCCGTCGGACCGGCCGACGTCAGCTGCGAAGAAAGAACCAGACCTGCAATGGCAGCGCAGATGCCGGAAATGACATAGACCGACACCTTGACGCGCTTGACCGGAACGCCGGACAGTTCAGCCGCACGTTCGTTGCCACCCGACGCATAGAGCCAGCGACCAAATGCGGT…	TCATCGCCGGGAGTATTGAATGCTGTTGAGCAGAACCGCGAGCACGATTACCGCGCCGGTAAAGACGGTCTGCCAGTAGGAGGACACGCCGATAATCACGAGGCCGTCGGAAAGGAAACCGATCACGAAAGCGCCGAGAAGTGTGCCCTGGATAGTACCGCGCCCCCCAGTGAGCGCAGCGCCACCGATAACCACGGCAGCGATTGCCGTCAGTTCGTAGGTGGTGCCTGCCGTCGGACCGGCCGACGTCAGCTGCGAAGAAAGAACCAGACCTGCAATGGCAGCGCAGATGCCGGAAATGACATAGACCGACACCTTGACGCGCTTGACCGGAACGCCGGACAGTTCAGCCGCACGTTCGTTGCCACCCGACGCATAGAGCCAGCGACCAAATGCGGT…
	pFB158	5036	TTATGACAACTTGACGGCTACATCATTCACTTTTTCTTCACAACCGGCACGGAACTCGCTCGGGCTGGCCCCGGTGCATTTTTTAAATACCCGCGAGAAATAGAGTTGATCGTCAAAACCAACATTGCGACCGACGGTGGCGATAGGCATCCGGGTGGTGCTCAAAAGCAGCTTCGCCTGGCTGATACGTTGGTCCTCGCGCCAGCTTAAGACGCTAATCCCTAACTGCTGGCGGAAAAGATGTGACAGACGCGACGGCGACAAGCAAACATGCTGTGCGACGCTGGCGATATCAAAATTGCTGTCTGCCAGGTGATCGCTGATGTACTGACAAGCCTCGCGTACCCGATTATCCATCGGTGGATGGAGCGACTCGTTAATCGCTTCCATGCGCCGCAG…	ttatgacaacttgacggctacatcattcactttttcttcacaaccggcacggaactcgctcgggctggccccggtgcattttttaaatacccgcgagaaatagagttgatcgtcaaaaccaacattgcgaccgacggtggcgataggcatccgggtggtgctcaaaagcagcttcgcctggctgatacgttggtcctcgcgccagcttaagacgctaatccctaactgctggcggaaaagatgtgacagacgcgacggcgacaagcaaacatgctgtgcgacgctggcgatatcaaaattgctgtctgccaggtgatcgctgatgtactgacaagcctcgcgtacccgattatccatcggtggatggagcgactcgttaatcgcttccatgcgccgcag…
	pFB159	4973	TTATGACAACTTGACGGCTACATCATTCACTTTTTCTTCACAACCGGCACGGAACTCGCTCGGGCTGGCCCCGGTGCATTTTTTAAATACCCGCGAGAAATAGAGTTGATCGTCAAAACCAACATTGCGACCGACGGTGGCGATAGGCATCCGGGTGGTGCTCAAAAGCAGCTTCGCCTGGCTGATACGTTGGTCCTCGCGCCAGCTTAAGACGCTAATCCCTAACTGCTGGCGGAAAAGATGTGACAGACGCGACGGCGACAAGCAAACATGCTGTGCGACGCTGGCGATATCAAAATTGCTGTCTGCCAGGTGATCGCTGATGTACTGACAAGCCTCGCGTACCCGATTATCCATCGGTGGATGGAGCGACTCGTTAATCGCTTCCATGCGCCGCAG…	ttatgacaacttgacggctacatcattcactttttcttcacaaccggcacggaactcgctcgggctggccccggtgcattttttaaatacccgcgagaaatagagttgatcgtcaaaaccaacattgcgaccgacggtggcgataggcatccgggtggtgctcaaaagcagcttcgcctggctgatacgttggtcctcgcgccagcttaagacgctaatccctaactgctggcggaaaagatgtgacagacgcgacggcgacaagcaaacatgctgtgcgacgctggcgatatcaaaattgctgtctgccaggtgatcgctgatgtactgacaagcctcgcgtacccgattatccatcggtggatggagcgactcgttaatcgcttccatgcgccgcag…
	pFB160	4397	TTATGACAACTTGACGGCTACATCATTCACTTTTTCTTCACAACCGGCACGGAACTCGCTCGGGCTGGCCCCGGTGCATTTTTTAAATACCCGCGAGAAATAGAGTTGATCGTCAAAACCAACATTGCGACCGACGGTGGCGATAGGCATCCGGGTGGTGCTCAAAAGCAGCTTCGCCTGGCTGATACGTTGGTCCTCGCGCCAGCTTAAGACGCTAATCCCTAACTGCTGGCGGAAAAGATGTGACAGACGCGACGGCGACAAGCAAACATGCTGTGCGACGCTGGCGATATCAAAATTGCTGTCTGCCAGGTGATCGCTGATGTACTGACAAGCCTCGCGTACCCGATTATCCATCGGTGGATGGAGCGACTCGTTAATCGCTTCCATGCGCCGCAG…	ttatgacaacttgacggctacatcattcactttttcttcacaaccggcacggaactcgctcgggctggccccggtgcattttttaaatacccgcgagaaatagagttgatcgtcaaaaccaacattgcgaccgacggtggcgataggcatccgggtggtgctcaaaagcagcttcgcctggctgatacgttggtcctcgcgccagcttaagacgctaatccctaactgctggcggaaaagatgtgacagacgcgacggcgacaagcaaacatgctgtgcgacgctggcgatatcaaaattgctgtctgccaggtgatcgctgatgtactgacaagcctcgcgtacccgattatccatcggtggatggagcgactcgttaatcgcttccatgcgccgcag…
	pFB161	6312	TGGCGAATGGGACGCGCCCTGTAGCGGCGCATTAAGCGCGGCGGGTGTGGTGGTTACGCGCAGCGTGACCGCTACACTTGCCAGCGCCCTAGCGCCCGCTCCTTTCGCTTTCTTCCCTTCCTTTCTCGCCACGTTCGCCGGCTTTCCCCGTCAAGCTCTAAATCGGGGGCTCCCTTTAGGGTTCCGATTTAGTGCTTTACGGCACCTCGACCCCAAAAAACTTGATTAGGGTGATGGTTCACGTAGTGGGCCATCGCCCTGATAGACGGTTTTTCGCCCTTTGACGTTGGAGTCCACGTTCTTTAATAGTGGACTCTTGTTCCAAACTGGAACAACACTCAACCCTATCTCGGTCTATTCTTTTGATTTATAAGGGATTTTGCCGATTTCGGCCTATTG…	TGGCGAATGGGACGCGCCCTGTAGCGGCGCATTAAGCGCGGCGGGTGTGGTGGTTACGCGCAGCGTGACCGCTACACTTGCCAGCGCCCTAGCGCCCGCTCCTTTCGCTTTCTTCCCTTCCTTTCTCGCCACGTTCGCCGGCTTTCCCCGTCAAGCTCTAAATCGGGGGCTCCCTTTAGGGTTCCGATTTAGTGCTTTACGGCACCTCGACCCCAAAAAACTTGATTAGGGTGATGGTTCACGTAGTGGGCCATCGCCCTGATAGACGGTTTTTCGCCCTTTGACGTTGGAGTCCACGTTCTTTAATAGTGGACTCTTGTTCCAAACTGGAACAACACTCAACCCTATCTCGGTCTATTCTTTTGATTTATAAGGGATTTTGCCGATTTCGGCCTATTG…
	pFB162	4829	TTATGACAACTTGACGGCTACATCATTCACTTTTTCTTCACAACCGGCACGGAACTCGCTCGGGCTGGCCCCGGTGCATTTTTTAAATACCCGCGAGAAATAGAGTTGATCGTCAAAACCAACATTGCGACCGACGGTGGCGATAGGCATCCGGGTGGTGCTCAAAAGCAGCTTCGCCTGGCTGATACGTTGGTCCTCGCGCCAGCTTAAGACGCTAATCCCTAACTGCTGGCGGAAAAGATGTGACAGACGCGACGGCGACAAGCAAACATGCTGTGCGACGCTGGCGATATCAAAATTGCTGTCTGCCAGGTGATCGCTGATGTACTGACAAGCCTCGCGTACCCGATTATCCATCGGTGGATGGAGCGACTCGTTAATCGCTTCCATGCGCCGCAG…	ttatgacaacttgacggctacatcattcactttttcttcacaaccggcacggaactcgctcgggctggccccggtgcattttttaaatacccgcgagaaatagagttgatcgtcaaaaccaacattgcgaccgacggtggcgataggcatccgggtggtgctcaaaagcagcttcgcctggctgatacgttggtcctcgcgccagcttaagacgctaatccctaactgctggcggaaaagatgtgacagacgcgacggcgacaagcaaacatgctgtgcgacgctggcgatatcaaaattgctgtctgccaggtgatcgctgatgtactgacaagcctcgcgtacccgattatccatcggtggatggagcgactcgttaatcgcttccatgcgccgcag…
	pFB163	6906	TGGCGAATGGGACGCGCCCTGTAGCGGCGCATTAAGCGCGGCGGGTGTGGTGGTTACGCGCAGCGTGACCGCTACACTTGCCAGCGCCCTAGCGCCCGCTCCTTTCGCTTTCTTCCCTTCCTTTCTCGCCACGTTCGCCGGCTTTCCCCGTCAAGCTCTAAATCGGGGGCTCCCTTTAGGGTTCCGATTTAGTGCTTTACGGCACCTCGACCCCAAAAAACTTGATTAGGGTGATGGTTCACGTAGTGGGCCATCGCCCTGATAGACGGTTTTTCGCCCTTTGACGTTGGAGTCCACGTTCTTTAATAGTGGACTCTTGTTCCAAACTGGAACAACACTCAACCCTATCTCGGTCTATTCTTTTGATTTATAAGGGATTTTGCCGATTTCGGCCTATTG…	TGGCGAATGGGACGCGCCCTGTAGCGGCGCATTAAGCGCGGCGGGTGTGGTGGTTACGCGCAGCGTGACCGCTACACTTGCCAGCGCCCTAGCGCCCGCTCCTTTCGCTTTCTTCCCTTCCTTTCTCGCCACGTTCGCCGGCTTTCCCCGTCAAGCTCTAAATCGGGGGCTCCCTTTAGGGTTCCGATTTAGTGCTTTACGGCACCTCGACCCCAAAAAACTTGATTAGGGTGATGGTTCACGTAGTGGGCCATCGCCCTGATAGACGGTTTTTCGCCCTTTGACGTTGGAGTCCACGTTCTTTAATAGTGGACTCTTGTTCCAAACTGGAACAACACTCAACCCTATCTCGGTCTATTCTTTTGATTTATAAGGGATTTTGCCGATTTCGGCCTATTG…
	pFB164	5243	TTATGACAACTTGACGGCTACATCATTCACTTTTTCTTCACAACCGGCACGGAACTCGCTCGGGCTGGCCCCGGTGCATTTTTTAAATACCCGCGAGAAATAGAGTTGATCGTCAAAACCAACATTGCGACCGACGGTGGCGATAGGCATCCGGGTGGTGCTCAAAAGCAGCTTCGCCTGGCTGATACGTTGGTCCTCGCGCCAGCTTAAGACGCTAATCCCTAACTGCTGGCGGAAAAGATGTGACAGACGCGACGGCGACAAGCAAACATGCTGTGCGACGCTGGCGATATCAAAATTGCTGTCTGCCAGGTGATCGCTGATGTACTGACAAGCCTCGCGTACCCGATTATCCATCGGTGGATGGAGCGACTCGTTAATCGCTTCCATGCGCCGCAG…	ttatgacaacttgacggctacatcattcactttttcttcacaaccggcacggaactcgctcgggctggccccggtgcattttttaaatacccgcgagaaatagagttgatcgtcaaaaccaacattgcgaccgacggtggcgataggcatccgggtggtgctcaaaagcagcttcgcctggctgatacgttggtcctcgcgccagcttaagacgctaatccctaactgctggcggaaaagatgtgacagacgcgacggcgacaagcaaacatgctgtgcgacgctggcgatatcaaaattgctgtctgccaggtgatcgctgatgtactgacaagcctcgcgtacccgattatccatcggtggatggagcgactcgttaatcgcttccatgcgccgcag…
	pFB165	6132	TGGCGAATGGGACGCGCCCTGTAGCGGCGCATTAAGCGCGGCGGGTGTGGTGGTTACGCGCAGCGTGACCGCTACACTTGCCAGCGCCCTAGCGCCCGCTCCTTTCGCTTTCTTCCCTTCCTTTCTCGCCACGTTCGCCGGCTTTCCCCGTCAAGCTCTAAATCGGGGGCTCCCTTTAGGGTTCCGATTTAGTGCTTTACGGCACCTCGACCCCAAAAAACTTGATTAGGGTGATGGTTCACGTAGTGGGCCATCGCCCTGATAGACGGTTTTTCGCCCTTTGACGTTGGAGTCCACGTTCTTTAATAGTGGACTCTTGTTCCAAACTGGAACAACACTCAACCCTATCTCGGTCTATTCTTTTGATTTATAAGGGATTTTGCCGATTTCGGCCTATTG…	TGGCGAATGGGACGCGCCCTGTAGCGGCGCATTAAGCGCGGCGGGTGTGGTGGTTACGCGCAGCGTGACCGCTACACTTGCCAGCGCCCTAGCGCCCGCTCCTTTCGCTTTCTTCCCTTCCTTTCTCGCCACGTTCGCCGGCTTTCCCCGTCAAGCTCTAAATCGGGGGCTCCCTTTAGGGTTCCGATTTAGTGCTTTACGGCACCTCGACCCCAAAAAACTTGATTAGGGTGATGGTTCACGTAGTGGGCCATCGCCCTGATAGACGGTTTTTCGCCCTTTGACGTTGGAGTCCACGTTCTTTAATAGTGGACTCTTGTTCCAAACTGGAACAACACTCAACCCTATCTCGGTCTATTCTTTTGATTTATAAGGGATTTTGCCGATTTCGGCCTATTG…
	pFB166	5820	TGGCGAATGGGACGCGCCCTGTAGCGGCGCATTAAGCGCGGCGGGTGTGGTGGTTACGCGCAGCGTGACCGCTACACTTGCCAGCGCCCTAGCGCCCGCTCCTTTCGCTTTCTTCCCTTCCTTTCTCGCCACGTTCGCCGGCTTTCCCCGTCAAGCTCTAAATCGGGGGCTCCCTTTAGGGTTCCGATTTAGTGCTTTACGGCACCTCGACCCCAAAAAACTTGATTAGGGTGATGGTTCACGTAGTGGGCCATCGCCCTGATAGACGGTTTTTCGCCCTTTGACGTTGGAGTCCACGTTCTTTAATAGTGGACTCTTGTTCCAAACTGGAACAACACTCAACCCTATCTCGGTCTATTCTTTTGATTTATAAGGGATTTTGCCGATTTCGGCCTATTG…	TGGCGAATGGGACGCGCCCTGTAGCGGCGCATTAAGCGCGGCGGGTGTGGTGGTTACGCGCAGCGTGACCGCTACACTTGCCAGCGCCCTAGCGCCCGCTCCTTTCGCTTTCTTCCCTTCCTTTCTCGCCACGTTCGCCGGCTTTCCCCGTCAAGCTCTAAATCGGGGGCTCCCTTTAGGGTTCCGATTTAGTGCTTTACGGCACCTCGACCCCAAAAAACTTGATTAGGGTGATGGTTCACGTAGTGGGCCATCGCCCTGATAGACGGTTTTTCGCCCTTTGACGTTGGAGTCCACGTTCTTTAATAGTGGACTCTTGTTCCAAACTGGAACAACACTCAACCCTATCTCGGTCTATTCTTTTGATTTATAAGGGATTTTGCCGATTTCGGCCTATTG…
	pFB167	6033	TGGCGAATGGGACGCGCCCTGTAGCGGCGCATTAAGCGCGGCGGGTGTGGTGGTTACGCGCAGCGTGACCGCTACACTTGCCAGCGCCCTAGCGCCCGCTCCTTTCGCTTTCTTCCCTTCCTTTCTCGCCACGTTCGCCGGCTTTCCCCGTCAAGCTCTAAATCGGGGGCTCCCTTTAGGGTTCCGATTTAGTGCTTTACGGCACCTCGACCCCAAAAAACTTGATTAGGGTGATGGTTCACGTAGTGGGCCATCGCCCTGATAGACGGTTTTTCGCCCTTTGACGTTGGAGTCCACGTTCTTTAATAGTGGACTCTTGTTCCAAACTGGAACAACACTCAACCCTATCTCGGTCTATTCTTTTGATTTATAAGGGATTTTGCCGATTTCGGCCTATTG…	TGGCGAATGGGACGCGCCCTGTAGCGGCGCATTAAGCGCGGCGGGTGTGGTGGTTACGCGCAGCGTGACCGCTACACTTGCCAGCGCCCTAGCGCCCGCTCCTTTCGCTTTCTTCCCTTCCTTTCTCGCCACGTTCGCCGGCTTTCCCCGTCAAGCTCTAAATCGGGGGCTCCCTTTAGGGTTCCGATTTAGTGCTTTACGGCACCTCGACCCCAAAAAACTTGATTAGGGTGATGGTTCACGTAGTGGGCCATCGCCCTGATAGACGGTTTTTCGCCCTTTGACGTTGGAGTCCACGTTCTTTAATAGTGGACTCTTGTTCCAAACTGGAACAACACTCAACCCTATCTCGGTCTATTCTTTTGATTTATAAGGGATTTTGCCGATTTCGGCCTATTG…
	pFB168	3015	TTGACGGCTAGCTCAGTCCTAGGTACAGTGCTAGCGGGAGGAATCCAAATGTCAATGAAAGCACATAGCCGCCATGCGTAAAGGCGAAGAGCTGTTCACTGGTGTCGTCCCTATTCTGGTGGAACTGGATGGTGATGTCAACGGTCATAAGTTTTCCGTGCGTGGCGAGGGTGAAGGTGACGCAACTAATGGTAAACTGACGCTGAAGTTCATCTGTACTACTGGTAAACTGCCGGTACCTTGGCCGACTCTGGTAACGACGCTGACTTATGGTGTTCAGTGCTTTGCTCGTTATCCGGACCATATGAAGCAGCATGACTTCTTCAAGTCCGCCATGCCGGAAGGCTATGTGCAGGAACGCACGATTTCCTTTAAGGATGACGGCACGTACAAAACGCG…	ttgacggctagctcagtcctaggtacagtgctagcgggaggaatccaaatgtcaatgaaagcacatagccgccatgcgtaaaggcgaagagctgttcactggtgtcgtccctattctggtggaactggatggtgatgtcaacggtcataagttttccgtgcgtggcgagggtgaaggtgacgcaactaatggtaaactgacgctgaagttcatctgtactactggtaaactgccggtaccttggccgactctggtaacgacgctgacttatggtgttcagtgctttgctcgttatccggaccatatgaagcagcatgacttcttcaagtccgccatgccggaaggctatgtgcaggaacgcacgatttcctttaaggatgacggcacgtacaaaacgcg…
	pFB169	3014	TTGACGGCTAGCTCAGTCCTAGGTACAGTGCTAGCAGACTATGGGATGCAATTGCATCCGAAGGAGCATGAAATGCGTAAAGGCGAAGAGCTGTTCACTGGTGTCGTCCCTATTCTGGTGGAACTGGATGGTGATGTCAACGGTCATAAGTTTTCCGTGCGTGGCGAGGGTGAAGGTGACGCAACTAATGGTAAACTGACGCTGAAGTTCATCTGTACTACTGGTAAACTGCCGGTACCTTGGCCGACTCTGGTAACGACGCTGACTTATGGTGTTCAGTGCTTTGCTCGTTATCCGGACCATATGAAGCAGCATGACTTCTTCAAGTCCGCCATGCCGGAAGGCTATGTGCAGGAACGCACGATTTCCTTTAAGGATGACGGCACGTACAAAACGCGT…	ttgacggctagctcagtcctaggtacagtgctagcagactatgggatgcaattgcatccgaaggagcatgaaatgcgtaaaggcgaagagctgttcactggtgtcgtccctattctggtggaactggatggtgatgtcaacggtcataagttttccgtgcgtggcgagggtgaaggtgacgcaactaatggtaaactgacgctgaagttcatctgtactactggtaaactgccggtaccttggccgactctggtaacgacgctgacttatggtgttcagtgctttgctcgttatccggaccatatgaagcagcatgacttcttcaagtccgccatgccggaaggctatgtgcaggaacgcacgatttcctttaaggatgacggcacgtacaaaacgcgt…
	pFB170	3018	TTGACGGCTAGCTCAGTCCTAGGTACAGTGCTAGCGGAATGGTTCGACAACGCTAAAATGGTCTCTTGAGGACACTATGCGTAAAGGCGAAGAGCTGTTCACTGGTGTCGTCCCTATTCTGGTGGAACTGGATGGTGATGTCAACGGTCATAAGTTTTCCGTGCGTGGCGAGGGTGAAGGTGACGCAACTAATGGTAAACTGACGCTGAAGTTCATCTGTACTACTGGTAAACTGCCGGTACCTTGGCCGACTCTGGTAACGACGCTGACTTATGGTGTTCAGTGCTTTGCTCGTTATCCGGACCATATGAAGCAGCATGACTTCTTCAAGTCCGCCATGCCGGAAGGCTATGTGCAGGAACGCACGATTTCCTTTAAGGATGACGGCACGTACAAAAC…	ttgacggctagctcagtcctaggtacagtgctagcggaatggttcgacaacgctaaaatggtctcttgaggacactatgcgtaaaggcgaagagctgttcactggtgtcgtccctattctggtggaactggatggtgatgtcaacggtcataagttttccgtgcgtggcgagggtgaaggtgacgcaactaatggtaaactgacgctgaagttcatctgtactactggtaaactgccggtaccttggccgactctggtaacgacgctgacttatggtgttcagtgctttgctcgttatccggaccatatgaagcagcatgacttcttcaagtccgccatgccggaaggctatgtgcaggaacgcacgatttcctttaaggatgacggcacgtacaaaac…
	pFB171	3014	TTGACGGCTAGCTCAGTCCTAGGTACAGTGCTAGCGAAGATATAAACGATTTCAGGAACCGGACCGCTTTCAATGCGTAAAGGCGAAGAGCTGTTCACTGGTGTCGTCCCTATTCTGGTGGAACTGGATGGTGATGTCAACGGTCATAAGTTTTCCGTGCGTGGCGAGGGTGAAGGTGACGCAACTAATGGTAAACTGACGCTGAAGTTCATCTGTACTACTGGTAAACTGCCGGTACCTTGGCCGACTCTGGTAACGACGCTGACTTATGGTGTTCAGTGCTTTGCTCGTTATCCGGACCATATGAAGCAGCATGACTTCTTCAAGTCCGCCATGCCGGAAGGCTATGTGCAGGAACGCACGATTTCCTTTAAGGATGACGGCACGTACAAAACGCGT…	ttgacggctagctcagtcctaggtacagtgctagcgaagatataaacgatttcaggaaccggaccgctttcaatgcgtaaaggcgaagagctgttcactggtgtcgtccctattctggtggaactggatggtgatgtcaacggtcataagttttccgtgcgtggcgagggtgaaggtgacgcaactaatggtaaactgacgctgaagttcatctgtactactggtaaactgccggtaccttggccgactctggtaacgacgctgacttatggtgttcagtgctttgctcgttatccggaccatatgaagcagcatgacttcttcaagtccgccatgccggaaggctatgtgcaggaacgcacgatttcctttaaggatgacggcacgtacaaaacgcgt…
	pFB172	3014	TTGACGGCTAGCTCAGTCCTAGGTACAGTGCTAGCAACGACAATACGGCAGAATTGCTGAAGGCGTTTGATAATGCGTAAAGGCGAAGAGCTGTTCACTGGTGTCGTCCCTATTCTGGTGGAACTGGATGGTGATGTCAACGGTCATAAGTTTTCCGTGCGTGGCGAGGGTGAAGGTGACGCAACTAATGGTAAACTGACGCTGAAGTTCATCTGTACTACTGGTAAACTGCCGGTACCTTGGCCGACTCTGGTAACGACGCTGACTTATGGTGTTCAGTGCTTTGCTCGTTATCCGGACCATATGAAGCAGCATGACTTCTTCAAGTCCGCCATGCCGGAAGGCTATGTGCAGGAACGCACGATTTCCTTTAAGGATGACGGCACGTACAAAACGCGT…	ttgacggctagctcagtcctaggtacagtgctagcaacgacaatacggcagaattgctgaaggcgtttgataatgcgtaaaggcgaagagctgttcactggtgtcgtccctattctggtggaactggatggtgatgtcaacggtcataagttttccgtgcgtggcgagggtgaaggtgacgcaactaatggtaaactgacgctgaagttcatctgtactactggtaaactgccggtaccttggccgactctggtaacgacgctgacttatggtgttcagtgctttgctcgttatccggaccatatgaagcagcatgacttcttcaagtccgccatgccggaaggctatgtgcaggaacgcacgatttcctttaaggatgacggcacgtacaaaacgcgt…
	pFB173	3016	TTGACGGCTAGCTCAGTCCTAGGTACAGTGCTAGCGAAGAACTGGCTCGTCACGCCTGTGGGGCTCGAAGTGAAATGCGTAAAGGCGAAGAGCTGTTCACTGGTGTCGTCCCTATTCTGGTGGAACTGGATGGTGATGTCAACGGTCATAAGTTTTCCGTGCGTGGCGAGGGTGAAGGTGACGCAACTAATGGTAAACTGACGCTGAAGTTCATCTGTACTACTGGTAAACTGCCGGTACCTTGGCCGACTCTGGTAACGACGCTGACTTATGGTGTTCAGTGCTTTGCTCGTTATCCGGACCATATGAAGCAGCATGACTTCTTCAAGTCCGCCATGCCGGAAGGCTATGTGCAGGAACGCACGATTTCCTTTAAGGATGACGGCACGTACAAAACGC…	ttgacggctagctcagtcctaggtacagtgctagcGAAGAACTGGCTCGTCACGCCTGTGGGGCTCGAAGTGAAatgcgtaaaggcgaagagctgttcactggtgtcgtccctattctggtggaactggatggtgatgtcaacggtcataagttttccgtgcgtggcgagggtgaaggtgacgcaactaatggtaaactgacgctgaagttcatctgtactactggtaaactgccggtaccttggccgactctggtaacgacgctgacttatggtgttcagtgctttgctcgttatccggaccatatgaagcagcatgacttcttcaagtccgccatgccggaaggctatgtgcaggaacgcacgatttcctttaaggatgacggcacgtacaaaacgc…
	pFB174	3018	TTGACGGCTAGCTCAGTCCTAGGTACAGTGCTAGCAAAAGGATAGAGCATAAGACCCGACAAAGTCGGGTTGTTAAATGCGTAAAGGCGAAGAGCTGTTCACTGGTGTCGTCCCTATTCTGGTGGAACTGGATGGTGATGTCAACGGTCATAAGTTTTCCGTGCGTGGCGAGGGTGAAGGTGACGCAACTAATGGTAAACTGACGCTGAAGTTCATCTGTACTACTGGTAAACTGCCGGTACCTTGGCCGACTCTGGTAACGACGCTGACTTATGGTGTTCAGTGCTTTGCTCGTTATCCGGACCATATGAAGCAGCATGACTTCTTCAAGTCCGCCATGCCGGAAGGCTATGTGCAGGAACGCACGATTTCCTTTAAGGATGACGGCACGTACAAAAC…	ttgacggctagctcagtcctaggtacagtgctagcAAAAGGATAGAGCATAAGACCCGACAAAGTCGGGTTGTTAAatgcgtaaaggcgaagagctgttcactggtgtcgtccctattctggtggaactggatggtgatgtcaacggtcataagttttccgtgcgtggcgagggtgaaggtgacgcaactaatggtaaactgacgctgaagttcatctgtactactggtaaactgccggtaccttggccgactctggtaacgacgctgacttatggtgttcagtgctttgctcgttatccggaccatatgaagcagcatgacttcttcaagtccgccatgccggaaggctatgtgcaggaacgcacgatttcctttaaggatgacggcacgtacaaaac…
	pFB175	3017	TTGACGGCTAGCTCAGTCCTAGGTACAGTGCTAGCGCTGACGACTGCGCATAAACCTAGAGGACGAAAATCGAGCATGCGTAAAGGCGAAGAGCTGTTCACTGGTGTCGTCCCTATTCTGGTGGAACTGGATGGTGATGTCAACGGTCATAAGTTTTCCGTGCGTGGCGAGGGTGAAGGTGACGCAACTAATGGTAAACTGACGCTGAAGTTCATCTGTACTACTGGTAAACTGCCGGTACCTTGGCCGACTCTGGTAACGACGCTGACTTATGGTGTTCAGTGCTTTGCTCGTTATCCGGACCATATGAAGCAGCATGACTTCTTCAAGTCCGCCATGCCGGAAGGCTATGTGCAGGAACGCACGATTTCCTTTAAGGATGACGGCACGTACAAAACG…	ttgacggctagctcagtcctaggtacagtgctagcGCTGACGACTGCGCATaAACCTAGAGGACGAAAATCGAGCatgcgtaaaggcgaagagctgttcactggtgtcgtccctattctggtggaactggatggtgatgtcaacggtcataagttttccgtgcgtggcgagggtgaaggtgacgcaactaatggtaaactgacgctgaagttcatctgtactactggtaaactgccggtaccttggccgactctggtaacgacgctgacttatggtgttcagtgctttgctcgttatccggaccatatgaagcagcatgacttcttcaagtccgccatgccggaaggctatgtgcaggaacgcacgatttcctttaaggatgacggcacgtacaaaacg…
	pFB176	3019	TTGACGGCTAGCTCAGTCCTAGGTACAGTGCTAGCGGCCAAGTGTGCCGCCAAGACTCGAGCTAATTAAGGAGCAATATGCGTAAAGGCGAAGAGCTGTTCACTGGTGTCGTCCCTATTCTGGTGGAACTGGATGGTGATGTCAACGGTCATAAGTTTTCCGTGCGTGGCGAGGGTGAAGGTGACGCAACTAATGGTAAACTGACGCTGAAGTTCATCTGTACTACTGGTAAACTGCCGGTACCTTGGCCGACTCTGGTAACGACGCTGACTTATGGTGTTCAGTGCTTTGCTCGTTATCCGGACCATATGAAGCAGCATGACTTCTTCAAGTCCGCCATGCCGGAAGGCTATGTGCAGGAACGCACGATTTCCTTTAAGGATGACGGCACGTACAAAA…	ttgacggctagctcagtcctaggtacagtgctagcGGCCAAGTGtGCCGCCAAGAcTCGAGCTAATTAAGGAGCAaTatgcgtaaaggcgaagagctgttcactggtgtcgtccctattctggtggaactggatggtgatgtcaacggtcataagttttccgtgcgtggcgagggtgaaggtgacgcaactaatggtaaactgacgctgaagttcatctgtactactggtaaactgccggtaccttggccgactctggtaacgacgctgacttatggtgttcagtgctttgctcgttatccggaccatatgaagcagcatgacttcttcaagtccgccatgccggaaggctatgtgcaggaacgcacgatttcctttaaggatgacggcacgtacaaaa…
	pFB177	3674	TATCAAACGCCTTCAGCAATTCTGCCGTATTGTCGTTATGGAAACGGATGATGCGGCTGAATTAGACCGCCCGGAGATTACCCTCGACCATTGTCATCACGCTTACCGGATAGGCAAAAGCCTCCGCCAAAGCGGTGCAGGACGCGACAGACGAGATCATGATAGCCTCCACATGAATTCCAGGGCCCCGCTCCTCCGTGCATCCTGGAAACAGATGCGCCGCAATCAAAACCTATGATAGCGGCGTGTTATTAACTCCAATAATGATGTTATAAAGCTCGAAAGCTGTCAATCGGATGTTTTCGAAACACCGGTGAAATAGCACAATTTCGCGCCGAATCTCGATCACGATCTAGAGAAATCCACTACATAATTCGTTATCAATCGCACTATTCACAG…	tatcaaacgccttcagcaattctgccgtattgtcgttatggaaacggatgatgcggctgaattagaccgcccggagattaccctcgaccattgtcatcacgcttaccggataggcaaaagcctccgccaaagcggtgcaggacgcgacagacgagatcatgatagcctccacatgaattccagggccccgctcctccgtgcatcctggaaacagatgcgccgcaatcaaaacctatgatagcggcgtgttattaactccaataatgatgttataaagctcgaaagctgtcaatcggatgttttcgaaacaccggtgaaatagcacaatttcgcgccgaatctcgatcacgatctagagaaatccactacataattcgttatcaatcgcactattcacag…
	pFB178	4615	CGTGAGAAAGGTGACATCATCATCGGGATCGACGCGGGCACGTCTGTGCTCAAGGCAGTCGCTTTCGACCTTAGCGGACGCCAGATCGAATCTGCTGCCGTTCGCAATAAATACGATACCGGCGAACATGGCGCTGTCACACAGTCGCTTTCCCAGACGTGGCAGGACTGCGCGCGCGCCTTGCGCGACCTCGGTGCAAAGATGCCCGGCCTTGCCGAACGCACTGCGGCAATCGCCGTTACCGGTCAGGGTGACGGAACCTGGCTTGTTGGCCGCGACAACCAGCCGGTCGGCGATGCCTGGCTGTGGCTCGATGCCCGCGCGGCAACGACGGTGACGCGCCTCGCCGCTGGCCCCGTGAACCGCGCGCGCTTTGAAGCGACCGGCACTGGGTTGAAC…	cgtgagaaaggtgacatcatcatcgggatcgacgcgggcacgtctgtgctcaaggcagtcgctttcgaccttagcggacgccagatcgaatctgctgccgttcgcaataaatacgataccggcgaacatggcgctgtcacacagtcgctttcccagacgtggcaggactgcgcgcgcgccttgcgcgacctcggtgcaaagatgcccggccttgccgaacgcactgcggcaatcgccgttaccggtcagggtgacggaacctggcttgttggccgcgacaaccagccggtcggcgatgcctggctgtggctcgatgcccgcgcggcaacgacggtgacgcgcctcgccgctggccccgtgaaccgcgcgcgctttgaagcgaccggcactgggttgaac…
	pFB179	4455	GCTGAACCGGAAACCTGCGATCTCTTTGTCATCGGCGGTGGTATCAACGGCGCGGGCGTGGCCCGTGACGCCGCCGGGCGCGGCCTCAAGGTGGTGCTGGCGGAAAAAGACGATCTGGCGCAGGGAACTTCGTCACGCTCCGGCAAGCTGGTACATGGTGGTCTGCGTTATCTCGAATATTATGAGTTTCGCCTTGTGCGCGAAGCGCTGATCGAGCGCGAAGTGCTGTTGAACGCCGCTCCCCATATCATCTGGCCAATGCGTTTCGTTCTGCCGCACAGCCCGCAGGACCGTCCCGCCTGGCTGGTGCGGCTTGGCCTGTTTCTCTATGACCACCTCGGCGGCCGCAAGAAGCTTCCCGGCACACGCACGCTCGACCTGCGGCGCGATCCGGAAGGC…	gctgaaccggaaacctgcgatctctttgtcatcggcggtggtatcaacggcgcgggcgtggcccgtgacgccgccgggcgcggcctcaaggtggtgctggcggaaaaagacgatctggcgcagggaacttcgtcacgctccggcaagctggtacatggtggtctgcgttatctcgaatattatgagtttcgccttgtgcgcgaagcgctgatcgagcgcgaagtgctgttgaacgccgctccccatatcatctggccaatgcgtttcgttctgccgcacagcccgcaggaccgtcccgcctggctggtgcggcttggcctgtttctctatgaccacctcggcggccgcaagaagcttcccggcacacgcacgctcgacctgcggcgcgatccggaaggc…
	pFB180	3899	GCCCTTACGCTTTCTCTGAACACCAATCCACTTGTGAACCGCTTTGCCGAACCGGATGACCTGATTGAAACGGTTGCGCGCGATCTGCGCCTGCGCGATCTCCAGCTCACACACGAGTTCATCAATCCAAGCTGGCAGGCTCCAACCATCCGCCGCCTGACGCGCGACATGGACAAGGCCTTGCAGCGTACCGGTGTTCGCGTCACTTCGGGCATGACCGGCCCCTATGGCCGCCTCAACCATTTCGGCCATCCGGACGCAGAAGTGCGCCGTTACTATGTCGACTGGTTCAAGACCTTCGCCGACATTATCGGCGATCTTGGCGGCAAGTCGGTCGGCACGCAGTTTGCGATCTTCACCTATAAGGATTTCGATGACGCTGCGCGCCGCGAAGATCTG…	gcccttacgctttctctgaacaccaatccacttgtgaaccgctttgccgaaccggatgacctgattgaaacggttgcgcgcgatctgcgcctgcgcgatctccagctcacacacgagttcatcaatccaagctggcaggctccaaccatccgccgcctgacgcgcgacatggacaaggccttgcagcgtaccggtgttcgcgtcacttcgggcatgaccggcccctatggccgcctcaaccatttcggccatccggacgcagaagtgcgccgttactatgtcgactggttcaagaccttcgccgacattatcggcgatcttggcggcaagtcggtcggcacgcagtttgcgatcttcacctataaggatttcgatgacgctgcgcgccgcgaagatctg…
	pFB181	3674	GGCGGCTATGTGCTTTCATTGACATTTGGATTCCTCCCGCGACCGAAAATACGTCGCTCGCAGCCCTGTTTATAATGAAATCGGGCGATGGCGTATGCTGGAGATAACATAACGCTATCACGTTGTCTGTAAAATTTTCTAGATGGCGCATTTTTTTTCACCAAAGAGTGAATGTAGGGGAAATCTCCGCGCCTTCGAGTGCGGTTTTCCCACTGTTTTCCATCAATAGCTTAATGTTTCTTCGGTTTTAAATATGTTTAATTCATTGAAAATAAAAGAAAATATAGAAGTTTGTGAGTATCTTTGTGGCTGGCTTTGCGAGAAAAGACGGTGCTGTGAATAGTGCGATTGATAACGAATTATGTAGTGGATTTCTCTAGATCGTGATCGAGATTCGGC…	ggcggctatgtgctttcattgacatttggattcctcccgcgaccgaaaatacgtcgctcgcagccctgtttataatgaaatcgggcgatggcgtatgctggagataacataacgctatcacgttgtctgtaaaattttctagatggcgcattttttttcaccaaagagtgaatgtaggggaaatctccgcgccttcgagtgcggttttcccactgttttccatcaatagcttaatgtttcttcggttttaaatatgtttaattcattgaaaataaaagaaaatatagaagtttgtgagtatctttgtggctggctttgcgagaaaagacggtgctgtgaatagtgcgattgataacgaattatgtagtggatttctctagatcgtgatcgagattcggc…
	pFB182	3589	AGTGCACAAACCAGTCAAGTTTCACAAAAACCCGCCAAGCTGAGCCGCGCCGTCGTCTGGAGCGTGATCGCTGCGATCGTGGTTGTCGGTGCGATTGCCTTCGACACGAAGGTCGTGAAGATCGGGTCTGATTCCGATGTGCGCCAGCAGGCTTTCTCCCCCGATGCCTACGGTGCTTCCGAATTCCCCAAGGTGAAGGCGAGCGTTGAGCAGCGCGCCGTGGATGCAGTGGAAGTTGGAACGGCTCTCGCCGCCGACAAGGCCGCCGCCGGAAAGAAATATGGCGTCGGCGACGTCAATCCGGTTGTCCCGGTCAAGTTTACAGGCACCGTTGAGGAGCGCAAATCCAACTACAATGTCGTGAAGGTCGACGGCCTGCCGGAAGGCGTTGCCATCCGC…	AGTGCACAAACCAGTCAAGTTTCACAAAAACCCGCCAAGCTGAGCCGCGCCGTCGTCTGGAGCGTGATCGCTGCGATCGTGGTTGTCGGtGCGATTGCCTTCGACACGAAGGTCGTGAAGATCGGGTCTGATTCCGATGTGCGCCAGCAGGCTTTCTCCCCCGATGCCTACGGTGCtTCCGAATTCCCCAAGGTGAAGGCGAGCGTTGAGCAGCGCGCCGTGGATGCAGTGGAAGTTGGAACGGCTCTCGCCGCCGACAAGGCCGCCGCCGGAAAGAAaTATGGCGTcGGCGACGTCAATCCGGTTGTCCCGGTCAAGTTTACAGGCACCGTTGAGGAGCGCAAaTCCAACTACAATGTCGTGAAGGTCGACGGCCTGCCGGAAGGCgTTGcCATCCGc…
	pFB183	4578	AGCACCGCTTCGAAAATCGAAGGCAAAAACGGTGATGTCGTTCTTGCCGCAAACAACGTTGCCAAATCCTATGGTCGCATTCATGCCCTGAAGGGCGTGAATTTCGAGATTCGCCGTGGTCAGGTCACGACGCTTTTCGGCGAAAACGGCGCTGGCAAATCAACGTTGATGAAAGTGCTTTCGGGCGTCATCCAGCCGACTTCGGGGACGATCATTCTCGATGGCGAACCTGTGACGTTCAATTCGTCCACCGAAGCGCGCGACCTCGGCATCTCGATCATCCATCAGGAATTGAGCCTCGCGCCCAACATGAACGTGCGCGACAACATCTTCATGGGGCGCGAAATCCGCACCGCCACCGGCGTTGATTTTGCCGAGGAAGAACGCCTGACGCGCGCG…	AGCACCGCTTCGAAAATCGAAGGCAAAAACGGTGATGTCGTTCTTGCCGCAAACAACgTTGCCAAATCCTATGGTCGCATTCATGCCCTGAAGGGCGTGAATTTCGAGATTCGCCGTGGTCAGGTCACGACGCTTTTCGGCGAAAACGGCGCTGGCAAATCaACGTTGATGAAAGTGCTTTCGGGCGTCATCCAGCCGACTTCGGGgACGATCATTCTCGATGGCGAACCTGTGACGTTCAATTCGTCCACCGAAGCGCGCGACCTCGGCATCTCGATCATCCATCAGGAATTGAGCCTCGCGCCCAACATGAACGTGCGCGACAACATCTTCATGGGGCGCGAAATCCGCACCGCCACCGGCGTTGATTTTGCCGAGGAAGAACGCCTGACGCGCGCG…
	pFB184	3633	ACGATCCATCGCGATCTGGATTCGCTGGAACATACCGGCGTGCTGCGCAAAGTACGCGGCGGCGCGACAATCGATACCGGCACACAATTTGAAAGCGATTTCCGCTTCCGCGAACGGCAGGACGGCGAAGCGAAGCAGAAAATGGCCCGCGCCGCGCTTGAGCTTGTTGAACCCGGCATGACGGTGATGATTAATGACGGCTCCATGGCGGCTGTCCTTGGCGGCATGCTTCTGGAAAAGCGCCCGCTGACAGTCATCACCAACAATGCCGTCATCATCGATGAACTGAAGGGCGAGAACGGGATCAATCTGATTGCGCTCGGCGGAACCTATTCAGCCAAGTTCAATGCGTTTTTCGGCATCCTGACGGAAGGGGCCCTGTCGCATCTGAGCGCCGAC…	ACGATCCATCGCGATCTGGATTCGCTGGAACATACCGGcGTGCTGCGCAAaGTACGCGGCGGCGCGACaATCGATACCGGCACACAATTTGAAAGCGATTTCCGCTTCCGCGAACGGCAGGACGGCGAAGCGAAGCAGAAAATGGCCCGCGCCGCGCTTGAGCTTGTTGAACCcGGCATGACGGTGATGATTAATGACGGCTCCATGGCGGCTGTCCTTGGCGGCATGCTTCTGGAAAAGCGCCCGCTGACAGTCATCACCAACAATGCcGTCATCATCGATGAACTGAAGGGCGAGAACGGGATCAATCTGATTgCGCTCGGCGGAACCTATTCAGCCAAGTTCAATGCGTTTTTCGGCATCCTGACGGAAGGGGCCCTGTCGCATCTGAGCGCCGAC…
	pFB185	3718	ACAAAATTCTGGATTGGCACCAGCTGGAAGATGAACAAGACGCTGGCCGAGGCCCGCATTTTCGCCGAAGCCTTGAAAGCTGCCGATGCAAGCCGCTCGACCGACATTCAGCGTTTCGTCATCCCGCCCTTTACCGCCGTGCGCGAAGTGAAGGAAATCCTGTTCGGCACCTCCGTCAAGGTCGGCGCGCAGAACATGCATTGGGCCGATCAGGGAGCATGGACCGGCGAGATTTCGCCGCTGATGCTCAAGGACTGCAATCTCGATATCGTCGAACTCGGTCATTCCGAGCGCCGTGAACATTTCGGTGAAACCAACGAAACGGTCGGCCTCAAGGTCGAAGCTGCGGTGCGCCACGGCCTGATCCCACTCATCTGCATCGGTGAGACGCTGGAAGAC…	ACAAAATTCTGGATTGGCACCAGCTGGAAGATGAACAAGACGCTGGCCGAGGCCCGCATTTTCGCCGAAGCCTTGAAAGCTGCCGATGCAAGCCGCTCGACCGACATTCAGCGTTTCGTCATCCCGCCCTTTACCGCCGTGCGCGAAGTGAAGGAAATCCTGTtCGGCACcTCCGTCAAGGTCGGCGCGCAGAACATGCATTGGGCcGATCAGGGaGCATGGACCGGCGAGATTTCGCCGCTGATGCTCAAGGACTGCAATCTCGATATCGTCGAACTCGGTCATTCCGAGCGCCGTGAACATTTCGGTGAAACCAACGAAACGGTcGGCCTCAAGGTCGAaGCtGCgGTGCGCCACGGCCTGATCCCaCTCATCTGcATCGGTGAGACGCTGGAAGAC…
	pFB186	3692	TATCAAACGCCTTCAGCAATTCTGCCGTATTGTCGTTATGGAAACGGATGATGCGGCTGAATTAGACCGCCCGGAGATTACCCTCGACCATTGTCATCACGCTTACCGGATAGGCAAAAGCCTCCGCCAAAGCGGTGCAGGACGCGACAGACGAGATCATGATAGCCTCCACATGAATTCCAGGGCCCCGCTCCTCCGTGCATCCTGGAAACAGATGCGCCGCAATCAAAACCTATGATAGCGGCGTGTTATTAACTCCAATAATGATGTTATAAAGCTCGAAAGCTGTCAATCGGATGTTTTCGAAACACCGGTGAAATAGCACAATTTCGCGCCGAATCTCGATCACGATCTAGAGAAATCCACTACATAATTCGTTATCAATCGCACTATTCACAG…	tatcaaacgccttcagcaattctgccgtattgtcgttatggaaacggatgatgcggctgaattagaccgcccggagattaccctcgaccattgtcatcacgcttaccggataggcaaaagcctccgccaaagcggtgcaggacgcgacagacgagatcatgatagcctccacatgaattccagggccccgctcctccgtgcatcctggaaacagatgcgccgcaatcaaaacctatgatagcggcgtgttattaactccaataatgatgttataaagctcgaaagctgtcaatcggatgttttcgaaacaccggtgaaatagcacaatttcgcgccgaatctcgatcacgatctagagaaatccactacataattcgttatcaatcgcactattcacag…
	pFB187	3592	GCTTACCGGATAGGCAAAAGCCTCCGCCAAAGCGGTGCAGGACGCGACAGACGAGATCATGATAGCCTCCACATGAATTCCAGGGCCCCGCTCCTCCGTGCATCCTGGAAACAGATGCGCCGCAATCAAAACCTATGATAGCGGCGTGTTATTAACTCCAATAATGATGTTATAAAGCTCGAAAGCTGTCAATCGGATGTTTTCGAAACACCGGTGAAATAGCACAATTTCGCGCCGAATCTCGATCACGATCTAGAGAAATCCACTACATAATTCGTTATCAATCGCACTATTCACAGCACCGTCTTTTCTCGCAAAGCCAGCCACAAAGATACTCACAAACTTCTATATTTTCTTTTATTTTCAATGAATTAAACATATTTAAAACCGAAGAAACAT…	gcttaccggataggcaaaagcctccgccaaagcggtgcaggacgcgacagacgagatcatgatagcctccacatgaattccagggccccgctcctccgtgcatcctggaaacagatgcgccgcaatcaaaacctatgatagcggcgtgttattaactccaataatgatgttataaagctcgaaagctgtcaatcggatgttttcgaaacaccggtgaaatagcacaatttcgcgccgaatctcgatcacgatctagagaaatccactacataattcgttatcaatcgcactattcacagcaccgtcttttctcgcaaagccagccacaaagatactcacaaacttctatattttcttttattttcaatgaattaaacatatttaaaaccgaagaaacat…
	pFB188	3492	CATCCTGGAAACAGATGCGCCGCAATCAAAACCTATGATAGCGGCGTGTTATTAACTCCAATAATGATGTTATAAAGCTCGAAAGCTGTCAATCGGATGTTTTCGAAACACCGGTGAAATAGCACAATTTCGCGCCGAATCTCGATCACGATCTAGAGAAATCCACTACATAATTCGTTATCAATCGCACTATTCACAGCACCGTCTTTTCTCGCAAAGCCAGCCACAAAGATACTCACAAACTTCTATATTTTCTTTTATTTTCAATGAATTAAACATATTTAAAACCGAAGAAACATTAAGCTATTGATGGAAAACAGTGGGAAAACCGCACTCGAAGGCGCGGAGATTTCCCCTACATTCACTCTTTGGTGAAAAAAAATGCGCCATCTAGAAAAT…	catcctggaaacagatgcgccgcaatcaaaacctatgatagcggcgtgttattaactccaataatgatgttataaagctcgaaagctgtcaatcggatgttttcgaaacaccggtgaaatagcacaatttcgcgccgaatctcgatcacgatctagagaaatccactacataattcgttatcaatcgcactattcacagcaccgtcttttctcgcaaagccagccacaaagatactcacaaacttctatattttcttttattttcaatgaattaaacatatttaaaaccgaagaaacattaagctattgatggaaaacagtgggaaaaccgcactcgaaggcgcggagatttcccctacattcactctttggtgaaaaaaaatgcgccatctagaaaat…
	pFB189	3392	TTTCGAAACACCGGTGAAATAGCACAATTTCGCGCCGAATCTCGATCACGATCTAGAGAAATCCACTACATAATTCGTTATCAATCGCACTATTCACAGCACCGTCTTTTCTCGCAAAGCCAGCCACAAAGATACTCACAAACTTCTATATTTTCTTTTATTTTCAATGAATTAAACATATTTAAAACCGAAGAAACATTAAGCTATTGATGGAAAACAGTGGGAAAACCGCACTCGAAGGCGCGGAGATTTCCCCTACATTCACTCTTTGGTGAAAAAAAATGCGCCATCTAGAAAATTTTACAGACAACGTGATAGCGTTATGTTATCTCCAGCATACGCCATCGCCCGATTTCATTATAAACAGGGCTGCGAGCGACGTATTTTCGGTCGCGGGAG…	tttcgaaacaccggtgaaatagcacaatttcgcgccgaatctcgatcacgatctagagaaatccactacataattcgttatcaatcgcactattcacagcaccgtcttttctcgcaaagccagccacaaagatactcacaaacttctatattttcttttattttcaatgaattaaacatatttaaaaccgaagaaacattaagctattgatggaaaacagtgggaaaaccgcactcgaaggcgcggagatttcccctacattcactctttggtgaaaaaaaatgcgccatctagaaaattttacagacaacgtgatagcgttatgttatctccagcatacgccatcgcccgatttcattataaacagggctgcgagcgacgtattttcggtcgcgggag…
	pFB190	3292	ACCGTCTTTTCTCGCAAAGCCAGCCACAAAGATACTCACAAACTTCTATATTTTCTTTTATTTTCAATGAATTAAACATATTTAAAACCGAAGAAACATTAAGCTATTGATGGAAAACAGTGGGAAAACCGCACTCGAAGGCGCGGAGATTTCCCCTACATTCACTCTTTGGTGAAAAAAAATGCGCCATCTAGAAAATTTTACAGACAACGTGATAGCGTTATGTTATCTCCAGCATACGCCATCGCCCGATTTCATTATAAACAGGGCTGCGAGCGACGTATTTTCGGTCGCGGGAGGAATCCAAATGTCAATGAAAGCACATAGCCGCCAAAGAGGAGAAATACTAGATGCGTAAAGGCGAAGAGCTGTTCACTGGTGTCGTCCCTATTCTGGTGG…	accgtcttttctcgcaaagccagccacaaagatactcacaaacttctatattttcttttattttcaatgaattaaacatatttaaaaccgaagaaacattaagctattgatggaaaacagtgggaaaaccgcactcgaaggcgcggagatttcccctacattcactctttggtgaaaaaaaatgcgccatctagaaaattttacagacaacgtgatagcgttatgttatctccagcatacgccatcgcccgatttcattataaacagggctgcgagcgacgtattttcggtcgcgggaggaatccaaatgtcaatgaaagcacatagccgccaaagaggagaaatactagatgcgtaaaggcgaagagctgttcactggtgtcgtccctattctggtgg…
	pFB191	3192	AAGCTATTGATGGAAAACAGTGGGAAAACCGCACTCGAAGGCGCGGAGATTTCCCCTACATTCACTCTTTGGTGAAAAAAAATGCGCCATCTAGAAAATTTTACAGACAACGTGATAGCGTTATGTTATCTCCAGCATACGCCATCGCCCGATTTCATTATAAACAGGGCTGCGAGCGACGTATTTTCGGTCGCGGGAGGAATCCAAATGTCAATGAAAGCACATAGCCGCCAAAGAGGAGAAATACTAGATGCGTAAAGGCGAAGAGCTGTTCACTGGTGTCGTCCCTATTCTGGTGGAACTGGATGGTGATGTCAACGGTCATAAGTTTTCCGTGCGTGGCGAGGGTGAAGGTGACGCAACTAATGGTAAACTGACGCTGAAGTTCATCTGTACTAC…	aagctattgatggaaaacagtgggaaaaccgcactcgaaggcgcggagatttcccctacattcactctttggtgaaaaaaaatgcgccatctagaaaattttacagacaacgtgatagcgttatgttatctccagcatacgccatcgcccgatttcattataaacagggctgcgagcgacgtattttcggtcgcgggaggaatccaaatgtcaatgaaagcacatagccgccaaagaggagaaatactagatgcgtaaaggcgaagagctgttcactggtgtcgtccctattctggtggaactggatggtgatgtcaacggtcataagttttccgtgcgtggcgagggtgaaggtgacgcaactaatggtaaactgacgctgaagttcatctgtactac…
	pFB192	3182	TGGAAAACAGTGGGAAAACCGCACTCGAAGGCGCGGAGATTTCCCCTACATTCACTCTTTGGTGAAAAAAAATGCGCCATCTAGAAAATTTTACAGACAACGTGATAGCGTTATGTTATCTCCAGCATACGCCATCGCCCGATTTCATTATAAACAGGGCTGCGAGCGACGTATTTTCGGTCGCGGGAGGAATCCAAATGTCAATGAAAGCACATAGCCGCCAAAGAGGAGAAATACTAGATGCGTAAAGGCGAAGAGCTGTTCACTGGTGTCGTCCCTATTCTGGTGGAACTGGATGGTGATGTCAACGGTCATAAGTTTTCCGTGCGTGGCGAGGGTGAAGGTGACGCAACTAATGGTAAACTGACGCTGAAGTTCATCTGTACTACTGGTAAACTG…	tggaaaacagtgggaaaaccgcactcgaaggcgcggagatttcccctacattcactctttggtgaaaaaaaatgcgccatctagaaaattttacagacaacgtgatagcgttatgttatctccagcatacgccatcgcccgatttcattataaacagggctgcgagcgacgtattttcggtcgcgggaggaatccaaatgtcaatgaaagcacatagccgccaaagaggagaaatactagatgcgtaaaggcgaagagctgttcactggtgtcgtccctattctggtggaactggatggtgatgtcaacggtcataagttttccgtgcgtggcgagggtgaaggtgacgcaactaatggtaaactgacgctgaagttcatctgtactactggtaaactg…
	pFB193	3172	TGGGAAAACCGCACTCGAAGGCGCGGAGATTTCCCCTACATTCACTCTTTGGTGAAAAAAAATGCGCCATCTAGAAAATTTTACAGACAACGTGATAGCGTTATGTTATCTCCAGCATACGCCATCGCCCGATTTCATTATAAACAGGGCTGCGAGCGACGTATTTTCGGTCGCGGGAGGAATCCAAATGTCAATGAAAGCACATAGCCGCCAAAGAGGAGAAATACTAGATGCGTAAAGGCGAAGAGCTGTTCACTGGTGTCGTCCCTATTCTGGTGGAACTGGATGGTGATGTCAACGGTCATAAGTTTTCCGTGCGTGGCGAGGGTGAAGGTGACGCAACTAATGGTAAACTGACGCTGAAGTTCATCTGTACTACTGGTAAACTGCCGGTACCTT…	tgggaaaaccgcactcgaaggcgcggagatttcccctacattcactctttggtgaaaaaaaatgcgccatctagaaaattttacagacaacgtgatagcgttatgttatctccagcatacgccatcgcccgatttcattataaacagggctgcgagcgacgtattttcggtcgcgggaggaatccaaatgtcaatgaaagcacatagccgccaaagaggagaaatactagatgcgtaaaggcgaagagctgttcactggtgtcgtccctattctggtggaactggatggtgatgtcaacggtcataagttttccgtgcgtggcgagggtgaaggtgacgcaactaatggtaaactgacgctgaagttcatctgtactactggtaaactgccggtacctt…
	pFB194	3162	GCACTCGAAGGCGCGGAGATTTCCCCTACATTCACTCTTTGGTGAAAAAAAATGCGCCATCTAGAAAATTTTACAGACAACGTGATAGCGTTATGTTATCTCCAGCATACGCCATCGCCCGATTTCATTATAAACAGGGCTGCGAGCGACGTATTTTCGGTCGCGGGAGGAATCCAAATGTCAATGAAAGCACATAGCCGCCAAAGAGGAGAAATACTAGATGCGTAAAGGCGAAGAGCTGTTCACTGGTGTCGTCCCTATTCTGGTGGAACTGGATGGTGATGTCAACGGTCATAAGTTTTCCGTGCGTGGCGAGGGTGAAGGTGACGCAACTAATGGTAAACTGACGCTGAAGTTCATCTGTACTACTGGTAAACTGCCGGTACCTTGGCCGACTCT…	gcactcgaaggcgcggagatttcccctacattcactctttggtgaaaaaaaatgcgccatctagaaaattttacagacaacgtgatagcgttatgttatctccagcatacgccatcgcccgatttcattataaacagggctgcgagcgacgtattttcggtcgcgggaggaatccaaatgtcaatgaaagcacatagccgccaaagaggagaaatactagatgcgtaaaggcgaagagctgttcactggtgtcgtccctattctggtggaactggatggtgatgtcaacggtcataagttttccgtgcgtggcgagggtgaaggtgacgcaactaatggtaaactgacgctgaagttcatctgtactactggtaaactgccggtaccttggccgactct…
	pFB195	3152	GCGCGGAGATTTCCCCTACATTCACTCTTTGGTGAAAAAAAATGCGCCATCTAGAAAATTTTACAGACAACGTGATAGCGTTATGTTATCTCCAGCATACGCCATCGCCCGATTTCATTATAAACAGGGCTGCGAGCGACGTATTTTCGGTCGCGGGAGGAATCCAAATGTCAATGAAAGCACATAGCCGCCAAAGAGGAGAAATACTAGATGCGTAAAGGCGAAGAGCTGTTCACTGGTGTCGTCCCTATTCTGGTGGAACTGGATGGTGATGTCAACGGTCATAAGTTTTCCGTGCGTGGCGAGGGTGAAGGTGACGCAACTAATGGTAAACTGACGCTGAAGTTCATCTGTACTACTGGTAAACTGCCGGTACCTTGGCCGACTCTGGTAACGACG…	gcgcggagatttcccctacattcactctttggtgaaaaaaaatgcgccatctagaaaattttacagacaacgtgatagcgttatgttatctccagcatacgccatcgcccgatttcattataaacagggctgcgagcgacgtattttcggtcgcgggaggaatccaaatgtcaatgaaagcacatagccgccaaagaggagaaatactagatgcgtaaaggcgaagagctgttcactggtgtcgtccctattctggtggaactggatggtgatgtcaacggtcataagttttccgtgcgtggcgagggtgaaggtgacgcaactaatggtaaactgacgctgaagttcatctgtactactggtaaactgccggtaccttggccgactctggtaacgacg…
	pFB196	3142	TTCCCCTACATTCACTCTTTGGTGAAAAAAAATGCGCCATCTAGAAAATTTTACAGACAACGTGATAGCGTTATGTTATCTCCAGCATACGCCATCGCCCGATTTCATTATAAACAGGGCTGCGAGCGACGTATTTTCGGTCGCGGGAGGAATCCAAATGTCAATGAAAGCACATAGCCGCCAAAGAGGAGAAATACTAGATGCGTAAAGGCGAAGAGCTGTTCACTGGTGTCGTCCCTATTCTGGTGGAACTGGATGGTGATGTCAACGGTCATAAGTTTTCCGTGCGTGGCGAGGGTGAAGGTGACGCAACTAATGGTAAACTGACGCTGAAGTTCATCTGTACTACTGGTAAACTGCCGGTACCTTGGCCGACTCTGGTAACGACGCTGACTTATG…	ttcccctacattcactctttggtgaaaaaaaatgcgccatctagaaaattttacagacaacgtgatagcgttatgttatctccagcatacgccatcgcccgatttcattataaacagggctgcgagcgacgtattttcggtcgcgggaggaatccaaatgtcaatgaaagcacatagccgccaaagaggagaaatactagatgcgtaaaggcgaagagctgttcactggtgtcgtccctattctggtggaactggatggtgatgtcaacggtcataagttttccgtgcgtggcgagggtgaaggtgacgcaactaatggtaaactgacgctgaagttcatctgtactactggtaaactgccggtaccttggccgactctggtaacgacgctgacttatg…
	pFB197	3132	TTCACTCTTTGGTGAAAAAAAATGCGCCATCTAGAAAATTTTACAGACAACGTGATAGCGTTATGTTATCTCCAGCATACGCCATCGCCCGATTTCATTATAAACAGGGCTGCGAGCGACGTATTTTCGGTCGCGGGAGGAATCCAAATGTCAATGAAAGCACATAGCCGCCAAAGAGGAGAAATACTAGATGCGTAAAGGCGAAGAGCTGTTCACTGGTGTCGTCCCTATTCTGGTGGAACTGGATGGTGATGTCAACGGTCATAAGTTTTCCGTGCGTGGCGAGGGTGAAGGTGACGCAACTAATGGTAAACTGACGCTGAAGTTCATCTGTACTACTGGTAAACTGCCGGTACCTTGGCCGACTCTGGTAACGACGCTGACTTATGGTGTTCAGTG…	ttcactctttggtgaaaaaaaatgcgccatctagaaaattttacagacaacgtgatagcgttatgttatctccagcatacgccatcgcccgatttcattataaacagggctgcgagcgacgtattttcggtcgcgggaggaatccaaatgtcaatgaaagcacatagccgccaaagaggagaaatactagatgcgtaaaggcgaagagctgttcactggtgtcgtccctattctggtggaactggatggtgatgtcaacggtcataagttttccgtgcgtggcgagggtgaaggtgacgcaactaatggtaaactgacgctgaagttcatctgtactactggtaaactgccggtaccttggccgactctggtaacgacgctgacttatggtgttcagtg…
	pFB198	3122	GGTGAAAAAAAATGCGCCATCTAGAAAATTTTACAGACAACGTGATAGCGTTATGTTATCTCCAGCATACGCCATCGCCCGATTTCATTATAAACAGGGCTGCGAGCGACGTATTTTCGGTCGCGGGAGGAATCCAAATGTCAATGAAAGCACATAGCCGCCAAAGAGGAGAAATACTAGATGCGTAAAGGCGAAGAGCTGTTCACTGGTGTCGTCCCTATTCTGGTGGAACTGGATGGTGATGTCAACGGTCATAAGTTTTCCGTGCGTGGCGAGGGTGAAGGTGACGCAACTAATGGTAAACTGACGCTGAAGTTCATCTGTACTACTGGTAAACTGCCGGTACCTTGGCCGACTCTGGTAACGACGCTGACTTATGGTGTTCAGTGCTTTGCTCGT…	ggtgaaaaaaaatgcgccatctagaaaattttacagacaacgtgatagcgttatgttatctccagcatacgccatcgcccgatttcattataaacagggctgcgagcgacgtattttcggtcgcgggaggaatccaaatgtcaatgaaagcacatagccgccaaagaggagaaatactagatgcgtaaaggcgaagagctgttcactggtgtcgtccctattctggtggaactggatggtgatgtcaacggtcataagttttccgtgcgtggcgagggtgaaggtgacgcaactaatggtaaactgacgctgaagttcatctgtactactggtaaactgccggtaccttggccgactctggtaacgacgctgacttatggtgttcagtgctttgctcgt…
	pFB199	3122	CGTGAAAAAAAATGCGCCATCTAGAAAATTTTACAGACAACGTGATAGCGTTATGTTATCTCCAGCATACGCCATCGCCCGATTTCATTATAAACAGGGCTGCGAGCGACGTATTTTCGGTCGCGGGAGGAATCCAAATGTCAATGAAAGCACATAGCCGCCAAAGAGGAGAAATACTAGATGCGTAAAGGCGAAGAGCTGTTCACTGGTGTCGTCCCTATTCTGGTGGAACTGGATGGTGATGTCAACGGTCATAAGTTTTCCGTGCGTGGCGAGGGTGAAGGTGACGCAACTAATGGTAAACTGACGCTGAAGTTCATCTGTACTACTGGTAAACTGCCGGTACCTTGGCCGACTCTGGTAACGACGCTGACTTATGGTGTTCAGTGCTTTGCTCGT…	Cgtgaaaaaaaatgcgccatctagaaaattttacagacaacgtgatagcgttatgttatctccagcatacgccatcgcccgatttcattataaacagggctgcgagcgacgtattttcggtcgcgggaggaatccaaatgtcaatgaaagcacatagccgccaaagaggagaaatactagatgcgtaaaggcgaagagctgttcactggtgtcgtccctattctggtggaactggatggtgatgtcaacggtcataagttttccgtgcgtggcgagggtgaaggtgacgcaactaatggtaaactgacgctgaagttcatctgtactactggtaaactgccggtaccttggccgactctggtaacgacgctgacttatggtgttcagtgctttgctcgt…
	pFB200	3122	CCTGAAAAAAAATGCGCCATCTAGAAAATTTTACAGACAACGTGATAGCGTTATGTTATCTCCAGCATACGCCATCGCCCGATTTCATTATAAACAGGGCTGCGAGCGACGTATTTTCGGTCGCGGGAGGAATCCAAATGTCAATGAAAGCACATAGCCGCCAAAGAGGAGAAATACTAGATGCGTAAAGGCGAAGAGCTGTTCACTGGTGTCGTCCCTATTCTGGTGGAACTGGATGGTGATGTCAACGGTCATAAGTTTTCCGTGCGTGGCGAGGGTGAAGGTGACGCAACTAATGGTAAACTGACGCTGAAGTTCATCTGTACTACTGGTAAACTGCCGGTACCTTGGCCGACTCTGGTAACGACGCTGACTTATGGTGTTCAGTGCTTTGCTCGT…	CCtgaaaaaaaatgcgccatctagaaaattttacagacaacgtgatagcgttatgttatctccagcatacgccatcgcccgatttcattataaacagggctgcgagcgacgtattttcggtcgcgggaggaatccaaatgtcaatgaaagcacatagccgccaaagaggagaaatactagatgcgtaaaggcgaagagctgttcactggtgtcgtccctattctggtggaactggatggtgatgtcaacggtcataagttttccgtgcgtggcgagggtgaaggtgacgcaactaatggtaaactgacgctgaagttcatctgtactactggtaaactgccggtaccttggccgactctggtaacgacgctgacttatggtgttcagtgctttgctcgt…
	pFB201	3122	CCCGAAAAAAAATGCGCCATCTAGAAAATTTTACAGACAACGTGATAGCGTTATGTTATCTCCAGCATACGCCATCGCCCGATTTCATTATAAACAGGGCTGCGAGCGACGTATTTTCGGTCGCGGGAGGAATCCAAATGTCAATGAAAGCACATAGCCGCCAAAGAGGAGAAATACTAGATGCGTAAAGGCGAAGAGCTGTTCACTGGTGTCGTCCCTATTCTGGTGGAACTGGATGGTGATGTCAACGGTCATAAGTTTTCCGTGCGTGGCGAGGGTGAAGGTGACGCAACTAATGGTAAACTGACGCTGAAGTTCATCTGTACTACTGGTAAACTGCCGGTACCTTGGCCGACTCTGGTAACGACGCTGACTTATGGTGTTCAGTGCTTTGCTCGT…	CCCgaaaaaaaatgcgccatctagaaaattttacagacaacgtgatagcgttatgttatctccagcatacgccatcgcccgatttcattataaacagggctgcgagcgacgtattttcggtcgcgggaggaatccaaatgtcaatgaaagcacatagccgccaaagaggagaaatactagatgcgtaaaggcgaagagctgttcactggtgtcgtccctattctggtggaactggatggtgatgtcaacggtcataagttttccgtgcgtggcgagggtgaaggtgacgcaactaatggtaaactgacgctgaagttcatctgtactactggtaaactgccggtaccttggccgactctggtaacgacgctgacttatggtgttcagtgctttgctcgt…
	pFB202	3122	CCCTAAAAAAAATGCGCCATCTAGAAAATTTTACAGACAACGTGATAGCGTTATGTTATCTCCAGCATACGCCATCGCCCGATTTCATTATAAACAGGGCTGCGAGCGACGTATTTTCGGTCGCGGGAGGAATCCAAATGTCAATGAAAGCACATAGCCGCCAAAGAGGAGAAATACTAGATGCGTAAAGGCGAAGAGCTGTTCACTGGTGTCGTCCCTATTCTGGTGGAACTGGATGGTGATGTCAACGGTCATAAGTTTTCCGTGCGTGGCGAGGGTGAAGGTGACGCAACTAATGGTAAACTGACGCTGAAGTTCATCTGTACTACTGGTAAACTGCCGGTACCTTGGCCGACTCTGGTAACGACGCTGACTTATGGTGTTCAGTGCTTTGCTCGT…	CCCTaaaaaaaatgcgccatctagaaaattttacagacaacgtgatagcgttatgttatctccagcatacgccatcgcccgatttcattataaacagggctgcgagcgacgtattttcggtcgcgggaggaatccaaatgtcaatgaaagcacatagccgccaaagaggagaaatactagatgcgtaaaggcgaagagctgttcactggtgtcgtccctattctggtggaactggatggtgatgtcaacggtcataagttttccgtgcgtggcgagggtgaaggtgacgcaactaatggtaaactgacgctgaagttcatctgtactactggtaaactgccggtaccttggccgactctggtaacgacgctgacttatggtgttcagtgctttgctcgt…
	pFB203	3122	CCCTTAAAAAAATGCGCCATCTAGAAAATTTTACAGACAACGTGATAGCGTTATGTTATCTCCAGCATACGCCATCGCCCGATTTCATTATAAACAGGGCTGCGAGCGACGTATTTTCGGTCGCGGGAGGAATCCAAATGTCAATGAAAGCACATAGCCGCCAAAGAGGAGAAATACTAGATGCGTAAAGGCGAAGAGCTGTTCACTGGTGTCGTCCCTATTCTGGTGGAACTGGATGGTGATGTCAACGGTCATAAGTTTTCCGTGCGTGGCGAGGGTGAAGGTGACGCAACTAATGGTAAACTGACGCTGAAGTTCATCTGTACTACTGGTAAACTGCCGGTACCTTGGCCGACTCTGGTAACGACGCTGACTTATGGTGTTCAGTGCTTTGCTCGT…	CCCTTaaaaaaatgcgccatctagaaaattttacagacaacgtgatagcgttatgttatctccagcatacgccatcgcccgatttcattataaacagggctgcgagcgacgtattttcggtcgcgggaggaatccaaatgtcaatgaaagcacatagccgccaaagaggagaaatactagatgcgtaaaggcgaagagctgttcactggtgtcgtccctattctggtggaactggatggtgatgtcaacggtcataagttttccgtgcgtggcgagggtgaaggtgacgcaactaatggtaaactgacgctgaagttcatctgtactactggtaaactgccggtaccttggccgactctggtaacgacgctgacttatggtgttcagtgctttgctcgt…
	pFB204	3122	CCCTTTAAAAAATGCGCCATCTAGAAAATTTTACAGACAACGTGATAGCGTTATGTTATCTCCAGCATACGCCATCGCCCGATTTCATTATAAACAGGGCTGCGAGCGACGTATTTTCGGTCGCGGGAGGAATCCAAATGTCAATGAAAGCACATAGCCGCCAAAGAGGAGAAATACTAGATGCGTAAAGGCGAAGAGCTGTTCACTGGTGTCGTCCCTATTCTGGTGGAACTGGATGGTGATGTCAACGGTCATAAGTTTTCCGTGCGTGGCGAGGGTGAAGGTGACGCAACTAATGGTAAACTGACGCTGAAGTTCATCTGTACTACTGGTAAACTGCCGGTACCTTGGCCGACTCTGGTAACGACGCTGACTTATGGTGTTCAGTGCTTTGCTCGT…	CCCTTTaaaaaatgcgccatctagaaaattttacagacaacgtgatagcgttatgttatctccagcatacgccatcgcccgatttcattataaacagggctgcgagcgacgtattttcggtcgcgggaggaatccaaatgtcaatgaaagcacatagccgccaaagaggagaaatactagatgcgtaaaggcgaagagctgttcactggtgtcgtccctattctggtggaactggatggtgatgtcaacggtcataagttttccgtgcgtggcgagggtgaaggtgacgcaactaatggtaaactgacgctgaagttcatctgtactactggtaaactgccggtaccttggccgactctggtaacgacgctgacttatggtgttcagtgctttgctcgt…
	pFB205	3122	CCCTTTCAAAAATGCGCCATCTAGAAAATTTTACAGACAACGTGATAGCGTTATGTTATCTCCAGCATACGCCATCGCCCGATTTCATTATAAACAGGGCTGCGAGCGACGTATTTTCGGTCGCGGGAGGAATCCAAATGTCAATGAAAGCACATAGCCGCCAAAGAGGAGAAATACTAGATGCGTAAAGGCGAAGAGCTGTTCACTGGTGTCGTCCCTATTCTGGTGGAACTGGATGGTGATGTCAACGGTCATAAGTTTTCCGTGCGTGGCGAGGGTGAAGGTGACGCAACTAATGGTAAACTGACGCTGAAGTTCATCTGTACTACTGGTAAACTGCCGGTACCTTGGCCGACTCTGGTAACGACGCTGACTTATGGTGTTCAGTGCTTTGCTCGT…	CCCTTTCaaaaatgcgccatctagaaaattttacagacaacgtgatagcgttatgttatctccagcatacgccatcgcccgatttcattataaacagggctgcgagcgacgtattttcggtcgcgggaggaatccaaatgtcaatgaaagcacatagccgccaaagaggagaaatactagatgcgtaaaggcgaagagctgttcactggtgtcgtccctattctggtggaactggatggtgatgtcaacggtcataagttttccgtgcgtggcgagggtgaaggtgacgcaactaatggtaaactgacgctgaagttcatctgtactactggtaaactgccggtaccttggccgactctggtaacgacgctgacttatggtgttcagtgctttgctcgt…
	pFB206	3122	CCCTTTCCAAAATGCGCCATCTAGAAAATTTTACAGACAACGTGATAGCGTTATGTTATCTCCAGCATACGCCATCGCCCGATTTCATTATAAACAGGGCTGCGAGCGACGTATTTTCGGTCGCGGGAGGAATCCAAATGTCAATGAAAGCACATAGCCGCCAAAGAGGAGAAATACTAGATGCGTAAAGGCGAAGAGCTGTTCACTGGTGTCGTCCCTATTCTGGTGGAACTGGATGGTGATGTCAACGGTCATAAGTTTTCCGTGCGTGGCGAGGGTGAAGGTGACGCAACTAATGGTAAACTGACGCTGAAGTTCATCTGTACTACTGGTAAACTGCCGGTACCTTGGCCGACTCTGGTAACGACGCTGACTTATGGTGTTCAGTGCTTTGCTCGT…	CCCTTTCCaaaatgcgccatctagaaaattttacagacaacgtgatagcgttatgttatctccagcatacgccatcgcccgatttcattataaacagggctgcgagcgacgtattttcggtcgcgggaggaatccaaatgtcaatgaaagcacatagccgccaaagaggagaaatactagatgcgtaaaggcgaagagctgttcactggtgtcgtccctattctggtggaactggatggtgatgtcaacggtcataagttttccgtgcgtggcgagggtgaaggtgacgcaactaatggtaaactgacgctgaagttcatctgtactactggtaaactgccggtaccttggccgactctggtaacgacgctgacttatggtgttcagtgctttgctcgt…
	pFB207	3122	CCCTTTCCCAAATGCGCCATCTAGAAAATTTTACAGACAACGTGATAGCGTTATGTTATCTCCAGCATACGCCATCGCCCGATTTCATTATAAACAGGGCTGCGAGCGACGTATTTTCGGTCGCGGGAGGAATCCAAATGTCAATGAAAGCACATAGCCGCCAAAGAGGAGAAATACTAGATGCGTAAAGGCGAAGAGCTGTTCACTGGTGTCGTCCCTATTCTGGTGGAACTGGATGGTGATGTCAACGGTCATAAGTTTTCCGTGCGTGGCGAGGGTGAAGGTGACGCAACTAATGGTAAACTGACGCTGAAGTTCATCTGTACTACTGGTAAACTGCCGGTACCTTGGCCGACTCTGGTAACGACGCTGACTTATGGTGTTCAGTGCTTTGCTCGT…	CCCTTTCCCaaatgcgccatctagaaaattttacagacaacgtgatagcgttatgttatctccagcatacgccatcgcccgatttcattataaacagggctgcgagcgacgtattttcggtcgcgggaggaatccaaatgtcaatgaaagcacatagccgccaaagaggagaaatactagatgcgtaaaggcgaagagctgttcactggtgtcgtccctattctggtggaactggatggtgatgtcaacggtcataagttttccgtgcgtggcgagggtgaaggtgacgcaactaatggtaaactgacgctgaagttcatctgtactactggtaaactgccggtaccttggccgactctggtaacgacgctgacttatggtgttcagtgctttgctcgt…
	pFB208	3112	AATGCGCCATCTAGAAAATTTTACAGACAACGTGATAGCGTTATGTTATCTCCAGCATACGCCATCGCCCGATTTCATTATAAACAGGGCTGCGAGCGACGTATTTTCGGTCGCGGGAGGAATCCAAATGTCAATGAAAGCACATAGCCGCCAAAGAGGAGAAATACTAGATGCGTAAAGGCGAAGAGCTGTTCACTGGTGTCGTCCCTATTCTGGTGGAACTGGATGGTGATGTCAACGGTCATAAGTTTTCCGTGCGTGGCGAGGGTGAAGGTGACGCAACTAATGGTAAACTGACGCTGAAGTTCATCTGTACTACTGGTAAACTGCCGGTACCTTGGCCGACTCTGGTAACGACGCTGACTTATGGTGTTCAGTGCTTTGCTCGTTATCCGGACC…	aatgcgccatctagaaaattttacagacaacgtgatagcgttatgttatctccagcatacgccatcgcccgatttcattataaacagggctgcgagcgacgtattttcggtcgcgggaggaatccaaatgtcaatgaaagcacatagccgccaaagaggagaaatactagatgcgtaaaggcgaagagctgttcactggtgtcgtccctattctggtggaactggatggtgatgtcaacggtcataagttttccgtgcgtggcgagggtgaaggtgacgcaactaatggtaaactgacgctgaagttcatctgtactactggtaaactgccggtaccttggccgactctggtaacgacgctgacttatggtgttcagtgctttgctcgttatccggacc…
	pFB209	3102	CTAGAAAATTTTACAGACAACGTGATAGCGTTATGTTATCTCCAGCATACGCCATCGCCCGATTTCATTATAAACAGGGCTGCGAGCGACGTATTTTCGGTCGCGGGAGGAATCCAAATGTCAATGAAAGCACATAGCCGCCAAAGAGGAGAAATACTAGATGCGTAAAGGCGAAGAGCTGTTCACTGGTGTCGTCCCTATTCTGGTGGAACTGGATGGTGATGTCAACGGTCATAAGTTTTCCGTGCGTGGCGAGGGTGAAGGTGACGCAACTAATGGTAAACTGACGCTGAAGTTCATCTGTACTACTGGTAAACTGCCGGTACCTTGGCCGACTCTGGTAACGACGCTGACTTATGGTGTTCAGTGCTTTGCTCGTTATCCGGACCATATGAAGCA…	ctagaaaattttacagacaacgtgatagcgttatgttatctccagcatacgccatcgcccgatttcattataaacagggctgcgagcgacgtattttcggtcgcgggaggaatccaaatgtcaatgaaagcacatagccgccaaagaggagaaatactagatgcgtaaaggcgaagagctgttcactggtgtcgtccctattctggtggaactggatggtgatgtcaacggtcataagttttccgtgcgtggcgagggtgaaggtgacgcaactaatggtaaactgacgctgaagttcatctgtactactggtaaactgccggtaccttggccgactctggtaacgacgctgacttatggtgttcagtgctttgctcgttatccggaccatatgaagca…
	pFB210	3092	TTACAGACAACGTGATAGCGTTATGTTATCTCCAGCATACGCCATCGCCCGATTTCATTATAAACAGGGCTGCGAGCGACGTATTTTCGGTCGCGGGAGGAATCCAAATGTCAATGAAAGCACATAGCCGCCAAAGAGGAGAAATACTAGATGCGTAAAGGCGAAGAGCTGTTCACTGGTGTCGTCCCTATTCTGGTGGAACTGGATGGTGATGTCAACGGTCATAAGTTTTCCGTGCGTGGCGAGGGTGAAGGTGACGCAACTAATGGTAAACTGACGCTGAAGTTCATCTGTACTACTGGTAAACTGCCGGTACCTTGGCCGACTCTGGTAACGACGCTGACTTATGGTGTTCAGTGCTTTGCTCGTTATCCGGACCATATGAAGCAGCATGACTTC…	ttacagacaacgtgatagcgttatgttatctccagcatacgccatcgcccgatttcattataaacagggctgcgagcgacgtattttcggtcgcgggaggaatccaaatgtcaatgaaagcacatagccgccaaagaggagaaatactagatgcgtaaaggcgaagagctgttcactggtgtcgtccctattctggtggaactggatggtgatgtcaacggtcataagttttccgtgcgtggcgagggtgaaggtgacgcaactaatggtaaactgacgctgaagttcatctgtactactggtaaactgccggtaccttggccgactctggtaacgacgctgacttatggtgttcagtgctttgctcgttatccggaccatatgaagcagcatgacttc…
	pFB211	3082	CGTGATAGCGTTATGTTATCTCCAGCATACGCCATCGCCCGATTTCATTATAAACAGGGCTGCGAGCGACGTATTTTCGGTCGCGGGAGGAATCCAAATGTCAATGAAAGCACATAGCCGCCAAAGAGGAGAAATACTAGATGCGTAAAGGCGAAGAGCTGTTCACTGGTGTCGTCCCTATTCTGGTGGAACTGGATGGTGATGTCAACGGTCATAAGTTTTCCGTGCGTGGCGAGGGTGAAGGTGACGCAACTAATGGTAAACTGACGCTGAAGTTCATCTGTACTACTGGTAAACTGCCGGTACCTTGGCCGACTCTGGTAACGACGCTGACTTATGGTGTTCAGTGCTTTGCTCGTTATCCGGACCATATGAAGCAGCATGACTTCTTCAAGTCCG…	cgtgatagcgttatgttatctccagcatacgccatcgcccgatttcattataaacagggctgcgagcgacgtattttcggtcgcgggaggaatccaaatgtcaatgaaagcacatagccgccaaagaggagaaatactagatgcgtaaaggcgaagagctgttcactggtgtcgtccctattctggtggaactggatggtgatgtcaacggtcataagttttccgtgcgtggcgagggtgaaggtgacgcaactaatggtaaactgacgctgaagttcatctgtactactggtaaactgccggtaccttggccgactctggtaacgacgctgacttatggtgttcagtgctttgctcgttatccggaccatatgaagcagcatgacttcttcaagtccg…
	pFB212	3072	TTATGTTATCTCCAGCATACGCCATCGCCCGATTTCATTATAAACAGGGCTGCGAGCGACGTATTTTCGGTCGCGGGAGGAATCCAAATGTCAATGAAAGCACATAGCCGCCAAAGAGGAGAAATACTAGATGCGTAAAGGCGAAGAGCTGTTCACTGGTGTCGTCCCTATTCTGGTGGAACTGGATGGTGATGTCAACGGTCATAAGTTTTCCGTGCGTGGCGAGGGTGAAGGTGACGCAACTAATGGTAAACTGACGCTGAAGTTCATCTGTACTACTGGTAAACTGCCGGTACCTTGGCCGACTCTGGTAACGACGCTGACTTATGGTGTTCAGTGCTTTGCTCGTTATCCGGACCATATGAAGCAGCATGACTTCTTCAAGTCCGCCATGCCGGA…	ttatgttatctccagcatacgccatcgcccgatttcattataaacagggctgcgagcgacgtattttcggtcgcgggaggaatccaaatgtcaatgaaagcacatagccgccaaagaggagaaatactagatgcgtaaaggcgaagagctgttcactggtgtcgtccctattctggtggaactggatggtgatgtcaacggtcataagttttccgtgcgtggcgagggtgaaggtgacgcaactaatggtaaactgacgctgaagttcatctgtactactggtaaactgccggtaccttggccgactctggtaacgacgctgacttatggtgttcagtgctttgctcgttatccggaccatatgaagcagcatgacttcttcaagtccgccatgccgga…
	pFB213	3062	TCCAGCATACGCCATCGCCCGATTTCATTATAAACAGGGCTGCGAGCGACGTATTTTCGGTCGCGGGAGGAATCCAAATGTCAATGAAAGCACATAGCCGCCAAAGAGGAGAAATACTAGATGCGTAAAGGCGAAGAGCTGTTCACTGGTGTCGTCCCTATTCTGGTGGAACTGGATGGTGATGTCAACGGTCATAAGTTTTCCGTGCGTGGCGAGGGTGAAGGTGACGCAACTAATGGTAAACTGACGCTGAAGTTCATCTGTACTACTGGTAAACTGCCGGTACCTTGGCCGACTCTGGTAACGACGCTGACTTATGGTGTTCAGTGCTTTGCTCGTTATCCGGACCATATGAAGCAGCATGACTTCTTCAAGTCCGCCATGCCGGAAGGCTATGTG…	tccagcatacgccatcgcccgatttcattataaacagggctgcgagcgacgtattttcggtcgcgggaggaatccaaatgtcaatgaaagcacatagccgccaaagaggagaaatactagatgcgtaaaggcgaagagctgttcactggtgtcgtccctattctggtggaactggatggtgatgtcaacggtcataagttttccgtgcgtggcgagggtgaaggtgacgcaactaatggtaaactgacgctgaagttcatctgtactactggtaaactgccggtaccttggccgactctggtaacgacgctgacttatggtgttcagtgctttgctcgttatccggaccatatgaagcagcatgacttcttcaagtccgccatgccggaaggctatgtg…
	pFB214	3682	TATCAAACGCCTTCAGCAATTCTGCCGTATTGTCGTTATGGAAACGGATGATGCGGCTGAATTAGACCGCCCGGAGATTACCCTCGACCATTGTCATCACGCTTACCGGATAGGCAAAAGCCTCCGCCAAAGCGGTGCAGGACGCGACAGACGAGATCATGATAGCCTCCACATGAATTCCAGGGCCCCGCTCCTCCGTGCATCCTGGAAACAGATGCGCCGCAATCAAAACCTATGATAGCGGCGTGTTATTAACTCCAATAATGATGTTATAAAGCTCGAAAGCTGTCAATCGGATGTTTTCGAAACACCGGTGAAATAGCACAATTTCGCGCCGAATCTCGATCACGATCTAGAGAAATCCACTACATAATTCGTTATCAATCGCACTATTCACAG…	tatcaaacgccttcagcaattctgccgtattgtcgttatggaaacggatgatgcggctgaattagaccgcccggagattaccctcgaccattgtcatcacgcttaccggataggcaaaagcctccgccaaagcggtgcaggacgcgacagacgagatcatgatagcctccacatgaattccagggccccgctcctccgtgcatcctggaaacagatgcgccgcaatcaaaacctatgatagcggcgtgttattaactccaataatgatgttataaagctcgaaagctgtcaatcggatgttttcgaaacaccggtgaaatagcacaatttcgcgccgaatctcgatcacgatctagagaaatccactacataattcgttatcaatcgcactattcacag…
	pFB215	3672	TATCAAACGCCTTCAGCAATTCTGCCGTATTGTCGTTATGGAAACGGATGATGCGGCTGAATTAGACCGCCCGGAGATTACCCTCGACCATTGTCATCACGCTTACCGGATAGGCAAAAGCCTCCGCCAAAGCGGTGCAGGACGCGACAGACGAGATCATGATAGCCTCCACATGAATTCCAGGGCCCCGCTCCTCCGTGCATCCTGGAAACAGATGCGCCGCAATCAAAACCTATGATAGCGGCGTGTTATTAACTCCAATAATGATGTTATAAAGCTCGAAAGCTGTCAATCGGATGTTTTCGAAACACCGGTGAAATAGCACAATTTCGCGCCGAATCTCGATCACGATCTAGAGAAATCCACTACATAATTCGTTATCAATCGCACTATTCACAG…	tatcaaacgccttcagcaattctgccgtattgtcgttatggaaacggatgatgcggctgaattagaccgcccggagattaccctcgaccattgtcatcacgcttaccggataggcaaaagcctccgccaaagcggtgcaggacgcgacagacgagatcatgatagcctccacatgaattccagggccccgctcctccgtgcatcctggaaacagatgcgccgcaatcaaaacctatgatagcggcgtgttattaactccaataatgatgttataaagctcgaaagctgtcaatcggatgttttcgaaacaccggtgaaatagcacaatttcgcgccgaatctcgatcacgatctagagaaatccactacataattcgttatcaatcgcactattcacag…
	pFB216	3662	TATCAAACGCCTTCAGCAATTCTGCCGTATTGTCGTTATGGAAACGGATGATGCGGCTGAATTAGACCGCCCGGAGATTACCCTCGACCATTGTCATCACGCTTACCGGATAGGCAAAAGCCTCCGCCAAAGCGGTGCAGGACGCGACAGACGAGATCATGATAGCCTCCACATGAATTCCAGGGCCCCGCTCCTCCGTGCATCCTGGAAACAGATGCGCCGCAATCAAAACCTATGATAGCGGCGTGTTATTAACTCCAATAATGATGTTATAAAGCTCGAAAGCTGTCAATCGGATGTTTTCGAAACACCGGTGAAATAGCACAATTTCGCGCCGAATCTCGATCACGATCTAGAGAAATCCACTACATAATTCGTTATCAATCGCACTATTCACAG…	tatcaaacgccttcagcaattctgccgtattgtcgttatggaaacggatgatgcggctgaattagaccgcccggagattaccctcgaccattgtcatcacgcttaccggataggcaaaagcctccgccaaagcggtgcaggacgcgacagacgagatcatgatagcctccacatgaattccagggccccgctcctccgtgcatcctggaaacagatgcgccgcaatcaaaacctatgatagcggcgtgttattaactccaataatgatgttataaagctcgaaagctgtcaatcggatgttttcgaaacaccggtgaaatagcacaatttcgcgccgaatctcgatcacgatctagagaaatccactacataattcgttatcaatcgcactattcacag…
	pFB217	3652	TATCAAACGCCTTCAGCAATTCTGCCGTATTGTCGTTATGGAAACGGATGATGCGGCTGAATTAGACCGCCCGGAGATTACCCTCGACCATTGTCATCACGCTTACCGGATAGGCAAAAGCCTCCGCCAAAGCGGTGCAGGACGCGACAGACGAGATCATGATAGCCTCCACATGAATTCCAGGGCCCCGCTCCTCCGTGCATCCTGGAAACAGATGCGCCGCAATCAAAACCTATGATAGCGGCGTGTTATTAACTCCAATAATGATGTTATAAAGCTCGAAAGCTGTCAATCGGATGTTTTCGAAACACCGGTGAAATAGCACAATTTCGCGCCGAATCTCGATCACGATCTAGAGAAATCCACTACATAATTCGTTATCAATCGCACTATTCACAG…	tatcaaacgccttcagcaattctgccgtattgtcgttatggaaacggatgatgcggctgaattagaccgcccggagattaccctcgaccattgtcatcacgcttaccggataggcaaaagcctccgccaaagcggtgcaggacgcgacagacgagatcatgatagcctccacatgaattccagggccccgctcctccgtgcatcctggaaacagatgcgccgcaatcaaaacctatgatagcggcgtgttattaactccaataatgatgttataaagctcgaaagctgtcaatcggatgttttcgaaacaccggtgaaatagcacaatttcgcgccgaatctcgatcacgatctagagaaatccactacataattcgttatcaatcgcactattcacag…
	pFB218	3642	TATCAAACGCCTTCAGCAATTCTGCCGTATTGTCGTTATGGAAACGGATGATGCGGCTGAATTAGACCGCCCGGAGATTACCCTCGACCATTGTCATCACGCTTACCGGATAGGCAAAAGCCTCCGCCAAAGCGGTGCAGGACGCGACAGACGAGATCATGATAGCCTCCACATGAATTCCAGGGCCCCGCTCCTCCGTGCATCCTGGAAACAGATGCGCCGCAATCAAAACCTATGATAGCGGCGTGTTATTAACTCCAATAATGATGTTATAAAGCTCGAAAGCTGTCAATCGGATGTTTTCGAAACACCGGTGAAATAGCACAATTTCGCGCCGAATCTCGATCACGATCTAGAGAAATCCACTACATAATTCGTTATCAATCGCACTATTCACAG…	tatcaaacgccttcagcaattctgccgtattgtcgttatggaaacggatgatgcggctgaattagaccgcccggagattaccctcgaccattgtcatcacgcttaccggataggcaaaagcctccgccaaagcggtgcaggacgcgacagacgagatcatgatagcctccacatgaattccagggccccgctcctccgtgcatcctggaaacagatgcgccgcaatcaaaacctatgatagcggcgtgttattaactccaataatgatgttataaagctcgaaagctgtcaatcggatgttttcgaaacaccggtgaaatagcacaatttcgcgccgaatctcgatcacgatctagagaaatccactacataattcgttatcaatcgcactattcacag…
	pFB219	3632	TATCAAACGCCTTCAGCAATTCTGCCGTATTGTCGTTATGGAAACGGATGATGCGGCTGAATTAGACCGCCCGGAGATTACCCTCGACCATTGTCATCACGCTTACCGGATAGGCAAAAGCCTCCGCCAAAGCGGTGCAGGACGCGACAGACGAGATCATGATAGCCTCCACATGAATTCCAGGGCCCCGCTCCTCCGTGCATCCTGGAAACAGATGCGCCGCAATCAAAACCTATGATAGCGGCGTGTTATTAACTCCAATAATGATGTTATAAAGCTCGAAAGCTGTCAATCGGATGTTTTCGAAACACCGGTGAAATAGCACAATTTCGCGCCGAATCTCGATCACGATCTAGAGAAATCCACTACATAATTCGTTATCAATCGCACTATTCACAG…	tatcaaacgccttcagcaattctgccgtattgtcgttatggaaacggatgatgcggctgaattagaccgcccggagattaccctcgaccattgtcatcacgcttaccggataggcaaaagcctccgccaaagcggtgcaggacgcgacagacgagatcatgatagcctccacatgaattccagggccccgctcctccgtgcatcctggaaacagatgcgccgcaatcaaaacctatgatagcggcgtgttattaactccaataatgatgttataaagctcgaaagctgtcaatcggatgttttcgaaacaccggtgaaatagcacaatttcgcgccgaatctcgatcacgatctagagaaatccactacataattcgttatcaatcgcactattcacag…
	pFB220	3622	TATCAAACGCCTTCAGCAATTCTGCCGTATTGTCGTTATGGAAACGGATGATGCGGCTGAATTAGACCGCCCGGAGATTACCCTCGACCATTGTCATCACGCTTACCGGATAGGCAAAAGCCTCCGCCAAAGCGGTGCAGGACGCGACAGACGAGATCATGATAGCCTCCACATGAATTCCAGGGCCCCGCTCCTCCGTGCATCCTGGAAACAGATGCGCCGCAATCAAAACCTATGATAGCGGCGTGTTATTAACTCCAATAATGATGTTATAAAGCTCGAAAGCTGTCAATCGGATGTTTTCGAAACACCGGTGAAATAGCACAATTTCGCGCCGAATCTCGATCACGATCTAGAGAAATCCACTACATAATTCGTTATCAATCGCACTATTCACAG…	tatcaaacgccttcagcaattctgccgtattgtcgttatggaaacggatgatgcggctgaattagaccgcccggagattaccctcgaccattgtcatcacgcttaccggataggcaaaagcctccgccaaagcggtgcaggacgcgacagacgagatcatgatagcctccacatgaattccagggccccgctcctccgtgcatcctggaaacagatgcgccgcaatcaaaacctatgatagcggcgtgttattaactccaataatgatgttataaagctcgaaagctgtcaatcggatgttttcgaaacaccggtgaaatagcacaatttcgcgccgaatctcgatcacgatctagagaaatccactacataattcgttatcaatcgcactattcacag…
	pFB221	3612	TATCAAACGCCTTCAGCAATTCTGCCGTATTGTCGTTATGGAAACGGATGATGCGGCTGAATTAGACCGCCCGGAGATTACCCTCGACCATTGTCATCACGCTTACCGGATAGGCAAAAGCCTCCGCCAAAGCGGTGCAGGACGCGACAGACGAGATCATGATAGCCTCCACATGAATTCCAGGGCCCCGCTCCTCCGTGCATCCTGGAAACAGATGCGCCGCAATCAAAACCTATGATAGCGGCGTGTTATTAACTCCAATAATGATGTTATAAAGCTCGAAAGCTGTCAATCGGATGTTTTCGAAACACCGGTGAAATAGCACAATTTCGCGCCGAATCTCGATCACGATCTAGAGAAATCCACTACATAATTCGTTATCAATCGCACTATTCACAG…	tatcaaacgccttcagcaattctgccgtattgtcgttatggaaacggatgatgcggctgaattagaccgcccggagattaccctcgaccattgtcatcacgcttaccggataggcaaaagcctccgccaaagcggtgcaggacgcgacagacgagatcatgatagcctccacatgaattccagggccccgctcctccgtgcatcctggaaacagatgcgccgcaatcaaaacctatgatagcggcgtgttattaactccaataatgatgttataaagctcgaaagctgtcaatcggatgttttcgaaacaccggtgaaatagcacaatttcgcgccgaatctcgatcacgatctagagaaatccactacataattcgttatcaatcgcactattcacag…
	pFB222	3602	TATCAAACGCCTTCAGCAATTCTGCCGTATTGTCGTTATGGAAACGGATGATGCGGCTGAATTAGACCGCCCGGAGATTACCCTCGACCATTGTCATCACGCTTACCGGATAGGCAAAAGCCTCCGCCAAAGCGGTGCAGGACGCGACAGACGAGATCATGATAGCCTCCACATGAATTCCAGGGCCCCGCTCCTCCGTGCATCCTGGAAACAGATGCGCCGCAATCAAAACCTATGATAGCGGCGTGTTATTAACTCCAATAATGATGTTATAAAGCTCGAAAGCTGTCAATCGGATGTTTTCGAAACACCGGTGAAATAGCACAATTTCGCGCCGAATCTCGATCACGATCTAGAGAAATCCACTACATAATTCGTTATCAATCGCACTATTCACAG…	tatcaaacgccttcagcaattctgccgtattgtcgttatggaaacggatgatgcggctgaattagaccgcccggagattaccctcgaccattgtcatcacgcttaccggataggcaaaagcctccgccaaagcggtgcaggacgcgacagacgagatcatgatagcctccacatgaattccagggccccgctcctccgtgcatcctggaaacagatgcgccgcaatcaaaacctatgatagcggcgtgttattaactccaataatgatgttataaagctcgaaagctgtcaatcggatgttttcgaaacaccggtgaaatagcacaatttcgcgccgaatctcgatcacgatctagagaaatccactacataattcgttatcaatcgcactattcacag…
	pFB223	3592	TATCAAACGCCTTCAGCAATTCTGCCGTATTGTCGTTATGGAAACGGATGATGCGGCTGAATTAGACCGCCCGGAGATTACCCTCGACCATTGTCATCACGCTTACCGGATAGGCAAAAGCCTCCGCCAAAGCGGTGCAGGACGCGACAGACGAGATCATGATAGCCTCCACATGAATTCCAGGGCCCCGCTCCTCCGTGCATCCTGGAAACAGATGCGCCGCAATCAAAACCTATGATAGCGGCGTGTTATTAACTCCAATAATGATGTTATAAAGCTCGAAAGCTGTCAATCGGATGTTTTCGAAACACCGGTGAAATAGCACAATTTCGCGCCGAATCTCGATCACGATCTAGAGAAATCCACTACATAATTCGTTATCAATCGCACTATTCACAG…	tatcaaacgccttcagcaattctgccgtattgtcgttatggaaacggatgatgcggctgaattagaccgcccggagattaccctcgaccattgtcatcacgcttaccggataggcaaaagcctccgccaaagcggtgcaggacgcgacagacgagatcatgatagcctccacatgaattccagggccccgctcctccgtgcatcctggaaacagatgcgccgcaatcaaaacctatgatagcggcgtgttattaactccaataatgatgttataaagctcgaaagctgtcaatcggatgttttcgaaacaccggtgaaatagcacaatttcgcgccgaatctcgatcacgatctagagaaatccactacataattcgttatcaatcgcactattcacag…
	pFB224	3582	TATCAAACGCCTTCAGCAATTCTGCCGTATTGTCGTTATGGAAACGGATGATGCGGCTGAATTAGACCGCCCGGAGATTACCCTCGACCATTGTCATCACGCTTACCGGATAGGCAAAAGCCTCCGCCAAAGCGGTGCAGGACGCGACAGACGAGATCATGATAGCCTCCACATGAATTCCAGGGCCCCGCTCCTCCGTGCATCCTGGAAACAGATGCGCCGCAATCAAAACCTATGATAGCGGCGTGTTATTAACTCCAATAATGATGTTATAAAGCTCGAAAGCTGTCAATCGGATGTTTTCGAAACACCGGTGAAATAGCACAATTTCGCGCCGAATCTCGATCACGATCTAGAGAAATCCACTACATAATTCGTTATCAATCGCACTATTCACAG…	tatcaaacgccttcagcaattctgccgtattgtcgttatggaaacggatgatgcggctgaattagaccgcccggagattaccctcgaccattgtcatcacgcttaccggataggcaaaagcctccgccaaagcggtgcaggacgcgacagacgagatcatgatagcctccacatgaattccagggccccgctcctccgtgcatcctggaaacagatgcgccgcaatcaaaacctatgatagcggcgtgttattaactccaataatgatgttataaagctcgaaagctgtcaatcggatgttttcgaaacaccggtgaaatagcacaatttcgcgccgaatctcgatcacgatctagagaaatccactacataattcgttatcaatcgcactattcacag…
	pFB225	3572	TATCAAACGCCTTCAGCAATTCTGCCGTATTGTCGTTATGGAAACGGATGATGCGGCTGAATTAGACCGCCCGGAGATTACCCTCGACCATTGTCATCACGCTTACCGGATAGGCAAAAGCCTCCGCCAAAGCGGTGCAGGACGCGACAGACGAGATCATGATAGCCTCCACATGAATTCCAGGGCCCCGCTCCTCCGTGCATCCTGGAAACAGATGCGCCGCAATCAAAACCTATGATAGCGGCGTGTTATTAACTCCAATAATGATGTTATAAAGCTCGAAAGCTGTCAATCGGATGTTTTCGAAACACCGGTGAAATAGCACAATTTCGCGCCGAATCTCGATCACGATCTAGAGAAATCCACTACATAATTCGTTATCAATCGCACTATTCACAG…	tatcaaacgccttcagcaattctgccgtattgtcgttatggaaacggatgatgcggctgaattagaccgcccggagattaccctcgaccattgtcatcacgcttaccggataggcaaaagcctccgccaaagcggtgcaggacgcgacagacgagatcatgatagcctccacatgaattccagggccccgctcctccgtgcatcctggaaacagatgcgccgcaatcaaaacctatgatagcggcgtgttattaactccaataatgatgttataaagctcgaaagctgtcaatcggatgttttcgaaacaccggtgaaatagcacaatttcgcgccgaatctcgatcacgatctagagaaatccactacataattcgttatcaatcgcactattcacag…
	pFB226	3562	TATCAAACGCCTTCAGCAATTCTGCCGTATTGTCGTTATGGAAACGGATGATGCGGCTGAATTAGACCGCCCGGAGATTACCCTCGACCATTGTCATCACGCTTACCGGATAGGCAAAAGCCTCCGCCAAAGCGGTGCAGGACGCGACAGACGAGATCATGATAGCCTCCACATGAATTCCAGGGCCCCGCTCCTCCGTGCATCCTGGAAACAGATGCGCCGCAATCAAAACCTATGATAGCGGCGTGTTATTAACTCCAATAATGATGTTATAAAGCTCGAAAGCTGTCAATCGGATGTTTTCGAAACACCGGTGAAATAGCACAATTTCGCGCCGAATCTCGATCACGATCTAGAGAAATCCACTACATAATTCGTTATCAATCGCACTATTCACAG…	tatcaaacgccttcagcaattctgccgtattgtcgttatggaaacggatgatgcggctgaattagaccgcccggagattaccctcgaccattgtcatcacgcttaccggataggcaaaagcctccgccaaagcggtgcaggacgcgacagacgagatcatgatagcctccacatgaattccagggccccgctcctccgtgcatcctggaaacagatgcgccgcaatcaaaacctatgatagcggcgtgttattaactccaataatgatgttataaagctcgaaagctgtcaatcggatgttttcgaaacaccggtgaaatagcacaatttcgcgccgaatctcgatcacgatctagagaaatccactacataattcgttatcaatcgcactattcacag…
	pFB227	3552	TATCAAACGCCTTCAGCAATTCTGCCGTATTGTCGTTATGGAAACGGATGATGCGGCTGAATTAGACCGCCCGGAGATTACCCTCGACCATTGTCATCACGCTTACCGGATAGGCAAAAGCCTCCGCCAAAGCGGTGCAGGACGCGACAGACGAGATCATGATAGCCTCCACATGAATTCCAGGGCCCCGCTCCTCCGTGCATCCTGGAAACAGATGCGCCGCAATCAAAACCTATGATAGCGGCGTGTTATTAACTCCAATAATGATGTTATAAAGCTCGAAAGCTGTCAATCGGATGTTTTCGAAACACCGGTGAAATAGCACAATTTCGCGCCGAATCTCGATCACGATCTAGAGAAATCCACTACATAATTCGTTATCAATCGCACTATTCACAG…	tatcaaacgccttcagcaattctgccgtattgtcgttatggaaacggatgatgcggctgaattagaccgcccggagattaccctcgaccattgtcatcacgcttaccggataggcaaaagcctccgccaaagcggtgcaggacgcgacagacgagatcatgatagcctccacatgaattccagggccccgctcctccgtgcatcctggaaacagatgcgccgcaatcaaaacctatgatagcggcgtgttattaactccaataatgatgttataaagctcgaaagctgtcaatcggatgttttcgaaacaccggtgaaatagcacaatttcgcgccgaatctcgatcacgatctagagaaatccactacataattcgttatcaatcgcactattcacag…
	pFB228	3542	TATCAAACGCCTTCAGCAATTCTGCCGTATTGTCGTTATGGAAACGGATGATGCGGCTGAATTAGACCGCCCGGAGATTACCCTCGACCATTGTCATCACGCTTACCGGATAGGCAAAAGCCTCCGCCAAAGCGGTGCAGGACGCGACAGACGAGATCATGATAGCCTCCACATGAATTCCAGGGCCCCGCTCCTCCGTGCATCCTGGAAACAGATGCGCCGCAATCAAAACCTATGATAGCGGCGTGTTATTAACTCCAATAATGATGTTATAAAGCTCGAAAGCTGTCAATCGGATGTTTTCGAAACACCGGTGAAATAGCACAATTTCGCGCCGAATCTCGATCACGATCTAGAGAAATCCACTACATAATTCGTTATCAATCGCACTATTCACAG…	tatcaaacgccttcagcaattctgccgtattgtcgttatggaaacggatgatgcggctgaattagaccgcccggagattaccctcgaccattgtcatcacgcttaccggataggcaaaagcctccgccaaagcggtgcaggacgcgacagacgagatcatgatagcctccacatgaattccagggccccgctcctccgtgcatcctggaaacagatgcgccgcaatcaaaacctatgatagcggcgtgttattaactccaataatgatgttataaagctcgaaagctgtcaatcggatgttttcgaaacaccggtgaaatagcacaatttcgcgccgaatctcgatcacgatctagagaaatccactacataattcgttatcaatcgcactattcacag…
	pFB229	3592	TATCAAACGCCTTCAGCAATTCTGCCGTATTGTCGTTATGGAAACGGATGATGCGGCTGAATTAGACCGCCCGGAGATTACCCTCGACCATTGTCATCACGCTTACCGGATAGGCAAAAGCCTCCGCCAAAGCGGTGCAGGACGCGACAGACGAGATCATGATAGCCTCCACATGAATTCCAGGGCCCCGCTCCTCCGTGCATCCTGGAAACAGATGCGCCGCAATCAAAACCTATGATAGCGGCGTGTTATTAACTCCAATAATGATGTTATAAAGCTCGAAAGCTGTCAATCGGATGTTTTCGAAACACCGGTGAAATAGCACAATTTCGCGCCGAATCTCGATCACGATCTAGAGAAATCCACTACATAATTCGTTATCAATCGCACTATTCACAG…	tatcaaacgccttcagcaattctgccgtattgtcgttatggaaacggatgatgcggctgaattagaccgcccggagattaccctcgaccattgtcatcacgcttaccggataggcaaaagcctccgccaaagcggtgcaggacgcgacagacgagatcatgatagcctccacatgaattccagggccccgctcctccgtgcatcctggaaacagatgcgccgcaatcaaaacctatgatagcggcgtgttattaactccaataatgatgttataaagctcgaaagctgtcaatcggatgttttcgaaacaccggtgaaatagcacaatttcgcgccgaatctcgatcacgatctagagaaatccactacataattcgttatcaatcgcactattcacag…
	pFB230	3592	TATCAAACGCCTTCAGCAATTCTGCCGTATTGTCGTTATGGAAACGGATGATGCGGCTGAATTAGACCGCCCGGAGATTACCCTCGACCATTGTCATCACGCTTACCGGATAGGCAAAAGCCTCCGCCAAAGCGGTGCAGGACGCGACAGACGAGATCATGATAGCCTCCACATGAATTCCAGGGCCCCGCTCCTCCGTGCATCCTGGAAACAGATGCGCCGCAATCAAAACCTATGATAGCGGCGTGTTATTAACTCCAATAATGATGTTATAAAGCTCGAAAGCTGTCAATCGGATGTTTTCGAAACACCGGTGAAATAGCACAATTTCGCGCCGAATCTCGATCACGATCTAGAGAAATCCACTACATAATTCGTTATCAATCGCACTATTCACAG…	tatcaaacgccttcagcaattctgccgtattgtcgttatggaaacggatgatgcggctgaattagaccgcccggagattaccctcgaccattgtcatcacgcttaccggataggcaaaagcctccgccaaagcggtgcaggacgcgacagacgagatcatgatagcctccacatgaattccagggccccgctcctccgtgcatcctggaaacagatgcgccgcaatcaaaacctatgatagcggcgtgttattaactccaataatgatgttataaagctcgaaagctgtcaatcggatgttttcgaaacaccggtgaaatagcacaatttcgcgccgaatctcgatcacgatctagagaaatccactacataattcgttatcaatcgcactattcacag…
	pFB231	3592	TATCAAACGCCTTCAGCAATTCTGCCGTATTGTCGTTATGGAAACGGATGATGCGGCTGAATTAGACCGCCCGGAGATTACCCTCGACCATTGTCATCACGCTTACCGGATAGGCAAAAGCCTCCGCCAAAGCGGTGCAGGACGCGACAGACGAGATCATGATAGCCTCCACATGAATTCCAGGGCCCCGCTCCTCCGTGCATCCTGGAAACAGATGCGCCGCAATCAAAACCTATGATAGCGGCGTGTTATTAACTCCAATAATGATGTTATAAAGCTCGAAAGCTGTCAATCGGATGTTTTCGAAACACCGGTGAAATAGCACAATTTCGCGCCGAATCTCGATCACGATCTAGAGAAATCCACTACATAATTCGTTATCAATCGCACTATTCACAG…	tatcaaacgccttcagcaattctgccgtattgtcgttatggaaacggatgatgcggctgaattagaccgcccggagattaccctcgaccattgtcatcacgcttaccggataggcaaaagcctccgccaaagcggtgcaggacgcgacagacgagatcatgatagcctccacatgaattccagggccccgctcctccgtgcatcctggaaacagatgcgccgcaatcaaaacctatgatagcggcgtgttattaactccaataatgatgttataaagctcgaaagctgtcaatcggatgttttcgaaacaccggtgaaatagcacaatttcgcgccgaatctcgatcacgatctagagaaatccactacataattcgttatcaatcgcactattcacag…
	pFB232	3592	TATCAAACGCCTTCAGCAATTCTGCCGTATTGTCGTTATGGAAACGGATGATGCGGCTGAATTAGACCGCCCGGAGATTACCCTCGACCATTGTCATCACGCTTACCGGATAGGCAAAAGCCTCCGCCAAAGCGGTGCAGGACGCGACAGACGAGATCATGATAGCCTCCACATGAATTCCAGGGCCCCGCTCCTCCGTGCATCCTGGAAACAGATGCGCCGCAATCAAAACCTATGATAGCGGCGTGTTATTAACTCCAATAATGATGTTATAAAGCTCGAAAGCTGTCAATCGGATGTTTTCGAAACACCGGTGAAATAGCACAATTTCGCGCCGAATCTCGATCACGATCTAGAGAAATCCACTACATAATTCGTTATCAATCGCACTATTCACAG…	tatcaaacgccttcagcaattctgccgtattgtcgttatggaaacggatgatgcggctgaattagaccgcccggagattaccctcgaccattgtcatcacgcttaccggataggcaaaagcctccgccaaagcggtgcaggacgcgacagacgagatcatgatagcctccacatgaattccagggccccgctcctccgtgcatcctggaaacagatgcgccgcaatcaaaacctatgatagcggcgtgttattaactccaataatgatgttataaagctcgaaagctgtcaatcggatgttttcgaaacaccggtgaaatagcacaatttcgcgccgaatctcgatcacgatctagagaaatccactacataattcgttatcaatcgcactattcacag…
	pFB233	3592	TATCAAACGCCTTCAGCAATTCTGCCGTATTGTCGTTATGGAAACGGATGATGCGGCTGAATTAGACCGCCCGGAGATTACCCTCGACCATTGTCATCACGCTTACCGGATAGGCAAAAGCCTCCGCCAAAGCGGTGCAGGACGCGACAGACGAGATCATGATAGCCTCCACATGAATTCCAGGGCCCCGCTCCTCCGTGCATCCTGGAAACAGATGCGCCGCAATCAAAACCTATGATAGCGGCGTGTTATTAACTCCAATAATGATGTTATAAAGCTCGAAAGCTGTCAATCGGATGTTTTCGAAACACCGGTGAAATAGCACAATTTCGCGCCGAATCTCGATCACGATCTAGAGAAATCCACTACATAATTCGTTATCAATCGCACTATTCACAG…	tatcaaacgccttcagcaattctgccgtattgtcgttatggaaacggatgatgcggctgaattagaccgcccggagattaccctcgaccattgtcatcacgcttaccggataggcaaaagcctccgccaaagcggtgcaggacgcgacagacgagatcatgatagcctccacatgaattccagggccccgctcctccgtgcatcctggaaacagatgcgccgcaatcaaaacctatgatagcggcgtgttattaactccaataatgatgttataaagctcgaaagctgtcaatcggatgttttcgaaacaccggtgaaatagcacaatttcgcgccgaatctcgatcacgatctagagaaatccactacataattcgttatcaatcgcactattcacag…
	pFB234	3592	TATCAAACGCCTTCAGCAATTCTGCCGTATTGTCGTTATGGAAACGGATGATGCGGCTGAATTAGACCGCCCGGAGATTACCCTCGACCATTGTCATCACGCTTACCGGATAGGCAAAAGCCTCCGCCAAAGCGGTGCAGGACGCGACAGACGAGATCATGATAGCCTCCACATGAATTCCAGGGCCCCGCTCCTCCGTGCATCCTGGAAACAGATGCGCCGCAATCAAAACCTATGATAGCGGCGTGTTATTAACTCCAATAATGATGTTATAAAGCTCGAAAGCTGTCAATCGGATGTTTTCGAAACACCGGTGAAATAGCACAATTTCGCGCCGAATCTCGATCACGATCTAGAGAAATCCACTACATAATTCGTTATCAATCGCACTATTCACAG…	tatcaaacgccttcagcaattctgccgtattgtcgttatggaaacggatgatgcggctgaattagaccgcccggagattaccctcgaccattgtcatcacgcttaccggataggcaaaagcctccgccaaagcggtgcaggacgcgacagacgagatcatgatagcctccacatgaattccagggccccgctcctccgtgcatcctggaaacagatgcgccgcaatcaaaacctatgatagcggcgtgttattaactccaataatgatgttataaagctcgaaagctgtcaatcggatgttttcgaaacaccggtgaaatagcacaatttcgcgccgaatctcgatcacgatctagagaaatccactacataattcgttatcaatcgcactattcacag…
	pFB235	3592	TATCAAACGCCTTCAGCAATTCTGCCGTATTGTCGTTATGGAAACGGATGATGCGGCTGAATTAGACCGCCCGGAGATTACCCTCGACCATTGTCATCACGCTTACCGGATAGGCAAAAGCCTCCGCCAAAGCGGTGCAGGACGCGACAGACGAGATCATGATAGCCTCCACATGAATTCCAGGGCCCCGCTCCTCCGTGCATCCTGGAAACAGATGCGCCGCAATCAAAACCTATGATAGCGGCGTGTTATTAACTCCAATAATGATGTTATAAAGCTCGAAAGCTGTCAATCGGATGTTTTCGAAACACCGGTGAAATAGCACAATTTCGCGCCGAATCTCGATCACGATCTAGAGAAATCCACTACATAATTCGTTATCAATCGCACTATTCACAG…	tatcaaacgccttcagcaattctgccgtattgtcgttatggaaacggatgatgcggctgaattagaccgcccggagattaccctcgaccattgtcatcacgcttaccggataggcaaaagcctccgccaaagcggtgcaggacgcgacagacgagatcatgatagcctccacatgaattccagggccccgctcctccgtgcatcctggaaacagatgcgccgcaatcaaaacctatgatagcggcgtgttattaactccaataatgatgttataaagctcgaaagctgtcaatcggatgttttcgaaacaccggtgaaatagcacaatttcgcgccgaatctcgatcacgatctagagaaatccactacataattcgttatcaatcgcactattcacag…
	pFB236	3592	TATCAAACGCCTTCAGCAATTCTGCCGTATTGTCGTTATGGAAACGGATGATGCGGCTGAATTAGACCGCCCGGAGATTACCCTCGACCATTGTCATCACGCTTACCGGATAGGCAAAAGCCTCCGCCAAAGCGGTGCAGGACGCGACAGACGAGATCATGATAGCCTCCACATGAATTCCAGGGCCCCGCTCCTCCGTGCATCCTGGAAACAGATGCGCCGCAATCAAAACCTATGATAGCGGCGTGTTATTAACTCCAATAATGATGTTATAAAGCTCGAAAGCTGTCAATCGGATGTTTTCGAAACACCGGTGAAATAGCACAATTTCGCGCCGAATCTCGATCACGATCTAGAGAAATCCACTACATAATTCGTTATCAATCGCACTATTCACAG…	tatcaaacgccttcagcaattctgccgtattgtcgttatggaaacggatgatgcggctgaattagaccgcccggagattaccctcgaccattgtcatcacgcttaccggataggcaaaagcctccgccaaagcggtgcaggacgcgacagacgagatcatgatagcctccacatgaattccagggccccgctcctccgtgcatcctggaaacagatgcgccgcaatcaaaacctatgatagcggcgtgttattaactccaataatgatgttataaagctcgaaagctgtcaatcggatgttttcgaaacaccggtgaaatagcacaatttcgcgccgaatctcgatcacgatctagagaaatccactacataattcgttatcaatcgcactattcacag…
	pFB237	3592	TATCAAACGCCTTCAGCAATTCTGCCGTATTGTCGTTATGGAAACGGATGATGCGGCTGAATTAGACCGCCCGGAGATTACCCTCGACCATTGTCATCACGCTTACCGGATAGGCAAAAGCCTCCGCCAAAGCGGTGCAGGACGCGACAGACGAGATCATGATAGCCTCCACATGAATTCCAGGGCCCCGCTCCTCCGTGCATCCTGGAAACAGATGCGCCGCAATCAAAACCTATGATAGCGGCGTGTTATTAACTCCAATAATGATGTTATAAAGCTCGAAAGCTGTCAATCGGATGTTTTCGAAACACCGGTGAAATAGCACAATTTCGCGCCGAATCTCGATCACGATCTAGAGAAATCCACTACATAATTCGTTATCAATCGCACTATTCACAG…	tatcaaacgccttcagcaattctgccgtattgtcgttatggaaacggatgatgcggctgaattagaccgcccggagattaccctcgaccattgtcatcacgcttaccggataggcaaaagcctccgccaaagcggtgcaggacgcgacagacgagatcatgatagcctccacatgaattccagggccccgctcctccgtgcatcctggaaacagatgcgccgcaatcaaaacctatgatagcggcgtgttattaactccaataatgatgttataaagctcgaaagctgtcaatcggatgttttcgaaacaccggtgaaatagcacaatttcgcgccgaatctcgatcacgatctagagaaatccactacataattcgttatcaatcgcactattcacag…
	pFB238	3592	TATCAAACGCCTTCAGCAATTCTGCCGTATTGTCGTTATGGAAACGGATGATGCGGCTGAATTAGACCGCCCGGAGATTACCCTCGACCATTGTCATCACGCTTACCGGATAGGCAAAAGCCTCCGCCAAAGCGGTGCAGGACGCGACAGACGAGATCATGATAGCCTCCACATGAATTCCAGGGCCCCGCTCCTCCGTGCATCCTGGAAACAGATGCGCCGCAATCAAAACCTATGATAGCGGCGTGTTATTAACTCCAATAATGATGTTATAAAGCTCGAAAGCTGTCAATCGGATGTTTTCGAAACACCGGTGAAATAGCACAATTTCGCGCCGAATCTCGATCACGATCTAGAGAAATCCACTACATAATTCGTTATCAATCGCACTATTCACAG…	tatcaaacgccttcagcaattctgccgtattgtcgttatggaaacggatgatgcggctgaattagaccgcccggagattaccctcgaccattgtcatcacgcttaccggataggcaaaagcctccgccaaagcggtgcaggacgcgacagacgagatcatgatagcctccacatgaattccagggccccgctcctccgtgcatcctggaaacagatgcgccgcaatcaaaacctatgatagcggcgtgttattaactccaataatgatgttataaagctcgaaagctgtcaatcggatgttttcgaaacaccggtgaaatagcacaatttcgcgccgaatctcgatcacgatctagagaaatccactacataattcgttatcaatcgcactattcacag…
	pFB239	3692	GGCGGCTATGTGCTTTCATTGACATTTGGATTCCTCCCGCGACCGAAAATACGTCGCTCGCAGCCCTGTTTATAATGAAATCGGGCGATGGCGTATGCTGGAGATAACATAACGCTATCACGTTGTCTGTAAAATTTTCTAGATGGCGCATTTTTTTTCACCAAAGAGTGAATGTAGGGGAAATCTCCGCGCCTTCGAGTGCGGTTTTCCCACTGTTTTCCATCAATAGCTTAATGTTTCTTCGGTTTTAAATATGTTTAATTCATTGAAAATAAAAGAAAATATAGAAGTTTGTGAGTATCTTTGTGGCTGGCTTTGCGAGAAAAGACGGTGCTGTGAATAGTGCGATTGATAACGAATTATGTAGTGGATTTCTCTAGATCGTGATCGAGATTCGGC…	ggcggctatgtgctttcattgacatttggattcctcccgcgaccgaaaatacgtcgctcgcagccctgtttataatgaaatcgggcgatggcgtatgctggagataacataacgctatcacgttgtctgtaaaattttctagatggcgcattttttttcaccaaagagtgaatgtaggggaaatctccgcgccttcgagtgcggttttcccactgttttccatcaatagcttaatgtttcttcggttttaaatatgtttaattcattgaaaataaaagaaaatatagaagtttgtgagtatctttgtggctggctttgcgagaaaagacggtgctgtgaatagtgcgattgataacgaattatgtagtggatttctctagatcgtgatcgagattcggc…
	pFB240	3592	GAGATAACATAACGCTATCACGTTGTCTGTAAAATTTTCTAGATGGCGCATTTTTTTTCACCAAAGAGTGAATGTAGGGGAAATCTCCGCGCCTTCGAGTGCGGTTTTCCCACTGTTTTCCATCAATAGCTTAATGTTTCTTCGGTTTTAAATATGTTTAATTCATTGAAAATAAAAGAAAATATAGAAGTTTGTGAGTATCTTTGTGGCTGGCTTTGCGAGAAAAGACGGTGCTGTGAATAGTGCGATTGATAACGAATTATGTAGTGGATTTCTCTAGATCGTGATCGAGATTCGGCGCGAAATTGTGCTATTTCACCGGTGTTTCGAAAACATCCGATTGACAGCTTTCGAGCTTTATAACATCATTATTGGAGTTAATAACACGCCGCTATCATA…	gagataacataacgctatcacgttgtctgtaaaattttctagatggcgcattttttttcaccaaagagtgaatgtaggggaaatctccgcgccttcgagtgcggttttcccactgttttccatcaatagcttaatgtttcttcggttttaaatatgtttaattcattgaaaataaaagaaaatatagaagtttgtgagtatctttgtggctggctttgcgagaaaagacggtgctgtgaatagtgcgattgataacgaattatgtagtggatttctctagatcgtgatcgagattcggcgcgaaattgtgctatttcaccggtgtttcgaaaacatccgattgacagctttcgagctttataacatcattattggagttaataacacgccgctatcata…
	pFB241	3492	GCGGTTTTCCCACTGTTTTCCATCAATAGCTTAATGTTTCTTCGGTTTTAAATATGTTTAATTCATTGAAAATAAAAGAAAATATAGAAGTTTGTGAGTATCTTTGTGGCTGGCTTTGCGAGAAAAGACGGTGCTGTGAATAGTGCGATTGATAACGAATTATGTAGTGGATTTCTCTAGATCGTGATCGAGATTCGGCGCGAAATTGTGCTATTTCACCGGTGTTTCGAAAACATCCGATTGACAGCTTTCGAGCTTTATAACATCATTATTGGAGTTAATAACACGCCGCTATCATAGGTTTTGATTGCGGCGCATCTGTTTCCAGGATGCACGGAGGAGCGGGGCCCTGGAATTCATGTGGAGGCTATCATGATCTCGTCTGTCGCGTCCTGCACC…	gcggttttcccactgttttccatcaatagcttaatgtttcttcggttttaaatatgtttaattcattgaaaataaaagaaaatatagaagtttgtgagtatctttgtggctggctttgcgagaaaagacggtgctgtgaatagtgcgattgataacgaattatgtagtggatttctctagatcgtgatcgagattcggcgcgaaattgtgctatttcaccggtgtttcgaaaacatccgattgacagctttcgagctttataacatcattattggagttaataacacgccgctatcataggttttgattgcggcgcatctgtttccaggatgcacggaggagcggggccctggaattcatgtggaggctatcatgatctcgtctgtcgcgtcctgcacc…
	pFB242	3392	TCTTTGTGGCTGGCTTTGCGAGAAAAGACGGTGCTGTGAATAGTGCGATTGATAACGAATTATGTAGTGGATTTCTCTAGATCGTGATCGAGATTCGGCGCGAAATTGTGCTATTTCACCGGTGTTTCGAAAACATCCGATTGACAGCTTTCGAGCTTTATAACATCATTATTGGAGTTAATAACACGCCGCTATCATAGGTTTTGATTGCGGCGCATCTGTTTCCAGGATGCACGGAGGAGCGGGGCCCTGGAATTCATGTGGAGGCTATCATGATCTCGTCTGTCGCGTCCTGCACCGCTTTGGCGGAGGCTTTTGCCTATCCGGTAAGCGTGATGACAATGGTCGAGGGTAATCTCCGGGCGGTCTAATTCAGCCGCATCATCCGTTTCCATAACG…	tctttgtggctggctttgcgagaaaagacggtgctgtgaatagtgcgattgataacgaattatgtagtggatttctctagatcgtgatcgagattcggcgcgaaattgtgctatttcaccggtgtttcgaaaacatccgattgacagctttcgagctttataacatcattattggagttaataacacgccgctatcataggttttgattgcggcgcatctgtttccaggatgcacggaggagcggggccctggaattcatgtggaggctatcatgatctcgtctgtcgcgtcctgcaccgctttggcggaggcttttgcctatccggtaagcgtgatgacaatggtcgagggtaatctccgggcggtctaattcagccgcatcatccgtttccataacg…
	pFB243	3292	CGAAATTGTGCTATTTCACCGGTGTTTCGAAAACATCCGATTGACAGCTTTCGAGCTTTATAACATCATTATTGGAGTTAATAACACGCCGCTATCATAGGTTTTGATTGCGGCGCATCTGTTTCCAGGATGCACGGAGGAGCGGGGCCCTGGAATTCATGTGGAGGCTATCATGATCTCGTCTGTCGCGTCCTGCACCGCTTTGGCGGAGGCTTTTGCCTATCCGGTAAGCGTGATGACAATGGTCGAGGGTAATCTCCGGGCGGTCTAATTCAGCCGCATCATCCGTTTCCATAACGACAATACGGCAGAATTGCTGAAGGCGTTTGATAAAAGAGGAGAAATACTAGATGCGTAAAGGCGAAGAGCTGTTCACTGGTGTCGTCCCTATTCTGGTGG…	cgaaattgtgctatttcaccggtgtttcgaaaacatccgattgacagctttcgagctttataacatcattattggagttaataacacgccgctatcataggttttgattgcggcgcatctgtttccaggatgcacggaggagcggggccctggaattcatgtggaggctatcatgatctcgtctgtcgcgtcctgcaccgctttggcggaggcttttgcctatccggtaagcgtgatgacaatggtcgagggtaatctccgggcggtctaattcagccgcatcatccgtttccataacgacaatacggcagaattgctgaaggcgtttgataaaagaggagaaatactagatgcgtaaaggcgaagagctgttcactggtgtcgtccctattctggtgg…
	pFB244	3282	CTATTTCACCGGTGTTTCGAAAACATCCGATTGACAGCTTTCGAGCTTTATAACATCATTATTGGAGTTAATAACACGCCGCTATCATAGGTTTTGATTGCGGCGCATCTGTTTCCAGGATGCACGGAGGAGCGGGGCCCTGGAATTCATGTGGAGGCTATCATGATCTCGTCTGTCGCGTCCTGCACCGCTTTGGCGGAGGCTTTTGCCTATCCGGTAAGCGTGATGACAATGGTCGAGGGTAATCTCCGGGCGGTCTAATTCAGCCGCATCATCCGTTTCCATAACGACAATACGGCAGAATTGCTGAAGGCGTTTGATAAAAGAGGAGAAATACTAGATGCGTAAAGGCGAAGAGCTGTTCACTGGTGTCGTCCCTATTCTGGTGGAACTGGATGG…	ctatttcaccggtgtttcgaaaacatccgattgacagctttcgagctttataacatcattattggagttaataacacgccgctatcataggttttgattgcggcgcatctgtttccaggatgcacggaggagcggggccctggaattcatgtggaggctatcatgatctcgtctgtcgcgtcctgcaccgctttggcggaggcttttgcctatccggtaagcgtgatgacaatggtcgagggtaatctccgggcggtctaattcagccgcatcatccgtttccataacgacaatacggcagaattgctgaaggcgtttgataaaagaggagaaatactagatgcgtaaaggcgaagagctgttcactggtgtcgtccctattctggtggaactggatgg…
	pFB245	3272	GGTGTTTCGAAAACATCCGATTGACAGCTTTCGAGCTTTATAACATCATTATTGGAGTTAATAACACGCCGCTATCATAGGTTTTGATTGCGGCGCATCTGTTTCCAGGATGCACGGAGGAGCGGGGCCCTGGAATTCATGTGGAGGCTATCATGATCTCGTCTGTCGCGTCCTGCACCGCTTTGGCGGAGGCTTTTGCCTATCCGGTAAGCGTGATGACAATGGTCGAGGGTAATCTCCGGGCGGTCTAATTCAGCCGCATCATCCGTTTCCATAACGACAATACGGCAGAATTGCTGAAGGCGTTTGATAAAAGAGGAGAAATACTAGATGCGTAAAGGCGAAGAGCTGTTCACTGGTGTCGTCCCTATTCTGGTGGAACTGGATGGTGATGTCAAC…	ggtgtttcgaaaacatccgattgacagctttcgagctttataacatcattattggagttaataacacgccgctatcataggttttgattgcggcgcatctgtttccaggatgcacggaggagcggggccctggaattcatgtggaggctatcatgatctcgtctgtcgcgtcctgcaccgctttggcggaggcttttgcctatccggtaagcgtgatgacaatggtcgagggtaatctccgggcggtctaattcagccgcatcatccgtttccataacgacaatacggcagaattgctgaaggcgtttgataaaagaggagaaatactagatgcgtaaaggcgaagagctgttcactggtgtcgtccctattctggtggaactggatggtgatgtcaac…
	pFB246	3262	AAACATCCGATTGACAGCTTTCGAGCTTTATAACATCATTATTGGAGTTAATAACACGCCGCTATCATAGGTTTTGATTGCGGCGCATCTGTTTCCAGGATGCACGGAGGAGCGGGGCCCTGGAATTCATGTGGAGGCTATCATGATCTCGTCTGTCGCGTCCTGCACCGCTTTGGCGGAGGCTTTTGCCTATCCGGTAAGCGTGATGACAATGGTCGAGGGTAATCTCCGGGCGGTCTAATTCAGCCGCATCATCCGTTTCCATAACGACAATACGGCAGAATTGCTGAAGGCGTTTGATAAAAGAGGAGAAATACTAGATGCGTAAAGGCGAAGAGCTGTTCACTGGTGTCGTCCCTATTCTGGTGGAACTGGATGGTGATGTCAACGGTCATAAGT…	aaacatccgattgacagctttcgagctttataacatcattattggagttaataacacgccgctatcataggttttgattgcggcgcatctgtttccaggatgcacggaggagcggggccctggaattcatgtggaggctatcatgatctcgtctgtcgcgtcctgcaccgctttggcggaggcttttgcctatccggtaagcgtgatgacaatggtcgagggtaatctccgggcggtctaattcagccgcatcatccgtttccataacgacaatacggcagaattgctgaaggcgtttgataaaagaggagaaatactagatgcgtaaaggcgaagagctgttcactggtgtcgtccctattctggtggaactggatggtgatgtcaacggtcataagt…
	pFB247	3252	TTGACAGCTTTCGAGCTTTATAACATCATTATTGGAGTTAATAACACGCCGCTATCATAGGTTTTGATTGCGGCGCATCTGTTTCCAGGATGCACGGAGGAGCGGGGCCCTGGAATTCATGTGGAGGCTATCATGATCTCGTCTGTCGCGTCCTGCACCGCTTTGGCGGAGGCTTTTGCCTATCCGGTAAGCGTGATGACAATGGTCGAGGGTAATCTCCGGGCGGTCTAATTCAGCCGCATCATCCGTTTCCATAACGACAATACGGCAGAATTGCTGAAGGCGTTTGATAAAAGAGGAGAAATACTAGATGCGTAAAGGCGAAGAGCTGTTCACTGGTGTCGTCCCTATTCTGGTGGAACTGGATGGTGATGTCAACGGTCATAAGTTTTCCGTGCG…	ttgacagctttcgagctttataacatcattattggagttaataacacgccgctatcataggttttgattgcggcgcatctgtttccaggatgcacggaggagcggggccctggaattcatgtggaggctatcatgatctcgtctgtcgcgtcctgcaccgctttggcggaggcttttgcctatccggtaagcgtgatgacaatggtcgagggtaatctccgggcggtctaattcagccgcatcatccgtttccataacgacaatacggcagaattgctgaaggcgtttgataaaagaggagaaatactagatgcgtaaaggcgaagagctgttcactggtgtcgtccctattctggtggaactggatggtgatgtcaacggtcataagttttccgtgcg…
	pFB248	3242	TCGAGCTTTATAACATCATTATTGGAGTTAATAACACGCCGCTATCATAGGTTTTGATTGCGGCGCATCTGTTTCCAGGATGCACGGAGGAGCGGGGCCCTGGAATTCATGTGGAGGCTATCATGATCTCGTCTGTCGCGTCCTGCACCGCTTTGGCGGAGGCTTTTGCCTATCCGGTAAGCGTGATGACAATGGTCGAGGGTAATCTCCGGGCGGTCTAATTCAGCCGCATCATCCGTTTCCATAACGACAATACGGCAGAATTGCTGAAGGCGTTTGATAAAAGAGGAGAAATACTAGATGCGTAAAGGCGAAGAGCTGTTCACTGGTGTCGTCCCTATTCTGGTGGAACTGGATGGTGATGTCAACGGTCATAAGTTTTCCGTGCGTGGCGAGGGT…	tcgagctttataacatcattattggagttaataacacgccgctatcataggttttgattgcggcgcatctgtttccaggatgcacggaggagcggggccctggaattcatgtggaggctatcatgatctcgtctgtcgcgtcctgcaccgctttggcggaggcttttgcctatccggtaagcgtgatgacaatggtcgagggtaatctccgggcggtctaattcagccgcatcatccgtttccataacgacaatacggcagaattgctgaaggcgtttgataaaagaggagaaatactagatgcgtaaaggcgaagagctgttcactggtgtcgtccctattctggtggaactggatggtgatgtcaacggtcataagttttccgtgcgtggcgagggt…
	pFB249	3232	TAACATCATTATTGGAGTTAATAACACGCCGCTATCATAGGTTTTGATTGCGGCGCATCTGTTTCCAGGATGCACGGAGGAGCGGGGCCCTGGAATTCATGTGGAGGCTATCATGATCTCGTCTGTCGCGTCCTGCACCGCTTTGGCGGAGGCTTTTGCCTATCCGGTAAGCGTGATGACAATGGTCGAGGGTAATCTCCGGGCGGTCTAATTCAGCCGCATCATCCGTTTCCATAACGACAATACGGCAGAATTGCTGAAGGCGTTTGATAAAAGAGGAGAAATACTAGATGCGTAAAGGCGAAGAGCTGTTCACTGGTGTCGTCCCTATTCTGGTGGAACTGGATGGTGATGTCAACGGTCATAAGTTTTCCGTGCGTGGCGAGGGTGAAGGTGACG…	taacatcattattggagttaataacacgccgctatcataggttttgattgcggcgcatctgtttccaggatgcacggaggagcggggccctggaattcatgtggaggctatcatgatctcgtctgtcgcgtcctgcaccgctttggcggaggcttttgcctatccggtaagcgtgatgacaatggtcgagggtaatctccgggcggtctaattcagccgcatcatccgtttccataacgacaatacggcagaattgctgaaggcgtttgataaaagaggagaaatactagatgcgtaaaggcgaagagctgttcactggtgtcgtccctattctggtggaactggatggtgatgtcaacggtcataagttttccgtgcgtggcgagggtgaaggtgacg…
	pFB250	3222	ATTGGAGTTAATAACACGCCGCTATCATAGGTTTTGATTGCGGCGCATCTGTTTCCAGGATGCACGGAGGAGCGGGGCCCTGGAATTCATGTGGAGGCTATCATGATCTCGTCTGTCGCGTCCTGCACCGCTTTGGCGGAGGCTTTTGCCTATCCGGTAAGCGTGATGACAATGGTCGAGGGTAATCTCCGGGCGGTCTAATTCAGCCGCATCATCCGTTTCCATAACGACAATACGGCAGAATTGCTGAAGGCGTTTGATAAAAGAGGAGAAATACTAGATGCGTAAAGGCGAAGAGCTGTTCACTGGTGTCGTCCCTATTCTGGTGGAACTGGATGGTGATGTCAACGGTCATAAGTTTTCCGTGCGTGGCGAGGGTGAAGGTGACGCAACTAATGG…	attggagttaataacacgccgctatcataggttttgattgcggcgcatctgtttccaggatgcacggaggagcggggccctggaattcatgtggaggctatcatgatctcgtctgtcgcgtcctgcaccgctttggcggaggcttttgcctatccggtaagcgtgatgacaatggtcgagggtaatctccgggcggtctaattcagccgcatcatccgtttccataacgacaatacggcagaattgctgaaggcgtttgataaaagaggagaaatactagatgcgtaaaggcgaagagctgttcactggtgtcgtccctattctggtggaactggatggtgatgtcaacggtcataagttttccgtgcgtggcgagggtgaaggtgacgcaactaatgg…
	pFB251	3212	ATAACACGCCGCTATCATAGGTTTTGATTGCGGCGCATCTGTTTCCAGGATGCACGGAGGAGCGGGGCCCTGGAATTCATGTGGAGGCTATCATGATCTCGTCTGTCGCGTCCTGCACCGCTTTGGCGGAGGCTTTTGCCTATCCGGTAAGCGTGATGACAATGGTCGAGGGTAATCTCCGGGCGGTCTAATTCAGCCGCATCATCCGTTTCCATAACGACAATACGGCAGAATTGCTGAAGGCGTTTGATAAAAGAGGAGAAATACTAGATGCGTAAAGGCGAAGAGCTGTTCACTGGTGTCGTCCCTATTCTGGTGGAACTGGATGGTGATGTCAACGGTCATAAGTTTTCCGTGCGTGGCGAGGGTGAAGGTGACGCAACTAATGGTAAACTGACG…	ataacacgccgctatcataggttttgattgcggcgcatctgtttccaggatgcacggaggagcggggccctggaattcatgtggaggctatcatgatctcgtctgtcgcgtcctgcaccgctttggcggaggcttttgcctatccggtaagcgtgatgacaatggtcgagggtaatctccgggcggtctaattcagccgcatcatccgtttccataacgacaatacggcagaattgctgaaggcgtttgataaaagaggagaaatactagatgcgtaaaggcgaagagctgttcactggtgtcgtccctattctggtggaactggatggtgatgtcaacggtcataagttttccgtgcgtggcgagggtgaaggtgacgcaactaatggtaaactgacg…
	pFB252	3202	GCTATCATAGGTTTTGATTGCGGCGCATCTGTTTCCAGGATGCACGGAGGAGCGGGGCCCTGGAATTCATGTGGAGGCTATCATGATCTCGTCTGTCGCGTCCTGCACCGCTTTGGCGGAGGCTTTTGCCTATCCGGTAAGCGTGATGACAATGGTCGAGGGTAATCTCCGGGCGGTCTAATTCAGCCGCATCATCCGTTTCCATAACGACAATACGGCAGAATTGCTGAAGGCGTTTGATAAAAGAGGAGAAATACTAGATGCGTAAAGGCGAAGAGCTGTTCACTGGTGTCGTCCCTATTCTGGTGGAACTGGATGGTGATGTCAACGGTCATAAGTTTTCCGTGCGTGGCGAGGGTGAAGGTGACGCAACTAATGGTAAACTGACGCTGAAGTTCA…	gctatcataggttttgattgcggcgcatctgtttccaggatgcacggaggagcggggccctggaattcatgtggaggctatcatgatctcgtctgtcgcgtcctgcaccgctttggcggaggcttttgcctatccggtaagcgtgatgacaatggtcgagggtaatctccgggcggtctaattcagccgcatcatccgtttccataacgacaatacggcagaattgctgaaggcgtttgataaaagaggagaaatactagatgcgtaaaggcgaagagctgttcactggtgtcgtccctattctggtggaactggatggtgatgtcaacggtcataagttttccgtgcgtggcgagggtgaaggtgacgcaactaatggtaaactgacgctgaagttca…
	pFB253	3192	GTTTTGATTGCGGCGCATCTGTTTCCAGGATGCACGGAGGAGCGGGGCCCTGGAATTCATGTGGAGGCTATCATGATCTCGTCTGTCGCGTCCTGCACCGCTTTGGCGGAGGCTTTTGCCTATCCGGTAAGCGTGATGACAATGGTCGAGGGTAATCTCCGGGCGGTCTAATTCAGCCGCATCATCCGTTTCCATAACGACAATACGGCAGAATTGCTGAAGGCGTTTGATAAAAGAGGAGAAATACTAGATGCGTAAAGGCGAAGAGCTGTTCACTGGTGTCGTCCCTATTCTGGTGGAACTGGATGGTGATGTCAACGGTCATAAGTTTTCCGTGCGTGGCGAGGGTGAAGGTGACGCAACTAATGGTAAACTGACGCTGAAGTTCATCTGTACTAC…	gttttgattgcggcgcatctgtttccaggatgcacggaggagcggggccctggaattcatgtggaggctatcatgatctcgtctgtcgcgtcctgcaccgctttggcggaggcttttgcctatccggtaagcgtgatgacaatggtcgagggtaatctccgggcggtctaattcagccgcatcatccgtttccataacgacaatacggcagaattgctgaaggcgtttgataaaagaggagaaatactagatgcgtaaaggcgaagagctgttcactggtgtcgtccctattctggtggaactggatggtgatgtcaacggtcataagttttccgtgcgtggcgagggtgaaggtgacgcaactaatggtaaactgacgctgaagttcatctgtactac…
	pFB254	3092	CTTTGGCGGAGGCTTTTGCCTATCCGGTAAGCGTGATGACAATGGTCGAGGGTAATCTCCGGGCGGTCTAATTCAGCCGCATCATCCGTTTCCATAACGACAATACGGCAGAATTGCTGAAGGCGTTTGATAAAAGAGGAGAAATACTAGATGCGTAAAGGCGAAGAGCTGTTCACTGGTGTCGTCCCTATTCTGGTGGAACTGGATGGTGATGTCAACGGTCATAAGTTTTCCGTGCGTGGCGAGGGTGAAGGTGACGCAACTAATGGTAAACTGACGCTGAAGTTCATCTGTACTACTGGTAAACTGCCGGTACCTTGGCCGACTCTGGTAACGACGCTGACTTATGGTGTTCAGTGCTTTGCTCGTTATCCGGACCATATGAAGCAGCATGACTTC…	ctttggcggaggcttttgcctatccggtaagcgtgatgacaatggtcgagggtaatctccgggcggtctaattcagccgcatcatccgtttccataacgacaatacggcagaattgctgaaggcgtttgataaaagaggagaaatactagatgcgtaaaggcgaagagctgttcactggtgtcgtccctattctggtggaactggatggtgatgtcaacggtcataagttttccgtgcgtggcgagggtgaaggtgacgcaactaatggtaaactgacgctgaagttcatctgtactactggtaaactgccggtaccttggccgactctggtaacgacgctgacttatggtgttcagtgctttgctcgttatccggaccatatgaagcagcatgacttc…
	pFB255	2992	CAATACGGCAGAATTGCTGAAGGCGTTTGATAAAAGAGGAGAAATACTAGATGCGTAAAGGCGAAGAGCTGTTCACTGGTGTCGTCCCTATTCTGGTGGAACTGGATGGTGATGTCAACGGTCATAAGTTTTCCGTGCGTGGCGAGGGTGAAGGTGACGCAACTAATGGTAAACTGACGCTGAAGTTCATCTGTACTACTGGTAAACTGCCGGTACCTTGGCCGACTCTGGTAACGACGCTGACTTATGGTGTTCAGTGCTTTGCTCGTTATCCGGACCATATGAAGCAGCATGACTTCTTCAAGTCCGCCATGCCGGAAGGCTATGTGCAGGAACGCACGATTTCCTTTAAGGATGACGGCACGTACAAAACGCGTGCGGAAGTGAAATTTGAAGGCG…	caatacggcagaattgctgaaggcgtttgataaaagaggagaaatactagatgcgtaaaggcgaagagctgttcactggtgtcgtccctattctggtggaactggatggtgatgtcaacggtcataagttttccgtgcgtggcgagggtgaaggtgacgcaactaatggtaaactgacgctgaagttcatctgtactactggtaaactgccggtaccttggccgactctggtaacgacgctgacttatggtgttcagtgctttgctcgttatccggaccatatgaagcagcatgacttcttcaagtccgccatgccggaaggctatgtgcaggaacgcacgatttcctttaaggatgacggcacgtacaaaacgcgtgcggaagtgaaatttgaaggcg…
	pFB256	3360	ACGCCAATGGCCAGCGCCTTGAAACCGCGCTGACCGCCCGCACCATCGCTGCATCAGTCGAAAACGCGGATATGAGCCGAATCGTGGGCCTTGCCGGTGGAATTTCCAAGGCGGAAGCCATCCGCGCTGTGCTGAAAAGCGGTCGTCTTTACGGTCTCATCACCGATGAACGCACGGCAAAGACGCTCGTTGAGCAGCCGAACGGAAAATAACATAATAACATTTTTGCAATGGATTATTTTGTGATTTTGTGATCTAACTTCGCGCAGAAAATGTTCCGCCAATAAGATCGGACGAGAGCGTGAAGCGCGACGACAGAAGACAGGCGATTATAAACCTTCTGATCGAAAATCAGGCCGTCGACCTCGACGATCTGGCGGATCGGTTTGCCGTATCAAA…	acgccaatggccagcgccttgaaaccgcgctgaccgcccgcaccatcgctgcatcagtcgaaaacgcggatatgagccgaatcgtgggccttgccggtggaatttccaaggcggaagccatccgcgctgtgctgaaaagcggtcgtctttacggtctcatcaccgatgaacgcacggcaaagacgctcgttgagcagccgaacggaaaataacataataacatttttgcaatggattattttgtgattttgtgatctaacttcgcgcagaaaatgttccgccaataagatcggacgagagcgtgaagcgcgacgacagaagacaggcgattataaaccttctgatcgaaaatcaggccgtcgacctcgacgatctggcggatcggtttgccgtatcaaa…
	pFB257	3260	AATTTCCAAGGCGGAAGCCATCCGCGCTGTGCTGAAAAGCGGTCGTCTTTACGGTCTCATCACCGATGAACGCACGGCAAAGACGCTCGTTGAGCAGCCGAACGGAAAATAACATAATAACATTTTTGCAATGGATTATTTTGTGATTTTGTGATCTAACTTCGCGCAGAAAATGTTCCGCCAATAAGATCGGACGAGAGCGTGAAGCGCGACGACAGAAGACAGGCGATTATAAACCTTCTGATCGAAAATCAGGCCGTCGACCTCGACGATCTGGCGGATCGGTTTGCCGTATCAAAAAAAGAGGAGAAATACTAGATGCGTAAAGGCGAAGAGCTGTTCACTGGTGTCGTCCCTATTCTGGTGGAACTGGATGGTGATGTCAACGGTCATAAGTTT…	aatttccaaggcggaagccatccgcgctgtgctgaaaagcggtcgtctttacggtctcatcaccgatgaacgcacggcaaagacgctcgttgagcagccgaacggaaaataacataataacatttttgcaatggattattttgtgattttgtgatctaacttcgcgcagaaaatgttccgccaataagatcggacgagagcgtgaagcgcgacgacagaagacaggcgattataaaccttctgatcgaaaatcaggccgtcgacctcgacgatctggcggatcggtttgccgtatcaaaaaaagaggagaaatactagatgcgtaaaggcgaagagctgttcactggtgtcgtccctattctggtggaactggatggtgatgtcaacggtcataagttt…
	pFB258	3160	AACGGAAAATAACATAATAACATTTTTGCAATGGATTATTTTGTGATTTTGTGATCTAACTTCGCGCAGAAAATGTTCCGCCAATAAGATCGGACGAGAGCGTGAAGCGCGACGACAGAAGACAGGCGATTATAAACCTTCTGATCGAAAATCAGGCCGTCGACCTCGACGATCTGGCGGATCGGTTTGCCGTATCAAAAAAAGAGGAGAAATACTAGATGCGTAAAGGCGAAGAGCTGTTCACTGGTGTCGTCCCTATTCTGGTGGAACTGGATGGTGATGTCAACGGTCATAAGTTTTCCGTGCGTGGCGAGGGTGAAGGTGACGCAACTAATGGTAAACTGACGCTGAAGTTCATCTGTACTACTGGTAAACTGCCGGTACCTTGGCCGACTCTGG…	aacggaaaataacataataacatttttgcaatggattattttgtgattttgtgatctaacttcgcgcagaaaatgttccgccaataagatcggacgagagcgtgaagcgcgacgacagaagacaggcgattataaaccttctgatcgaaaatcaggccgtcgacctcgacgatctggcggatcggtttgccgtatcaaaaaaagaggagaaatactagatgcgtaaaggcgaagagctgttcactggtgtcgtccctattctggtggaactggatggtgatgtcaacggtcataagttttccgtgcgtggcgagggtgaaggtgacgcaactaatggtaaactgacgctgaagttcatctgtactactggtaaactgccggtaccttggccgactctgg…
	pFB259	3060	CGTGAAGCGCGACGACAGAAGACAGGCGATTATAAACCTTCTGATCGAAAATCAGGCCGTCGACCTCGACGATCTGGCGGATCGGTTTGCCGTATCAAAAAAAGAGGAGAAATACTAGATGCGTAAAGGCGAAGAGCTGTTCACTGGTGTCGTCCCTATTCTGGTGGAACTGGATGGTGATGTCAACGGTCATAAGTTTTCCGTGCGTGGCGAGGGTGAAGGTGACGCAACTAATGGTAAACTGACGCTGAAGTTCATCTGTACTACTGGTAAACTGCCGGTACCTTGGCCGACTCTGGTAACGACGCTGACTTATGGTGTTCAGTGCTTTGCTCGTTATCCGGACCATATGAAGCAGCATGACTTCTTCAAGTCCGCCATGCCGGAAGGCTATGTGCA…	cgtgaagcgcgacgacagaagacaggcgattataaaccttctgatcgaaaatcaggccgtcgacctcgacgatctggcggatcggtttgccgtatcaaaaaaagaggagaaatactagatgcgtaaaggcgaagagctgttcactggtgtcgtccctattctggtggaactggatggtgatgtcaacggtcataagttttccgtgcgtggcgagggtgaaggtgacgcaactaatggtaaactgacgctgaagttcatctgtactactggtaaactgccggtaccttggccgactctggtaacgacgctgacttatggtgttcagtgctttgctcgttatccggaccatatgaagcagcatgacttcttcaagtccgccatgccggaaggctatgtgca…
	pFB260	3345	TTTACGGCTAGCTCAGTCCTAGGTACTATGCTAGCTACTAGAGAAAGAGGAGAAATACTAGATGGCAGATGCTGACGATTCACTGGCGCTGCGCGCCGCATGGCTTCACTTCGTGGCGGGCATGACCCAGTCAGCCGTTGCGAAGCGCCTTGGTCTGCCCTCCGTGAAAGCGCATCGCCTTATTGCCAAAGCCGTCGCGGACGGTGCGGTGAAGGTCAGTATCGACGGCGACATTACCGAATGTATCGACCTCGAAAATCGTCTCGCCGATATGTACGGCCTCGACTATTGCGAAGTCGTTCCCGACATCGGTGAGGAAGGTCTGCCGCTCATGGCGCTTGGCCATGCGGGTGCAGATTTTCTGCGCCGCGAGATCGAGCATGGCGACCATGAAGTCAT…	tttacggctagctcagtcctaggtactatgctagctactagagaaagaggagaaatactagatggcagatgctgacgattcactggcgctgcgcgccgcatggcttcacttcgtggcgggcatgacccagtcagccgttgcgaagcgccttggtctgccctccgtgaaagcgcatcgccttattgccaaagccgtcgcggacggtgcggtgaaggtcagtatcgacggcgacattaccgaatgtatcgacctcgaaaatcgtctcgccgatatgtacggcctcgactattgcgaagtcgttcccgacatcggtgaggaaggtctgccgctcatggcgcttggccatgcgggtgcagattttctgcgccgcgagatcgagcatggcgaccatgaagtcat…
	pFB261	3345	TTTACGGCTAGCTCAGTCCTAGGTATAGTGCTAGCTACTAGAGAAAGAGGAGAAATACTAGATGGCAGATGCTGACGATTCACTGGCGCTGCGCGCCGCATGGCTTCACTTCGTGGCGGGCATGACCCAGTCAGCCGTTGCGAAGCGCCTTGGTCTGCCCTCCGTGAAAGCGCATCGCCTTATTGCCAAAGCCGTCGCGGACGGTGCGGTGAAGGTCAGTATCGACGGCGACATTACCGAATGTATCGACCTCGAAAATCGTCTCGCCGATATGTACGGCCTCGACTATTGCGAAGTCGTTCCCGACATCGGTGAGGAAGGTCTGCCGCTCATGGCGCTTGGCCATGCGGGTGCAGATTTTCTGCGCCGCGAGATCGAGCATGGCGACCATGAAGTCAT…	tttacggctagctcagtcctaggtatagtgctagctactagagaaagaggagaaatactagatggcagatgctgacgattcactggcgctgcgcgccgcatggcttcacttcgtggcgggcatgacccagtcagccgttgcgaagcgccttggtctgccctccgtgaaagcgcatcgccttattgccaaagccgtcgcggacggtgcggtgaaggtcagtatcgacggcgacattaccgaatgtatcgacctcgaaaatcgtctcgccgatatgtacggcctcgactattgcgaagtcgttcccgacatcggtgaggaaggtctgccgctcatggcgcttggccatgcgggtgcagattttctgcgccgcgagatcgagcatggcgaccatgaagtcat…
	pFB262	3345	TTTACAGCTAGCTCAGTCCTAGGGACTGTGCTAGCTACTAGAGAAAGAGGAGAAATACTAGATGGCAGATGCTGACGATTCACTGGCGCTGCGCGCCGCATGGCTTCACTTCGTGGCGGGCATGACCCAGTCAGCCGTTGCGAAGCGCCTTGGTCTGCCCTCCGTGAAAGCGCATCGCCTTATTGCCAAAGCCGTCGCGGACGGTGCGGTGAAGGTCAGTATCGACGGCGACATTACCGAATGTATCGACCTCGAAAATCGTCTCGCCGATATGTACGGCCTCGACTATTGCGAAGTCGTTCCCGACATCGGTGAGGAAGGTCTGCCGCTCATGGCGCTTGGCCATGCGGGTGCAGATTTTCTGCGCCGCGAGATCGAGCATGGCGACCATGAAGTCAT…	tttacagctagctcagtcctagggactgtgctagctactagagaaagaggagaaatactagatggcagatgctgacgattcactggcgctgcgcgccgcatggcttcacttcgtggcgggcatgacccagtcagccgttgcgaagcgccttggtctgccctccgtgaaagcgcatcgccttattgccaaagccgtcgcggacggtgcggtgaaggtcagtatcgacggcgacattaccgaatgtatcgacctcgaaaatcgtctcgccgatatgtacggcctcgactattgcgaagtcgttcccgacatcggtgaggaaggtctgccgctcatggcgcttggccatgcgggtgcagattttctgcgccgcgagatcgagcatggcgaccatgaagtcat…
	pFB263	3345	CTGATGGCTAGCTCAGTCCTAGGGATTATGCTAGCTACTAGAGAAAGAGGAGAAATACTAGATGGCAGATGCTGACGATTCACTGGCGCTGCGCGCCGCATGGCTTCACTTCGTGGCGGGCATGACCCAGTCAGCCGTTGCGAAGCGCCTTGGTCTGCCCTCCGTGAAAGCGCATCGCCTTATTGCCAAAGCCGTCGCGGACGGTGCGGTGAAGGTCAGTATCGACGGCGACATTACCGAATGTATCGACCTCGAAAATCGTCTCGCCGATATGTACGGCCTCGACTATTGCGAAGTCGTTCCCGACATCGGTGAGGAAGGTCTGCCGCTCATGGCGCTTGGCCATGCGGGTGCAGATTTTCTGCGCCGCGAGATCGAGCATGGCGACCATGAAGTCAT…	ctgatggctagctcagtcctagggattatgctagctactagagaaagaggagaaatactagatggcagatgctgacgattcactggcgctgcgcgccgcatggcttcacttcgtggcgggcatgacccagtcagccgttgcgaagcgccttggtctgccctccgtgaaagcgcatcgccttattgccaaagccgtcgcggacggtgcggtgaaggtcagtatcgacggcgacattaccgaatgtatcgacctcgaaaatcgtctcgccgatatgtacggcctcgactattgcgaagtcgttcccgacatcggtgaggaaggtctgccgctcatggcgcttggccatgcgggtgcagattttctgcgccgcgagatcgagcatggcgaccatgaagtcat…
	pFB264	3345	TTTATGGCTAGCTCAGTCCTAGGTACAATGCTAGCTACTAGAGAAAGAGGAGAAATACTAGATGGCAGATGCTGACGATTCACTGGCGCTGCGCGCCGCATGGCTTCACTTCGTGGCGGGCATGACCCAGTCAGCCGTTGCGAAGCGCCTTGGTCTGCCCTCCGTGAAAGCGCATCGCCTTATTGCCAAAGCCGTCGCGGACGGTGCGGTGAAGGTCAGTATCGACGGCGACATTACCGAATGTATCGACCTCGAAAATCGTCTCGCCGATATGTACGGCCTCGACTATTGCGAAGTCGTTCCCGACATCGGTGAGGAAGGTCTGCCGCTCATGGCGCTTGGCCATGCGGGTGCAGATTTTCTGCGCCGCGAGATCGAGCATGGCGACCATGAAGTCAT…	tttatggctagctcagtcctaggtacaatgctagctactagagaaagaggagaaatactagatggcagatgctgacgattcactggcgctgcgcgccgcatggcttcacttcgtggcgggcatgacccagtcagccgttgcgaagcgccttggtctgccctccgtgaaagcgcatcgccttattgccaaagccgtcgcggacggtgcggtgaaggtcagtatcgacggcgacattaccgaatgtatcgacctcgaaaatcgtctcgccgatatgtacggcctcgactattgcgaagtcgttcccgacatcggtgaggaaggtctgccgctcatggcgcttggccatgcgggtgcagattttctgcgccgcgagatcgagcatggcgaccatgaagtcat…
	pFB265	3066	TTTACGGCTAGCTCAGTCCTAGGTACTATGCTAGCTACTAGAGAAAGAGGAGAAATACTAGATGACGATCCATCGCGATCTGGATTCGCTGGAACATACCGGCGTGCTGCGCAAAGTACGCGGCGGCGCGACAATCGATACCGGCACACAATTTGAAAGCGATTTCCGCTTCCGCGAACGGCAGGACGGCGAAGCGAAGCAGAAAATGGCCCGCGCCGCGCTTGAGCTTGTTGAACCCGGCATGACGGTGATGATTAATGACGGCTCCATGGCGGCTGTCCTTGGCGGCATGCTTCTGGAAAAGCGCCCGCTGACAGTCATCACCAACAATGCCGTCATCATCGATGAACTGAAGGGCGAGAACGGGATCAATCTGATTGCGCTCGGCGGAACCTATTC…	tttacggctagctcagtcctaggtactatgctagctactagagaaagaggagaaatactagATGACGATCCATCGCGATCTGGATTCGCTGGAACATACCGGcGTGCTGCGCAAaGTACGCGGCGGCGCGACaATCGATACCGGCACACAATTTGAAAGCGATTTCCGCTTCCGCGAACGGCAGGACGGCGAAGCGAAGCAGAAAATGGCCCGCGCCGCGCTTGAGCTTGTTGAACCcGGCATGACGGTGATGATTAATGACGGCTCCATGGCGGCTGTCCTTGGCGGCATGCTTCTGGAAAAGCGCCCGCTGACAGTCATCACCAACAATGCcGTCATCATCGATGAACTGAAGGGCGAGAACGGGATCAATCTGATTgCGCTCGGCGGAACCTATTC…
	pFB266	3066	TTTACGGCTAGCTCAGTCCTAGGTATAGTGCTAGCTACTAGAGAAAGAGGAGAAATACTAGATGACGATCCATCGCGATCTGGATTCGCTGGAACATACCGGCGTGCTGCGCAAAGTACGCGGCGGCGCGACAATCGATACCGGCACACAATTTGAAAGCGATTTCCGCTTCCGCGAACGGCAGGACGGCGAAGCGAAGCAGAAAATGGCCCGCGCCGCGCTTGAGCTTGTTGAACCCGGCATGACGGTGATGATTAATGACGGCTCCATGGCGGCTGTCCTTGGCGGCATGCTTCTGGAAAAGCGCCCGCTGACAGTCATCACCAACAATGCCGTCATCATCGATGAACTGAAGGGCGAGAACGGGATCAATCTGATTGCGCTCGGCGGAACCTATTC…	tttacggctagctcagtcctaggtatagtgctagctactagagaaagaggagaaatactagATGACGATCCATCGCGATCTGGATTCGCTGGAACATACCGGcGTGCTGCGCAAaGTACGCGGCGGCGCGACaATCGATACCGGCACACAATTTGAAAGCGATTTCCGCTTCCGCGAACGGCAGGACGGCGAAGCGAAGCAGAAAATGGCCCGCGCCGCGCTTGAGCTTGTTGAACCcGGCATGACGGTGATGATTAATGACGGCTCCATGGCGGCTGTCCTTGGCGGCATGCTTCTGGAAAAGCGCCCGCTGACAGTCATCACCAACAATGCcGTCATCATCGATGAACTGAAGGGCGAGAACGGGATCAATCTGATTgCGCTCGGCGGAACCTATTC…
	pFB267	3066	TTTACAGCTAGCTCAGTCCTAGGGACTGTGCTAGCTACTAGAGAAAGAGGAGAAATACTAGATGACGATCCATCGCGATCTGGATTCGCTGGAACATACCGGCGTGCTGCGCAAAGTACGCGGCGGCGCGACAATCGATACCGGCACACAATTTGAAAGCGATTTCCGCTTCCGCGAACGGCAGGACGGCGAAGCGAAGCAGAAAATGGCCCGCGCCGCGCTTGAGCTTGTTGAACCCGGCATGACGGTGATGATTAATGACGGCTCCATGGCGGCTGTCCTTGGCGGCATGCTTCTGGAAAAGCGCCCGCTGACAGTCATCACCAACAATGCCGTCATCATCGATGAACTGAAGGGCGAGAACGGGATCAATCTGATTGCGCTCGGCGGAACCTATTC…	tttacagctagctcagtcctagggactgtgctagctactagagaaagaggagaaatactagATGACGATCCATCGCGATCTGGATTCGCTGGAACATACCGGcGTGCTGCGCAAaGTACGCGGCGGCGCGACaATCGATACCGGCACACAATTTGAAAGCGATTTCCGCTTCCGCGAACGGCAGGACGGCGAAGCGAAGCAGAAAATGGCCCGCGCCGCGCTTGAGCTTGTTGAACCcGGCATGACGGTGATGATTAATGACGGCTCCATGGCGGCTGTCCTTGGCGGCATGCTTCTGGAAAAGCGCCCGCTGACAGTCATCACCAACAATGCcGTCATCATCGATGAACTGAAGGGCGAGAACGGGATCAATCTGATTgCGCTCGGCGGAACCTATTC…
	pFB268	3066	CTGATGGCTAGCTCAGTCCTAGGGATTATGCTAGCTACTAGAGAAAGAGGAGAAATACTAGATGACGATCCATCGCGATCTGGATTCGCTGGAACATACCGGCGTGCTGCGCAAAGTACGCGGCGGCGCGACAATCGATACCGGCACACAATTTGAAAGCGATTTCCGCTTCCGCGAACGGCAGGACGGCGAAGCGAAGCAGAAAATGGCCCGCGCCGCGCTTGAGCTTGTTGAACCCGGCATGACGGTGATGATTAATGACGGCTCCATGGCGGCTGTCCTTGGCGGCATGCTTCTGGAAAAGCGCCCGCTGACAGTCATCACCAACAATGCCGTCATCATCGATGAACTGAAGGGCGAGAACGGGATCAATCTGATTGCGCTCGGCGGAACCTATTC…	ctgatggctagctcagtcctagggattatgctagctactagagaaagaggagaaatactagATGACGATCCATCGCGATCTGGATTCGCTGGAACATACCGGcGTGCTGCGCAAaGTACGCGGCGGCGCGACaATCGATACCGGCACACAATTTGAAAGCGATTTCCGCTTCCGCGAACGGCAGGACGGCGAAGCGAAGCAGAAAATGGCCCGCGCCGCGCTTGAGCTTGTTGAACCcGGCATGACGGTGATGATTAATGACGGCTCCATGGCGGCTGTCCTTGGCGGCATGCTTCTGGAAAAGCGCCCGCTGACAGTCATCACCAACAATGCcGTCATCATCGATGAACTGAAGGGCGAGAACGGGATCAATCTGATTgCGCTCGGCGGAACCTATTC…
	pFB269	3066	TTTATGGCTAGCTCAGTCCTAGGTACAATGCTAGCTACTAGAGAAAGAGGAGAAATACTAGATGACGATCCATCGCGATCTGGATTCGCTGGAACATACCGGCGTGCTGCGCAAAGTACGCGGCGGCGCGACAATCGATACCGGCACACAATTTGAAAGCGATTTCCGCTTCCGCGAACGGCAGGACGGCGAAGCGAAGCAGAAAATGGCCCGCGCCGCGCTTGAGCTTGTTGAACCCGGCATGACGGTGATGATTAATGACGGCTCCATGGCGGCTGTCCTTGGCGGCATGCTTCTGGAAAAGCGCCCGCTGACAGTCATCACCAACAATGCCGTCATCATCGATGAACTGAAGGGCGAGAACGGGATCAATCTGATTGCGCTCGGCGGAACCTATTC…	tttatggctagctcagtcctaggtacaatgctagctactagagaaagaggagaaatactagATGACGATCCATCGCGATCTGGATTCGCTGGAACATACCGGcGTGCTGCGCAAaGTACGCGGCGGCGCGACaATCGATACCGGCACACAATTTGAAAGCGATTTCCGCTTCCGCGAACGGCAGGACGGCGAAGCGAAGCAGAAAATGGCCCGCGCCGCGCTTGAGCTTGTTGAACCcGGCATGACGGTGATGATTAATGACGGCTCCATGGCGGCTGTCCTTGGCGGCATGCTTCTGGAAAAGCGCCCGCTGACAGTCATCACCAACAATGCcGTCATCATCGATGAACTGAAGGGCGAGAACGGGATCAATCTGATTgCGCTCGGCGGAACCTATTC…
	pFB270	3024	TTGACGGCTAGCTCAGTCCTAGGTACAGTGCTAGCGAAAAAAAATGCGCCATCTAGAAAATTTTAAAGAGGAGAAATACTAGATGCGTAAAGGCGAAGAGCTGTTCACTGGTGTCGTCCCTATTCTGGTGGAACTGGATGGTGATGTCAACGGTCATAAGTTTTCCGTGCGTGGCGAGGGTGAAGGTGACGCAACTAATGGTAAACTGACGCTGAAGTTCATCTGTACTACTGGTAAACTGCCGGTACCTTGGCCGACTCTGGTAACGACGCTGACTTATGGTGTTCAGTGCTTTGCTCGTTATCCGGACCATATGAAGCAGCATGACTTCTTCAAGTCCGCCATGCCGGAAGGCTATGTGCAGGAACGCACGATTTCCTTTAAGGATGACGGCACGTA…	ttgacggctagctcagtcctaggtacagtgctagcgaaaaaaaatgcgccatctagaaaattttaaagaggagaaatactagatgcgtaaaggcgaagagctgttcactggtgtcgtccctattctggtggaactggatggtgatgtcaacggtcataagttttccgtgcgtggcgagggtgaaggtgacgcaactaatggtaaactgacgctgaagttcatctgtactactggtaaactgccggtaccttggccgactctggtaacgacgctgacttatggtgttcagtgctttgctcgttatccggaccatatgaagcagcatgacttcttcaagtccgccatgccggaaggctatgtgcaggaacgcacgatttcctttaaggatgacggcacgta…
	pFB271	3024	TTTACGGCTAGCTCAGTCCTAGGTACTATGCTAGCGAAAAAAAATGCGCCATCTAGAAAATTTTAAAGAGGAGAAATACTAGATGCGTAAAGGCGAAGAGCTGTTCACTGGTGTCGTCCCTATTCTGGTGGAACTGGATGGTGATGTCAACGGTCATAAGTTTTCCGTGCGTGGCGAGGGTGAAGGTGACGCAACTAATGGTAAACTGACGCTGAAGTTCATCTGTACTACTGGTAAACTGCCGGTACCTTGGCCGACTCTGGTAACGACGCTGACTTATGGTGTTCAGTGCTTTGCTCGTTATCCGGACCATATGAAGCAGCATGACTTCTTCAAGTCCGCCATGCCGGAAGGCTATGTGCAGGAACGCACGATTTCCTTTAAGGATGACGGCACGTA…	tttacggctagctcagtcctaggtactatgctagcgaaaaaaaatgcgccatctagaaaattttaaagaggagaaatactagatgcgtaaaggcgaagagctgttcactggtgtcgtccctattctggtggaactggatggtgatgtcaacggtcataagttttccgtgcgtggcgagggtgaaggtgacgcaactaatggtaaactgacgctgaagttcatctgtactactggtaaactgccggtaccttggccgactctggtaacgacgctgacttatggtgttcagtgctttgctcgttatccggaccatatgaagcagcatgacttcttcaagtccgccatgccggaaggctatgtgcaggaacgcacgatttcctttaaggatgacggcacgta…
	pFB272	3024	TTTACGGCTAGCTCAGTCCTAGGTATAGTGCTAGCGAAAAAAAATGCGCCATCTAGAAAATTTTAAAGAGGAGAAATACTAGATGCGTAAAGGCGAAGAGCTGTTCACTGGTGTCGTCCCTATTCTGGTGGAACTGGATGGTGATGTCAACGGTCATAAGTTTTCCGTGCGTGGCGAGGGTGAAGGTGACGCAACTAATGGTAAACTGACGCTGAAGTTCATCTGTACTACTGGTAAACTGCCGGTACCTTGGCCGACTCTGGTAACGACGCTGACTTATGGTGTTCAGTGCTTTGCTCGTTATCCGGACCATATGAAGCAGCATGACTTCTTCAAGTCCGCCATGCCGGAAGGCTATGTGCAGGAACGCACGATTTCCTTTAAGGATGACGGCACGTA…	tttacggctagctcagtcctaggtatagtgctagcgaaaaaaaatgcgccatctagaaaattttaaagaggagaaatactagatgcgtaaaggcgaagagctgttcactggtgtcgtccctattctggtggaactggatggtgatgtcaacggtcataagttttccgtgcgtggcgagggtgaaggtgacgcaactaatggtaaactgacgctgaagttcatctgtactactggtaaactgccggtaccttggccgactctggtaacgacgctgacttatggtgttcagtgctttgctcgttatccggaccatatgaagcagcatgacttcttcaagtccgccatgccggaaggctatgtgcaggaacgcacgatttcctttaaggatgacggcacgta…
	pFB273	3024	TTTACAGCTAGCTCAGTCCTAGGGACTGTGCTAGCGAAAAAAAATGCGCCATCTAGAAAATTTTAAAGAGGAGAAATACTAGATGCGTAAAGGCGAAGAGCTGTTCACTGGTGTCGTCCCTATTCTGGTGGAACTGGATGGTGATGTCAACGGTCATAAGTTTTCCGTGCGTGGCGAGGGTGAAGGTGACGCAACTAATGGTAAACTGACGCTGAAGTTCATCTGTACTACTGGTAAACTGCCGGTACCTTGGCCGACTCTGGTAACGACGCTGACTTATGGTGTTCAGTGCTTTGCTCGTTATCCGGACCATATGAAGCAGCATGACTTCTTCAAGTCCGCCATGCCGGAAGGCTATGTGCAGGAACGCACGATTTCCTTTAAGGATGACGGCACGTA…	tttacagctagctcagtcctagggactgtgctagcgaaaaaaaatgcgccatctagaaaattttaaagaggagaaatactagatgcgtaaaggcgaagagctgttcactggtgtcgtccctattctggtggaactggatggtgatgtcaacggtcataagttttccgtgcgtggcgagggtgaaggtgacgcaactaatggtaaactgacgctgaagttcatctgtactactggtaaactgccggtaccttggccgactctggtaacgacgctgacttatggtgttcagtgctttgctcgttatccggaccatatgaagcagcatgacttcttcaagtccgccatgccggaaggctatgtgcaggaacgcacgatttcctttaaggatgacggcacgta…
	pFB274	3024	CTGATGGCTAGCTCAGTCCTAGGGATTATGCTAGCGAAAAAAAATGCGCCATCTAGAAAATTTTAAAGAGGAGAAATACTAGATGCGTAAAGGCGAAGAGCTGTTCACTGGTGTCGTCCCTATTCTGGTGGAACTGGATGGTGATGTCAACGGTCATAAGTTTTCCGTGCGTGGCGAGGGTGAAGGTGACGCAACTAATGGTAAACTGACGCTGAAGTTCATCTGTACTACTGGTAAACTGCCGGTACCTTGGCCGACTCTGGTAACGACGCTGACTTATGGTGTTCAGTGCTTTGCTCGTTATCCGGACCATATGAAGCAGCATGACTTCTTCAAGTCCGCCATGCCGGAAGGCTATGTGCAGGAACGCACGATTTCCTTTAAGGATGACGGCACGTA…	ctgatggctagctcagtcctagggattatgctagcgaaaaaaaatgcgccatctagaaaattttaaagaggagaaatactagatgcgtaaaggcgaagagctgttcactggtgtcgtccctattctggtggaactggatggtgatgtcaacggtcataagttttccgtgcgtggcgagggtgaaggtgacgcaactaatggtaaactgacgctgaagttcatctgtactactggtaaactgccggtaccttggccgactctggtaacgacgctgacttatggtgttcagtgctttgctcgttatccggaccatatgaagcagcatgacttcttcaagtccgccatgccggaaggctatgtgcaggaacgcacgatttcctttaaggatgacggcacgta…
	pFB275	3024	TTTATGGCTAGCTCAGTCCTAGGTACAATGCTAGCGAAAAAAAATGCGCCATCTAGAAAATTTTAAAGAGGAGAAATACTAGATGCGTAAAGGCGAAGAGCTGTTCACTGGTGTCGTCCCTATTCTGGTGGAACTGGATGGTGATGTCAACGGTCATAAGTTTTCCGTGCGTGGCGAGGGTGAAGGTGACGCAACTAATGGTAAACTGACGCTGAAGTTCATCTGTACTACTGGTAAACTGCCGGTACCTTGGCCGACTCTGGTAACGACGCTGACTTATGGTGTTCAGTGCTTTGCTCGTTATCCGGACCATATGAAGCAGCATGACTTCTTCAAGTCCGCCATGCCGGAAGGCTATGTGCAGGAACGCACGATTTCCTTTAAGGATGACGGCACGTA…	tttatggctagctcagtcctaggtacaatgctagcgaaaaaaaatgcgccatctagaaaattttaaagaggagaaatactagatgcgtaaaggcgaagagctgttcactggtgtcgtccctattctggtggaactggatggtgatgtcaacggtcataagttttccgtgcgtggcgagggtgaaggtgacgcaactaatggtaaactgacgctgaagttcatctgtactactggtaaactgccggtaccttggccgactctggtaacgacgctgacttatggtgttcagtgctttgctcgttatccggaccatatgaagcagcatgacttcttcaagtccgccatgccggaaggctatgtgcaggaacgcacgatttcctttaaggatgacggcacgta…
	pFB276	3039	TAATACGACTCACTATAGGGATAATGAAAAAAAATGCGCCATCTAGAAAATTTTCCTCTAGAAATAATTTTGTTTAACTTTAAGAAGGAGATATACCATGCGTAAAGGCGAAGAGCTGTTCACTGGTGTCGTCCCTATTCTGGTGGAACTGGATGGTGATGTCAACGGTCATAAGTTTTCCGTGCGTGGCGAGGGTGAAGGTGACGCAACTAATGGTAAACTGACGCTGAAGTTCATCTGTACTACTGGTAAACTGCCGGTACCTTGGCCGACTCTGGTAACGACGCTGACTTATGGTGTTCAGTGCTTTGCTCGTTATCCGGACCATATGAAGCAGCATGACTTCTTCAAGTCCGCCATGCCGGAAGGCTATGTGCAGGAACGCACGATTTCCTTTAA…	TAATACGACTCACTATAGGGATAATgaaaaaaaatgcgccatctagaaaattttCCTCTAGAAATAATTTTGTTTAACTTTAAGAAGGAGATATACCatgcgtaaaggcgaagagctgttcactggtgtcgtccctattctggtggaactggatggtgatgtcaacggtcataagttttccgtgcgtggcgagggtgaaggtgacgcaactaatggtaaactgacgctgaagttcatctgtactactggtaaactgccggtaccttggccgactctggtaacgacgctgacttatggtgttcagtgctttgctcgttatccggaccatatgaagcagcatgacttcttcaagtccgccatgccggaaggctatgtgcaggaacgcacgatttcctttaa…
	pFB277	3010	TAATACGACTCACTATAGGGATAATCCTCTAGAAATAATTTTGTTTAACTTTAAGAAGGAGATATACCATGCGTAAAGGCGAAGAGCTGTTCACTGGTGTCGTCCCTATTCTGGTGGAACTGGATGGTGATGTCAACGGTCATAAGTTTTCCGTGCGTGGCGAGGGTGAAGGTGACGCAACTAATGGTAAACTGACGCTGAAGTTCATCTGTACTACTGGTAAACTGCCGGTACCTTGGCCGACTCTGGTAACGACGCTGACTTATGGTGTTCAGTGCTTTGCTCGTTATCCGGACCATATGAAGCAGCATGACTTCTTCAAGTCCGCCATGCCGGAAGGCTATGTGCAGGAACGCACGATTTCCTTTAAGGATGACGGCACGTACAAAACGCGTGCGG…	TAATACGACTCACTATAGGGATAATCCTCTAGAAATAATTTTGTTTAACTTTAAGAAGGAGATATACCatgcgtaaaggcgaagagctgttcactggtgtcgtccctattctggtggaactggatggtgatgtcaacggtcataagttttccgtgcgtggcgagggtgaaggtgacgcaactaatggtaaactgacgctgaagttcatctgtactactggtaaactgccggtaccttggccgactctggtaacgacgctgacttatggtgttcagtgctttgctcgttatccggaccatatgaagcagcatgacttcttcaagtccgccatgccggaaggctatgtgcaggaacgcacgatttcctttaaggatgacggcacgtacaaaacgcgtgcgg…
	pFB278	4619	ACCGTCCACCTCAATTTCGTACTCCAGACCTTCTCGTTCACGCCATGCCTTCAGTTCGGCAAGTTTATCCAGCATTTCAGGAATGAACGGTTGTCCGGCAAAGCCGGGATCGACAGTCATGACCGTAATTTTATCGGCCTTATGGATATAGTATTTCATGGCCTCAACTGGCGTCTCCGGGTTAAGGATCAGCCCCACTTTCATGTCATGACGGCGGATTTCATCAATCAGGCGGAACGCCTGGCCGTTGATGGTTTCCGGATGCAGAGTGATGAAATCTGCTCCCGCACGCGCCAGTTGAGCAATGTAATCCTGCGGCCGCGTCACCATCAGATGACAGTCGAGCGGTTTAGTTGCCAGTTTTTTAACCTGACTTACGAAGAACGGTGAGAGTGTCAG…	ACCGTCCACCTCAATTTCGTACTCCAGACCTTCTCGTTCACGCCATGCCTTCAGTTCGGCAAGTTTATCCAGCATTTCAGGAATGAACGGTTGTCCGGCAAAGCCGGGATCGACAGTCATGACCGTAATTTTATCGGCCTTATGGATATAGTATTTCATGGCCTCAACTGGCGTCTCCGGGTTAAGGATCAGCCCCACTTTCATGTCATGACGGCGGATTTCATCAATCAGGCGGAACGCCTGGCCGTTGATGGTTTCCGGATGCAGAGTGATGAAATCTGCTCCCGCACGCGCCAGTTGAGCAATGTAATCCTGCGGCCGCGTCACCATCAGATGACAGTCGAGCGGTTTAGTTGCCAGTTTTTTAACCTGACTTACGAAGAACGGTGAGAGTGTCAG…
	pFB279	4585	TTCCCTGCTGTAACGCCATTTGTGGCCAGATCTGAGTAATACGTTGCGCTAATGTCATTAATGCGTCTTCATGCTGCGGAGCCTGACGATAATGCAGCGCAAAAGCCATCCCTTTCGCCTCCAGCTCCGCGCCGGGATACTGAGCGATGACTGTATGCAGTTGCACGCTAATATCACGCGCAATCGCATCCGGCAGATGAACGATATGTGTTTTACCATTGATGTCACGGCGCTCCGCCCCATGCACGCCCGCTAACGGGAAGCGATAAGGTTTTGCCAGTGCGTCAAGCTCCACCATTGAGCGCCCTGATATCAATGCCAATGCACCATCACTTGCGGTTGCCAGTAGCTGTAGTCCTTGCAGAATATTGTCAGGCACGACGACCTGATCGGGATGCG…	TTCCCTGCTGTAACGCCATTTGTGGCCAGATCTGAGTAATACGTTGCGCTAATGTCATTAATGCGTCTTCATGCTGCGGAGCCTGACGATAATGCAGCGCAAAAGCCATCCCTTTCGCCTCCAGCTCCGCGCCGGGATACTGAGCGATGACTGTATGCAGTTGCACGCTAATATCACGCGCAATCGCATCCGGCAGATGAACGATATGTGTTTTACCATTGATGTCACGGCGCTCCGCCCCATGCACGCCCGCTAACGGGAAGCGATAAGGTTTTGCCAGTGCGTCAAGCTCCACCATTGAGCGCCCTGATATCAATGCCAATGCACCATCACTTGCGGTTGCCAGTAGCTGTAGTCCTTGCAGAATATTGTCAGGCACGACGACCTGATCGGGATGCG…
	pFB280	5096	AGCCAGTGCCATAGGTGTTCTTCGCCATCCCTTCTTTCACGCACAACTGACCAAACAGCGCGGCCTGCTGGTCACCGGCGATCCCGGAGATTGGAATACGCGTGCCGCCTTTGCCGCCAATGTTAGTCTGACCGTATACTTCGGAAGAACGACGCACTTCTGGCAGCATCTCGCGCGGAATATCCAGCACTTCCAGCATTTTGTCGTCCCAGTCCAGGGTATGGATGTTGAACAACATGGTACGAGAGGCGTTGGTGTAATCGGTCACATGGACACGGCCCTGAGTCATTTTCCAGATAAGCCACGTATCAACCGTACCAAACAGCAATTCACCACGACGTGCACGCTCGCGAGAGCCTTCCACATGGTCGAGGATCCACTTCACTTTGGTGCCAGAAA…	AGCCAGTGCCATAGGTGTTCTTCGCCATCCCTTCTTTCACGCACAACTGACCAAACAGCGCGGCCTGCTGGTCACCGGCGATCCCGGAGATTGGAATACGCGTGCCGCCTTTGCCGCCAATGTTAGTCTGACCGTATACTTCGGAAGAACGACGCACTTCTGGCAGCATCTCGCGCGGAATATCCAGCACTTCCAGCATTTTGTCGTCCCAGTCCAGGGTATGGATGTTGAACAACATGGTACGAGAGGCGTTGGTGTAATCGGTCACATGGACACGGCCCTGAGTCATTTTCCAGATAAGCCACGTATCAACCGTACCAAACAGCAATTCACCACGACGTGCACGCTCGCGAGAGCCTTCCACATGGTCGAGGATCCACTTCACTTTGGTGCCAGAAA…
	pFB281	4761	CCAGGCAGAACCTACACCAGAAATAAAAAACAGGACAGCAGCAATCTTAAGTGAATCACGACGACCGAAGCGGTTACTGCAATAACCACCGAGGGCACCGCCGATGATGCAACCAATCAGAGCGCTGGCCACGCAAAACCCTAACAGGGAGTTGGCAGCGGATTCACTTAAGTTTTGTGGAGCAACAAAGACGGTATTGAGTGACTCAACAGTACCGGAAATAACGGCGGTGTCGTAGCCAAATAATAAACCACCTAATGTAGCGACTAAGGTAATCGAAAATATATAACTGGAATTATACTGGGTATTCATTCAGACCTGCCTTAGACCATTCTGATCTTTTATCAGTGCATTGATGTTGGAATTGTCAGGCAGTTAAGGCAATTATCATTTTTTACA…	CCAGGCAGAACCTACACCAGAAATAAAAAACAGGACAGCAGCAATCTTAAGTGAATCACGACGACCGAAGCGGTTACTGCAATAACCACCGAGGGCACCGCCGATGATGCAACCAATCAGAGCGCTGGCCACGCAAAACCCTAACAGGGAGTTGGCAGCGGATTCACTTAAGTTTTGTGGAGCAACAAAGACGGTATTGAGTGACTCAACAGTACCGGAAATAACGGCGGTGTCGTAGCCAAATAATAAACCACCTAATGTAGCGACTAAGGTAATCGAAAATATATAACTGGAATTATACTGGGTATTCATTCAGACCTGCCTTAGACCATTCTGATCTTTTATCAGTGCATTGATGTTGGAATTGTCAGGCAGTTAAGGCAATTATCATTTTTTACA…
	pFB282	4799	TATCGGCGGCATTGAAACCTGGGAGGATGCGGCTGAGTTTTTATTGCTCGGCGCAGCAACGTTACAGGTGACCACCGGCATCATGCAGTACGGGTATCGGATAGTGGAAGATATGGCAAGCGGGTTGTCGCATTATCTCGCCGATCAGGGATTTGATTCGCTGCAGGAGATGGTAGGTCTGGCGAATAACAATATTGTCCCGGCGGAAGATTTAGACCGCAGTTATATTGTCTATCCCCGTATCAATCTTGATAAATGTGTTGGCTGTGGACGCTGTTATATTTCCTGTTACGACGGCGGTCACCAGGCGATGGAATGGAGCGAGAAAACCCGCACACCGCATTGTAATACCGAGAAATGTGTGGGTTGTCTGCTTTGTGGTCACGTCTGCCCGGTGGG…	TATCGGCGGCATTGAAACCTGGGAGGATGCGGCTGAGTTTTTATTGCTCGGCGCAGCAACGTTACAGGTGACCACCGGCATCATGCAGTACGGGTATCGGATAGTGGAAGATATGGCAAGCGGGTTGTCGCATTATCTCGCCGATCAGGGATTTGATTCGCTGCAGGAGATGGTAGGTCTGGCGAATAACAATATTGTCCCGGCGGAAGATTTAGACCGCAGTTATATTGTCTATCCCCGTATCAATCTTGATAAATGTGTTGGCTGTGGACGCTGTTATATTTCCTGTTACGACGGCGGTCACCAGGCGATGGAATGGAGCGAGAAAACCCGCACACCGCATTGTAATACCGAGAAATGTGTGGGTTGTCTGCTTTGTGGTCACGTCTGCCCGGTGGG…
	pFB283	4597	TCTGATGACACGCCCCAAAGTGTTGATCCTTGATGAACCTACCCGTGGCGTAGATGTCGGCGCGAAAAAAGAGATCTATCAACTGATTAACCAGTTCAAAGCCGATGGCTTGAGCATCATTCTGGTGTCATCGGAGATGCCAGAAGTATTAGGCATGAGCGATCGCATCATCGTCATGCATGAAGGGCATCTCAGCGGGGAATTTACTCGTGAGCAGGCCACCCAGGAAGTGTTAATGGCTGCCGCTGTGGGCAAGCTTAATCGCGTGAATCAGGAGTAAAAAAATGACAACCCAGACTGTCTCTGGTCGCCGTTATTTCACGAAAGCGTGGCTGATGGAGCAGAAATCGCTTATCGCTCTGCTGGTGCTGATCGCGATTGTCTCGACGTTAAGCCCGA…	TCTGATGACACGCCCCAAAGTGTTGATCCTTGATGAACCTACCCGTGGCGTAGATGTCGGCGCGAAAAAAGAGATCTATCAACTGATTAACCAGTTCAAAGCCGATGGCTTGAGCATCATTCTGGTGTCATCGGAGATGCCAGAAGTATTAGGCATGAGCGATCGCATCATCGTCATGCATGAAGGGCATCTCAGCGGGGAATTTACTCGTGAGCAGGCCACCCAGGAAGTGTTAATGGCTGCCGCTGTGGGCAAGCTTAATCGCGTGAATCAGGAGTAAAAAAATGACAACCCAGACTGTCTCTGGTCGCCGTTATTTCACGAAAGCGTGGCTGATGGAGCAGAAATCGCTTATCGCTCTGCTGGTGCTGATCGCGATTGTCTCGACGTTAAGCCCGA…
	pFB284	4829	TCAGTGCCTGTTTGGTGTGTGGCCCGGACAATGGGAAGGAAAAATTTATATTGATGGCAAACAGGTAGATATTCGTAACTGTCAGCAAGCCATCGCCCAGGGGATTGCGATGGTCCCCGAAGACAGAAAGCGCGACGGCATCGTTCCGGTAATGGCGGTTGGTAAAAATATTACCCTCGCCGCACTCAATAAATTTACCGGTGGCATTAGCCAGCTTGATGACGCGGCAGAGCAAAAATGTATTCTGGAATCAATCCAGCAACTCAAAGTTAAAACGTCGTCCCCCGACCTTGCTATTGGACGTTTGAGCGGCGGCAATCAGCAAAAAGCGATCCTCGCTCGCTGTCTGTTACTTAACCCGCGCATTCTCATTCTTGATGAACCCACCAGGGGTATCGA…	TCAGTGCCTGTTTGGTGTGTGGCCCGGACAATGGGAAGGAAAAATTTATATTGATGGCAAACAGGTAGATATTCGTAACTGTCAGCAAGCCATCGCCCAGGGGATTGCGATGGTCCCCGAAGACAGAAAGCGCGACGGCATCGTTCCGGTAATGGCGGTTGGTAAAAATATTACCCTCGCCGCACTCAATAAATTTACCGGTGGCATTAGCCAGCTTGATGACGCGGCAGAGCAAAAATGTATTCTGGAATCAATCCAGCAACTCAAAGTTAAAACGTCGTCCCCCGACCTTGCTATTGGACGTTTGAGCGGCGGCAATCAGCAAAAAGCGATCCTCGCTCGCTGTCTGTTACTTAACCCGCGCATTCTCATTCTTGATGAACCCACCAGGGGTATCGA…
	pFB285	3266	TTGACGGCTAGCTCAGTCCTAGGTACAGTGCTAGCTACTAGAGAAAGAGGAGAAATACTAGATGCGTAAAGGCGAAGAGCTGTTCACTGGTGTCGTCCCTATTCTGGTGGAACTGGATGGTGATGTCAACGGTCATAAGTTTTCCGTGCGTGGCGAGGGTGAAGGTGACGCAACTAATGGTAAACTGACGCTGAAGTTCATCTGTACTACTGGTAAACTGCCGGTACCTTGGCCGACTCTGGTAACGACGCTGACTTATGGTGTTCAGTGCTTTGCTCGTTATCCGGACCATATGAAGCAGCATGACTTCTTCAAGTCCGCCATGCCGGAAGGCTATGTGCAGGAACGCACGATTTCCTTTAAGGATGACGGCACGTACAAAACGCGTGCGGAAGTGAA…	ttgacggctagctcagtcctaggtacagtgctagctactagagaaagaggagaaatactagatgcgtaaaggcgaagagctgttcactggtgtcgtccctattctggtggaactggatggtgatgtcaacggtcataagttttccgtgcgtggcgagggtgaaggtgacgcaactaatggtaaactgacgctgaagttcatctgtactactggtaaactgccggtaccttggccgactctggtaacgacgctgacttatggtgttcagtgctttgctcgttatccggaccatatgaagcagcatgacttcttcaagtccgccatgccggaaggctatgtgcaggaacgcacgatttcctttaaggatgacggcacgtacaaaacgcgtgcggaagtgaa…
	pFB286	3003	TTGACGGCTAGCTCAGTCCTAGGTACAGTGCTAGCTACTAGAGAAAGAGGAGAAATACTAGATGCGTAAAGGCGAAGAGCTGTTCACTGGTGTCGTCCCTATTCTGGTGGAACTGGATGGTGATGTCAACGGTCATAAGTTTTCCGTGCGTGGCGAGGGTGAAGGTGACGCAACTAATGGTAAACTGACGCTGAAGTTCATCTGTACTACTGGTAAACTGCCGGTACCTTGGCCGACTCTGGTAACGACGCTGACTTATGGTGTTCAGTGCTTTGCTCGTTATCCGGACCATATGAAGCAGCATGACTTCTTCAAGTCCGCCATGCCGGAAGGCTATGTGCAGGAACGCACGATTTCCTTTAAGGATGACGGCACGTACAAAACGCGTGCGGAAGTGAA…	ttgacggctagctcagtcctaggtacagtgctagctactagagaaagaggagaaatactagatgcgtaaaggcgaagagctgttcactggtgtcgtccctattctggtggaactggatggtgatgtcaacggtcataagttttccgtgcgtggcgagggtgaaggtgacgcaactaatggtaaactgacgctgaagttcatctgtactactggtaaactgccggtaccttggccgactctggtaacgacgctgacttatggtgttcagtgctttgctcgttatccggaccatatgaagcagcatgacttcttcaagtccgccatgccggaaggctatgtgcaggaacgcacgatttcctttaaggatgacggcacgtacaaaacgcgtgcggaagtgaa…
	pFB287	3003	TTTACGGCTAGCTCAGTCCTAGGTACTATGCTAGCTACTAGAGAAAGAGGAGAAATACTAGATGCGTAAAGGCGAAGAGCTGTTCACTGGTGTCGTCCCTATTCTGGTGGAACTGGATGGTGATGTCAACGGTCATAAGTTTTCCGTGCGTGGCGAGGGTGAAGGTGACGCAACTAATGGTAAACTGACGCTGAAGTTCATCTGTACTACTGGTAAACTGCCGGTACCTTGGCCGACTCTGGTAACGACGCTGACTTATGGTGTTCAGTGCTTTGCTCGTTATCCGGACCATATGAAGCAGCATGACTTCTTCAAGTCCGCCATGCCGGAAGGCTATGTGCAGGAACGCACGATTTCCTTTAAGGATGACGGCACGTACAAAACGCGTGCGGAAGTGAA…	tttacggctagctcagtcctaggtactatgctagctactagagaaagaggagaaatactagatgcgtaaaggcgaagagctgttcactggtgtcgtccctattctggtggaactggatggtgatgtcaacggtcataagttttccgtgcgtggcgagggtgaaggtgacgcaactaatggtaaactgacgctgaagttcatctgtactactggtaaactgccggtaccttggccgactctggtaacgacgctgacttatggtgttcagtgctttgctcgttatccggaccatatgaagcagcatgacttcttcaagtccgccatgccggaaggctatgtgcaggaacgcacgatttcctttaaggatgacggcacgtacaaaacgcgtgcggaagtgaa…
	pFB288	3003	TTTACGGCTAGCTCAGTCCTAGGTATAGTGCTAGCTACTAGAGAAAGAGGAGAAATACTAGATGCGTAAAGGCGAAGAGCTGTTCACTGGTGTCGTCCCTATTCTGGTGGAACTGGATGGTGATGTCAACGGTCATAAGTTTTCCGTGCGTGGCGAGGGTGAAGGTGACGCAACTAATGGTAAACTGACGCTGAAGTTCATCTGTACTACTGGTAAACTGCCGGTACCTTGGCCGACTCTGGTAACGACGCTGACTTATGGTGTTCAGTGCTTTGCTCGTTATCCGGACCATATGAAGCAGCATGACTTCTTCAAGTCCGCCATGCCGGAAGGCTATGTGCAGGAACGCACGATTTCCTTTAAGGATGACGGCACGTACAAAACGCGTGCGGAAGTGAA…	tttacggctagctcagtcctaggtatagtgctagctactagagaaagaggagaaatactagatgcgtaaaggcgaagagctgttcactggtgtcgtccctattctggtggaactggatggtgatgtcaacggtcataagttttccgtgcgtggcgagggtgaaggtgacgcaactaatggtaaactgacgctgaagttcatctgtactactggtaaactgccggtaccttggccgactctggtaacgacgctgacttatggtgttcagtgctttgctcgttatccggaccatatgaagcagcatgacttcttcaagtccgccatgccggaaggctatgtgcaggaacgcacgatttcctttaaggatgacggcacgtacaaaacgcgtgcggaagtgaa…
	pFB289	3003	TTTACAGCTAGCTCAGTCCTAGGGACTGTGCTAGCTACTAGAGAAAGAGGAGAAATACTAGATGCGTAAAGGCGAAGAGCTGTTCACTGGTGTCGTCCCTATTCTGGTGGAACTGGATGGTGATGTCAACGGTCATAAGTTTTCCGTGCGTGGCGAGGGTGAAGGTGACGCAACTAATGGTAAACTGACGCTGAAGTTCATCTGTACTACTGGTAAACTGCCGGTACCTTGGCCGACTCTGGTAACGACGCTGACTTATGGTGTTCAGTGCTTTGCTCGTTATCCGGACCATATGAAGCAGCATGACTTCTTCAAGTCCGCCATGCCGGAAGGCTATGTGCAGGAACGCACGATTTCCTTTAAGGATGACGGCACGTACAAAACGCGTGCGGAAGTGAA…	tttacagctagctcagtcctagggactgtgctagctactagagaaagaggagaaatactagatgcgtaaaggcgaagagctgttcactggtgtcgtccctattctggtggaactggatggtgatgtcaacggtcataagttttccgtgcgtggcgagggtgaaggtgacgcaactaatggtaaactgacgctgaagttcatctgtactactggtaaactgccggtaccttggccgactctggtaacgacgctgacttatggtgttcagtgctttgctcgttatccggaccatatgaagcagcatgacttcttcaagtccgccatgccggaaggctatgtgcaggaacgcacgatttcctttaaggatgacggcacgtacaaaacgcgtgcggaagtgaa…
	pFB290	3003	CTGATGGCTAGCTCAGTCCTAGGGATTATGCTAGCTACTAGAGAAAGAGGAGAAATACTAGATGCGTAAAGGCGAAGAGCTGTTCACTGGTGTCGTCCCTATTCTGGTGGAACTGGATGGTGATGTCAACGGTCATAAGTTTTCCGTGCGTGGCGAGGGTGAAGGTGACGCAACTAATGGTAAACTGACGCTGAAGTTCATCTGTACTACTGGTAAACTGCCGGTACCTTGGCCGACTCTGGTAACGACGCTGACTTATGGTGTTCAGTGCTTTGCTCGTTATCCGGACCATATGAAGCAGCATGACTTCTTCAAGTCCGCCATGCCGGAAGGCTATGTGCAGGAACGCACGATTTCCTTTAAGGATGACGGCACGTACAAAACGCGTGCGGAAGTGAA…	ctgatggctagctcagtcctagggattatgctagctactagagaaagaggagaaatactagatgcgtaaaggcgaagagctgttcactggtgtcgtccctattctggtggaactggatggtgatgtcaacggtcataagttttccgtgcgtggcgagggtgaaggtgacgcaactaatggtaaactgacgctgaagttcatctgtactactggtaaactgccggtaccttggccgactctggtaacgacgctgacttatggtgttcagtgctttgctcgttatccggaccatatgaagcagcatgacttcttcaagtccgccatgccggaaggctatgtgcaggaacgcacgatttcctttaaggatgacggcacgtacaaaacgcgtgcggaagtgaa…
	pFB291	3003	TTTATGGCTAGCTCAGTCCTAGGTACAATGCTAGCTACTAGAGAAAGAGGAGAAATACTAGATGCGTAAAGGCGAAGAGCTGTTCACTGGTGTCGTCCCTATTCTGGTGGAACTGGATGGTGATGTCAACGGTCATAAGTTTTCCGTGCGTGGCGAGGGTGAAGGTGACGCAACTAATGGTAAACTGACGCTGAAGTTCATCTGTACTACTGGTAAACTGCCGGTACCTTGGCCGACTCTGGTAACGACGCTGACTTATGGTGTTCAGTGCTTTGCTCGTTATCCGGACCATATGAAGCAGCATGACTTCTTCAAGTCCGCCATGCCGGAAGGCTATGTGCAGGAACGCACGATTTCCTTTAAGGATGACGGCACGTACAAAACGCGTGCGGAAGTGAA…	tttatggctagctcagtcctaggtacaatgctagctactagagaaagaggagaaatactagatgcgtaaaggcgaagagctgttcactggtgtcgtccctattctggtggaactggatggtgatgtcaacggtcataagttttccgtgcgtggcgagggtgaaggtgacgcaactaatggtaaactgacgctgaagttcatctgtactactggtaaactgccggtaccttggccgactctggtaacgacgctgacttatggtgttcagtgctttgctcgttatccggaccatatgaagcagcatgacttcttcaagtccgccatgccggaaggctatgtgcaggaacgcacgatttcctttaaggatgacggcacgtacaaaacgcgtgcggaagtgaa…
	pFB292	2992	AATCCAAATGTCAATGAAAGCACATAGCCGCCAAAGAGGAGAAATACTAGATGCGTAAAGGCGAAGAGCTGTTCACTGGTGTCGTCCCTATTCTGGTGGAACTGGATGGTGATGTCAACGGTCATAAGTTTTCCGTGCGTGGCGAGGGTGAAGGTGACGCAACTAATGGTAAACTGACGCTGAAGTTCATCTGTACTACTGGTAAACTGCCGGTACCTTGGCCGACTCTGGTAACGACGCTGACTTATGGTGTTCAGTGCTTTGCTCGTTATCCGGACCATATGAAGCAGCATGACTTCTTCAAGTCCGCCATGCCGGAAGGCTATGTGCAGGAACGCACGATTTCCTTTAAGGATGACGGCACGTACAAAACGCGTGCGGAAGTGAAATTTGAAGGCG…	aatccaaatgtcaatgaaagcacatagccgccaaagaggagaaatactagatgcgtaaaggcgaagagctgttcactggtgtcgtccctattctggtggaactggatggtgatgtcaacggtcataagttttccgtgcgtggcgagggtgaaggtgacgcaactaatggtaaactgacgctgaagttcatctgtactactggtaaactgccggtaccttggccgactctggtaacgacgctgacttatggtgttcagtgctttgctcgttatccggaccatatgaagcagcatgacttcttcaagtccgccatgccggaaggctatgtgcaggaacgcacgatttcctttaaggatgacggcacgtacaaaacgcgtgcggaagtgaaatttgaaggcg…
	pFB293	5368	TTTACGGCTAGCTCAGTCCTAGGTACTATGCTAGCTACTAGAGAAAGAGGAGAAATACTAGATGAACGAGTTAGACGGCATCAAACAGTTCACCACTGTCGTGGCAGACAGCGGCGATATTGAGTCCATTCGCCATTATCATCCCCAGGATGCCACCACCAATCCTTCGCTGTTACTCAAAGCTGCCGGATTATCACAATATGAGCATTTAATAGACGATGCTATCGCCTGGGGTAAAAAAAATGGCAAGACCCAGGAACAACAGGTGGTCGCAGCGTGTGACAAACTGGCGGTCAATTTCGGTGCTGAAATCCTCAAAATCGTACCCGGTCGCGTGTCAACAGAAGTTGATGCACGCCTCTCTTTTGATAAAGAAAAGAGTATTGAGAAGGCGCGCCA…	tttacggctagctcagtcctaggtactatgctagctactagagaaagaggagaaatactagATGAACGAGTTAGACGGCATCAAACAGTTCACCACTGTCGTGGCAGACAGCGGCGATATTGAGTCCATTCGCCATTATCATCCCCAGGATGCCACCACCAATCCTTCGCTGTTACTCAAAGCTGCCGGATTATCACAATATGAGCATTTAATAGACGATGCTATCGCCTGGGGTAAAAAAAATGGCAAGACCCAGGAACAACAGGTGGTCGCAGCGTGTGACAAACTGGCGGTCAATTTCGGTGCTGAAATCCTCAAAATCGTACCCGGTCGCGTGTCAACAGAAGTTGATGCACGCCTCTCTTTTGATAAAGAAAAGAGTATTGAGAAGGCGCGCCA…
	pFB294	5368	TTTACGGCTAGCTCAGTCCTAGGTATAGTGCTAGCTACTAGAGAAAGAGGAGAAATACTAGATGAACGAGTTAGACGGCATCAAACAGTTCACCACTGTCGTGGCAGACAGCGGCGATATTGAGTCCATTCGCCATTATCATCCCCAGGATGCCACCACCAATCCTTCGCTGTTACTCAAAGCTGCCGGATTATCACAATATGAGCATTTAATAGACGATGCTATCGCCTGGGGTAAAAAAAATGGCAAGACCCAGGAACAACAGGTGGTCGCAGCGTGTGACAAACTGGCGGTCAATTTCGGTGCTGAAATCCTCAAAATCGTACCCGGTCGCGTGTCAACAGAAGTTGATGCACGCCTCTCTTTTGATAAAGAAAAGAGTATTGAGAAGGCGCGCCA…	tttacggctagctcagtcctaggtatagtgctagctactagagaaagaggagaaatactagATGAACGAGTTAGACGGCATCAAACAGTTCACCACTGTCGTGGCAGACAGCGGCGATATTGAGTCCATTCGCCATTATCATCCCCAGGATGCCACCACCAATCCTTCGCTGTTACTCAAAGCTGCCGGATTATCACAATATGAGCATTTAATAGACGATGCTATCGCCTGGGGTAAAAAAAATGGCAAGACCCAGGAACAACAGGTGGTCGCAGCGTGTGACAAACTGGCGGTCAATTTCGGTGCTGAAATCCTCAAAATCGTACCCGGTCGCGTGTCAACAGAAGTTGATGCACGCCTCTCTTTTGATAAAGAAAAGAGTATTGAGAAGGCGCGCCA…
	pFB295	5368	TTTACAGCTAGCTCAGTCCTAGGGACTGTGCTAGCTACTAGAGAAAGAGGAGAAATACTAGATGAACGAGTTAGACGGCATCAAACAGTTCACCACTGTCGTGGCAGACAGCGGCGATATTGAGTCCATTCGCCATTATCATCCCCAGGATGCCACCACCAATCCTTCGCTGTTACTCAAAGCTGCCGGATTATCACAATATGAGCATTTAATAGACGATGCTATCGCCTGGGGTAAAAAAAATGGCAAGACCCAGGAACAACAGGTGGTCGCAGCGTGTGACAAACTGGCGGTCAATTTCGGTGCTGAAATCCTCAAAATCGTACCCGGTCGCGTGTCAACAGAAGTTGATGCACGCCTCTCTTTTGATAAAGAAAAGAGTATTGAGAAGGCGCGCCA…	tttacagctagctcagtcctagggactgtgctagctactagagaaagaggagaaatactagATGAACGAGTTAGACGGCATCAAACAGTTCACCACTGTCGTGGCAGACAGCGGCGATATTGAGTCCATTCGCCATTATCATCCCCAGGATGCCACCACCAATCCTTCGCTGTTACTCAAAGCTGCCGGATTATCACAATATGAGCATTTAATAGACGATGCTATCGCCTGGGGTAAAAAAAATGGCAAGACCCAGGAACAACAGGTGGTCGCAGCGTGTGACAAACTGGCGGTCAATTTCGGTGCTGAAATCCTCAAAATCGTACCCGGTCGCGTGTCAACAGAAGTTGATGCACGCCTCTCTTTTGATAAAGAAAAGAGTATTGAGAAGGCGCGCCA…
	pFB296	5368	CTGATGGCTAGCTCAGTCCTAGGGATTATGCTAGCTACTAGAGAAAGAGGAGAAATACTAGATGAACGAGTTAGACGGCATCAAACAGTTCACCACTGTCGTGGCAGACAGCGGCGATATTGAGTCCATTCGCCATTATCATCCCCAGGATGCCACCACCAATCCTTCGCTGTTACTCAAAGCTGCCGGATTATCACAATATGAGCATTTAATAGACGATGCTATCGCCTGGGGTAAAAAAAATGGCAAGACCCAGGAACAACAGGTGGTCGCAGCGTGTGACAAACTGGCGGTCAATTTCGGTGCTGAAATCCTCAAAATCGTACCCGGTCGCGTGTCAACAGAAGTTGATGCACGCCTCTCTTTTGATAAAGAAAAGAGTATTGAGAAGGCGCGCCA…	ctgatggctagctcagtcctagggattatgctagctactagagaaagaggagaaatactagATGAACGAGTTAGACGGCATCAAACAGTTCACCACTGTCGTGGCAGACAGCGGCGATATTGAGTCCATTCGCCATTATCATCCCCAGGATGCCACCACCAATCCTTCGCTGTTACTCAAAGCTGCCGGATTATCACAATATGAGCATTTAATAGACGATGCTATCGCCTGGGGTAAAAAAAATGGCAAGACCCAGGAACAACAGGTGGTCGCAGCGTGTGACAAACTGGCGGTCAATTTCGGTGCTGAAATCCTCAAAATCGTACCCGGTCGCGTGTCAACAGAAGTTGATGCACGCCTCTCTTTTGATAAAGAAAAGAGTATTGAGAAGGCGCGCCA…
	pFB297	5368	TTTATGGCTAGCTCAGTCCTAGGTACAATGCTAGCTACTAGAGAAAGAGGAGAAATACTAGATGAACGAGTTAGACGGCATCAAACAGTTCACCACTGTCGTGGCAGACAGCGGCGATATTGAGTCCATTCGCCATTATCATCCCCAGGATGCCACCACCAATCCTTCGCTGTTACTCAAAGCTGCCGGATTATCACAATATGAGCATTTAATAGACGATGCTATCGCCTGGGGTAAAAAAAATGGCAAGACCCAGGAACAACAGGTGGTCGCAGCGTGTGACAAACTGGCGGTCAATTTCGGTGCTGAAATCCTCAAAATCGTACCCGGTCGCGTGTCAACAGAAGTTGATGCACGCCTCTCTTTTGATAAAGAAAAGAGTATTGAGAAGGCGCGCCA…	tttatggctagctcagtcctaggtacaatgctagctactagagaaagaggagaaatactagATGAACGAGTTAGACGGCATCAAACAGTTCACCACTGTCGTGGCAGACAGCGGCGATATTGAGTCCATTCGCCATTATCATCCCCAGGATGCCACCACCAATCCTTCGCTGTTACTCAAAGCTGCCGGATTATCACAATATGAGCATTTAATAGACGATGCTATCGCCTGGGGTAAAAAAAATGGCAAGACCCAGGAACAACAGGTGGTCGCAGCGTGTGACAAACTGGCGGTCAATTTCGGTGCTGAAATCCTCAAAATCGTACCCGGTCGCGTGTCAACAGAAGTTGATGCACGCCTCTCTTTTGATAAAGAAAAGAGTATTGAGAAGGCGCGCCA…
	pFB298	3348	TTTACGGCTAGCTCAGTCCTAGGTACTATGCTAGCTACTAGAGAAAGAGGAGAAATACTAGATGACGGACAAATTGACCTCCCTTCGTCAGTACACCACCGTAGTGGCCGACACTGGGGACATCGCGGCAATGAAGCTGTATCAACCGCAGGATGCCACAACCAACCCTTCTCTCATTCTTAACGCAGCGCAGATTCCGGAATACCGTAAGTTGATTGATGATGCTGTCGCCTGGGCGAAACAGCAGAGCAACGATCGCGCGCAGCAGATCGTGGACGCGACCGACAAACTGGCAGTAAATATTGGTCTGGAAATCCTGAAACTGGTTCCGGGCCGTATCTCAACTGAAGTTGATGCGCGTCTTTCCTATGACACCGAAGCGTCAATTGCGAAAGCAAA…	tttacggctagctcagtcctaggtactatgctagctactagagaaagaggagaaatactagATGACGGACAAATTGACCTCCCTTCGTCAGTACACCACCGTAGTGGCCGACACTGGGGACATCGCGGCAATGAAGCTGTATCAACCGCAGGATGCCACAACCAACCCTTCTCTCATTCTTAACGCAGCGCAGATTCCGGAATACCGTAAGTTGATTGATGATGCTGTCGCCTGGGCGAAACAGCAGAGCAACGATCGCGCGCAGCAGATCGTGGACGCGACCGACAAACTGGCAGTAAATATTGGTCTGGAAATCCTGAAACTGGTTCCGGGCCGTATCTCAACTGAAGTTGATGCGCGTCTTTCCTATGACACCGAAGCGTCAATTGCGAAAGCAAA…
	pFB299	3348	TTTACGGCTAGCTCAGTCCTAGGTATAGTGCTAGCTACTAGAGAAAGAGGAGAAATACTAGATGACGGACAAATTGACCTCCCTTCGTCAGTACACCACCGTAGTGGCCGACACTGGGGACATCGCGGCAATGAAGCTGTATCAACCGCAGGATGCCACAACCAACCCTTCTCTCATTCTTAACGCAGCGCAGATTCCGGAATACCGTAAGTTGATTGATGATGCTGTCGCCTGGGCGAAACAGCAGAGCAACGATCGCGCGCAGCAGATCGTGGACGCGACCGACAAACTGGCAGTAAATATTGGTCTGGAAATCCTGAAACTGGTTCCGGGCCGTATCTCAACTGAAGTTGATGCGCGTCTTTCCTATGACACCGAAGCGTCAATTGCGAAAGCAAA…	tttacggctagctcagtcctaggtatagtgctagctactagagaaagaggagaaatactagATGACGGACAAATTGACCTCCCTTCGTCAGTACACCACCGTAGTGGCCGACACTGGGGACATCGCGGCAATGAAGCTGTATCAACCGCAGGATGCCACAACCAACCCTTCTCTCATTCTTAACGCAGCGCAGATTCCGGAATACCGTAAGTTGATTGATGATGCTGTCGCCTGGGCGAAACAGCAGAGCAACGATCGCGCGCAGCAGATCGTGGACGCGACCGACAAACTGGCAGTAAATATTGGTCTGGAAATCCTGAAACTGGTTCCGGGCCGTATCTCAACTGAAGTTGATGCGCGTCTTTCCTATGACACCGAAGCGTCAATTGCGAAAGCAAA…
	pFB300	3348	CTGATGGCTAGCTCAGTCCTAGGGATTATGCTAGCTACTAGAGAAAGAGGAGAAATACTAGATGACGGACAAATTGACCTCCCTTCGTCAGTACACCACCGTAGTGGCCGACACTGGGGACATCGCGGCAATGAAGCTGTATCAACCGCAGGATGCCACAACCAACCCTTCTCTCATTCTTAACGCAGCGCAGATTCCGGAATACCGTAAGTTGATTGATGATGCTGTCGCCTGGGCGAAACAGCAGAGCAACGATCGCGCGCAGCAGATCGTGGACGCGACCGACAAACTGGCAGTAAATATTGGTCTGGAAATCCTGAAACTGGTTCCGGGCCGTATCTCAACTGAAGTTGATGCGCGTCTTTCCTATGACACCGAAGCGTCAATTGCGAAAGCAAA…	ctgatggctagctcagtcctagggattatgctagctactagagaaagaggagaaatactagATGACGGACAAATTGACCTCCCTTCGTCAGTACACCACCGTAGTGGCCGACACTGGGGACATCGCGGCAATGAAGCTGTATCAACCGCAGGATGCCACAACCAACCCTTCTCTCATTCTTAACGCAGCGCAGATTCCGGAATACCGTAAGTTGATTGATGATGCTGTCGCCTGGGCGAAACAGCAGAGCAACGATCGCGCGCAGCAGATCGTGGACGCGACCGACAAACTGGCAGTAAATATTGGTCTGGAAATCCTGAAACTGGTTCCGGGCCGTATCTCAACTGAAGTTGATGCGCGTCTTTCCTATGACACCGAAGCGTCAATTGCGAAAGCAAA…
	pFB301	3348	TTTATGGCTAGCTCAGTCCTAGGTACAATGCTAGCTACTAGAGAAAGAGGAGAAATACTAGATGACGGACAAATTGACCTCCCTTCGTCAGTACACCACCGTAGTGGCCGACACTGGGGACATCGCGGCAATGAAGCTGTATCAACCGCAGGATGCCACAACCAACCCTTCTCTCATTCTTAACGCAGCGCAGATTCCGGAATACCGTAAGTTGATTGATGATGCTGTCGCCTGGGCGAAACAGCAGAGCAACGATCGCGCGCAGCAGATCGTGGACGCGACCGACAAACTGGCAGTAAATATTGGTCTGGAAATCCTGAAACTGGTTCCGGGCCGTATCTCAACTGAAGTTGATGCGCGTCTTTCCTATGACACCGAAGCGTCAATTGCGAAAGCAAA…	tttatggctagctcagtcctaggtacaatgctagctactagagaaagaggagaaatactagATGACGGACAAATTGACCTCCCTTCGTCAGTACACCACCGTAGTGGCCGACACTGGGGACATCGCGGCAATGAAGCTGTATCAACCGCAGGATGCCACAACCAACCCTTCTCTCATTCTTAACGCAGCGCAGATTCCGGAATACCGTAAGTTGATTGATGATGCTGTCGCCTGGGCGAAACAGCAGAGCAACGATCGCGCGCAGCAGATCGTGGACGCGACCGACAAACTGGCAGTAAATATTGGTCTGGAAATCCTGAAACTGGTTCCGGGCCGTATCTCAACTGAAGTTGATGCGCGTCTTTCCTATGACACCGAAGCGTCAATTGCGAAAGCAAA…
	pFB302	4386	TTTACGGCTAGCTCAGTCCTAGGTACTATGCTAGCTACTAGAGAAAGAGGAGAAATACTAGATGTCCTCACGTAAAGAGCTTGCCAATGCTATTCGTGCGCTGAGCATGGACGCAGTACAGAAAGCCAAATCCGGTCACCCGGGTGCCCCTATGGGTATGGCTGACATTGCCGAAGTCCTGTGGCGTGATTTCCTGAAACACAACCCGCAGAATCCGTCCTGGGCTGACCGTGACCGCTTCGTGCTGTCCAACGGCCACGGCTCCATGCTGATCTACAGCCTGCTGCACCTCACCGGTTACGATCTGCCGATGGAAGAACTGAAAAACTTCCGTCAGCTGCACTCTAAAACTCCGGGTCACCCGGAAGTGGGTTACACCGCTGGTGTGGAAACCACCAC…	tttacggctagctcagtcctaggtactatgctagctactagagaaagaggagaaatactagATGTCCTCACGTAAAGAGCTTGCCAATGCTATTCGTGCGCTGAGCATGGACGCAGTACAGAAAGCCAAATCCGGTCACCCGGGTGCCCCTATGGGTATGGCTGACATTGCCGAAGTCCTGTGGCGTGATTTCCTGAAACACAACCCGCAGAATCCGTCCTGGGCTGACCGTGACCGCTTCGTGCTGTCCAACGGCCACGGCTCCATGCTGATCTACAGCCTGCTGCACCTCACCGGTTACGATCTGCCGATGGAAGAACTGAAAAACTTCCGTCAGCTGCACTCTAAAACTCCGGGTCACCCGGAAGTGGGTTACACCGCTGGTGTGGAAACCACCAC…
	pFB303	4386	TTTACGGCTAGCTCAGTCCTAGGTATAGTGCTAGCTACTAGAGAAAGAGGAGAAATACTAGATGTCCTCACGTAAAGAGCTTGCCAATGCTATTCGTGCGCTGAGCATGGACGCAGTACAGAAAGCCAAATCCGGTCACCCGGGTGCCCCTATGGGTATGGCTGACATTGCCGAAGTCCTGTGGCGTGATTTCCTGAAACACAACCCGCAGAATCCGTCCTGGGCTGACCGTGACCGCTTCGTGCTGTCCAACGGCCACGGCTCCATGCTGATCTACAGCCTGCTGCACCTCACCGGTTACGATCTGCCGATGGAAGAACTGAAAAACTTCCGTCAGCTGCACTCTAAAACTCCGGGTCACCCGGAAGTGGGTTACACCGCTGGTGTGGAAACCACCAC…	tttacggctagctcagtcctaggtatagtgctagctactagagaaagaggagaaatactagATGTCCTCACGTAAAGAGCTTGCCAATGCTATTCGTGCGCTGAGCATGGACGCAGTACAGAAAGCCAAATCCGGTCACCCGGGTGCCCCTATGGGTATGGCTGACATTGCCGAAGTCCTGTGGCGTGATTTCCTGAAACACAACCCGCAGAATCCGTCCTGGGCTGACCGTGACCGCTTCGTGCTGTCCAACGGCCACGGCTCCATGCTGATCTACAGCCTGCTGCACCTCACCGGTTACGATCTGCCGATGGAAGAACTGAAAAACTTCCGTCAGCTGCACTCTAAAACTCCGGGTCACCCGGAAGTGGGTTACACCGCTGGTGTGGAAACCACCAC…
	pFB304	4386	CTGATGGCTAGCTCAGTCCTAGGGATTATGCTAGCTACTAGAGAAAGAGGAGAAATACTAGATGTCCTCACGTAAAGAGCTTGCCAATGCTATTCGTGCGCTGAGCATGGACGCAGTACAGAAAGCCAAATCCGGTCACCCGGGTGCCCCTATGGGTATGGCTGACATTGCCGAAGTCCTGTGGCGTGATTTCCTGAAACACAACCCGCAGAATCCGTCCTGGGCTGACCGTGACCGCTTCGTGCTGTCCAACGGCCACGGCTCCATGCTGATCTACAGCCTGCTGCACCTCACCGGTTACGATCTGCCGATGGAAGAACTGAAAAACTTCCGTCAGCTGCACTCTAAAACTCCGGGTCACCCGGAAGTGGGTTACACCGCTGGTGTGGAAACCACCAC…	ctgatggctagctcagtcctagggattatgctagctactagagaaagaggagaaatactagATGTCCTCACGTAAAGAGCTTGCCAATGCTATTCGTGCGCTGAGCATGGACGCAGTACAGAAAGCCAAATCCGGTCACCCGGGTGCCCCTATGGGTATGGCTGACATTGCCGAAGTCCTGTGGCGTGATTTCCTGAAACACAACCCGCAGAATCCGTCCTGGGCTGACCGTGACCGCTTCGTGCTGTCCAACGGCCACGGCTCCATGCTGATCTACAGCCTGCTGCACCTCACCGGTTACGATCTGCCGATGGAAGAACTGAAAAACTTCCGTCAGCTGCACTCTAAAACTCCGGGTCACCCGGAAGTGGGTTACACCGCTGGTGTGGAAACCACCAC…
	pFB305	4386	TTTATGGCTAGCTCAGTCCTAGGTACAATGCTAGCTACTAGAGAAAGAGGAGAAATACTAGATGTCCTCACGTAAAGAGCTTGCCAATGCTATTCGTGCGCTGAGCATGGACGCAGTACAGAAAGCCAAATCCGGTCACCCGGGTGCCCCTATGGGTATGGCTGACATTGCCGAAGTCCTGTGGCGTGATTTCCTGAAACACAACCCGCAGAATCCGTCCTGGGCTGACCGTGACCGCTTCGTGCTGTCCAACGGCCACGGCTCCATGCTGATCTACAGCCTGCTGCACCTCACCGGTTACGATCTGCCGATGGAAGAACTGAAAAACTTCCGTCAGCTGCACTCTAAAACTCCGGGTCACCCGGAAGTGGGTTACACCGCTGGTGTGGAAACCACCAC…	tttatggctagctcagtcctaggtacaatgctagctactagagaaagaggagaaatactagATGTCCTCACGTAAAGAGCTTGCCAATGCTATTCGTGCGCTGAGCATGGACGCAGTACAGAAAGCCAAATCCGGTCACCCGGGTGCCCCTATGGGTATGGCTGACATTGCCGAAGTCCTGTGGCGTGATTTCCTGAAACACAACCCGCAGAATCCGTCCTGGGCTGACCGTGACCGCTTCGTGCTGTCCAACGGCCACGGCTCCATGCTGATCTACAGCCTGCTGCACCTCACCGGTTACGATCTGCCGATGGAAGAACTGAAAAACTTCCGTCAGCTGCACTCTAAAACTCCGGGTCACCCGGAAGTGGGTTACACCGCTGGTGTGGAAACCACCAC…
	pFB306	4455	TGGGGCGAAGAGAAAATCGGCATTGCTATTGATACGGGAAATAATAAAGTCAGCGAATCACTATTAGAGCAGCGCAATATTATTTTTTATCACGACAGTGAACATGAATCATTTATAGAAATGATACCGGGCAGCTACGCAATTTTCTTTCCGCAGGATGTTCACCGACCAGGTTGTATTATGCAAACAGCCTCTGAGATACGAAAAATTGTGGTTAAAGTCGCATTAACGGCGCTGAATTAATCGAATAATCGTCTACGCCAGAACGCCTGGGTAATGTTATTGCTCTAACTATATTAATAATTCAGGTTGCTGCACATGCGACTTGAATTATGACAGACATAGCCTCAAGGAATAGCTATGAAAAAAATACTCGAAGCAATACTGGCGATTAATCTC…	TGGGGCGAAGAGAAAATCGGCATTGCTATTGATACGGGAAATAATAAAGTCAGCGAATCACTATTAGAGCAGCGCAATATTATTTTTTATCACGACAGTGAACATGAATCATTTATAGAAATGATACCGGGCAGCTACGCAATTTTCTTTCCGCAGGATGTTCACCGACCAGGTTGTATTATGCAAACAGCCTCTGAGATACGAAAAATTGTGGTTAAAGTCGCATTAACGGCGCTGAATTAATCGAATAATCGTCTACGCCAGAACGCCTGGGTAATGTTATTGCTCTAACTATATTAATAATTCAGGTTGCTGCACATGCGACTTGAATTATGACAGACATAGCCTCAAGGAATAGCTATGAAAAAAATACTCGAAGCAATACTGGCGATTAATCTC…
	pFB307	4362	GCTGTTTGTTCTGCCGTGAGGAGAGAAGCACTGCATCCAGTTGTTGCGCCTTAAGCCAGTCGCGCAGCGAAGCGAGTAATGTCATCTGGATTTTCCTTCTTACAGGCTATCGATTAACAATTTGCCTTTACGGAACATCATCAGACGCAGGAACACCACCATCAGCGCAGTTATGACTGCCCCCAGCGCGATCCCCGCCATATAGACGCCCAGGTTAGTGACCAGCGGCCATGCCCAGATAGCGGACTCCGGGAACCATTGCACTGCGCCCAGCCAGACAGCGGCGGTTGAGCCGACAATAGCGCCGACCATATACGACGGAATGGCGGTGATGGGGCTTTCCAGCGCAAACGGAATCGCACCCTCACTGATCCCCATAAACGCCAGGAACATGGCGGT…	GCTGTTTGTTCTGCCGTGAGGAGAGAAGCACTGCATCCAGTTGTTGCGCCTTAAGCCAGTCGCGCAGCGAAGCGAGTAATGTCATCTGGATTTTCCTTCTTACAGGCTATCGATTAACAATTTGCCTTTACGGAACATCATCAGACGCAGGAACACCACCATCAGCGCAGTTATGACTGCCCCCAGCGCGATCCCCGCCATATAGACGCCCAGGTTAGTGACCAGCGGCCATGCCCAGATAGCGGACTCCGGGAACCATTGCACTGCGCCCAGCCAGACAGCGGCGGTTGAGCCGACAATAGCGCCGACCATATACGACGGAATGGCGGTGATGGGGCTTTCCAGCGCAAACGGAATCGCACCCTCACTGATCCCCATAAACGCCAGGAACATGGCGGT…
	pFB308	4476	CTACGCCCTGCTGACTTTCTATCTGGACCAGAATAGTGATGTTCTTGTTCGACTGAGCGAAATAATCCGCCACGGTGCCAAACATATTGGCGCGGTGAGAAACGGAGACGCCGCGAATGCCTTCCGGTGGGTAACGGGTTGATGCCACCGCCAGCTCTGCTTCCTCTTTTGTTTCTACAAAAGGAATCAGGAAGTTATAGAAACCGATATCCAGAAGACGCTTAATAATTACCGGCTCGTTGGTCGGCACTCGCACTACTGGCGCGCTGGCGCTGCCTTTCAAGGCCATTAACTGCGGAATAAACGTGGAGATATCGTTTGGCGCATGTTCGCCATCCAGCACCAGCCAGTCAAACCCAGCCAAACCAAGAACTTCAGTGCTAATCGGGTTAGAGAGTG…	CTACGCCCTGCTGACTTTCTATCTGGACCAGAATAGTGATGTTCTTGTTCGACTGAGCGAAATAATCCGCCACGGTGCCAAACATATTGGCGCGGTGAGAAACGGAGACGCCGCGAATGCCTTCCGGTGGGTAACGGGTTGATGCCACCGCCAGCTCTGCTTCCTCTTTTGTTTCTACAAAAGGAATCAGGAAGTTATAGAAACCGATATCCAGAAGACGCTTAATAATTACCGGCTCGTTGGTCGGCACTCGCACTACTGGCGCGCTGGCGCTGCCTTTCAAGGCCATTAACTGCGGAATAAACGTGGAGATATCGTTTGGCGCATGTTCGCCATCCAGCACCAGCCAGTCAAACCCAGCCAAACCAAGAACTTCAGTGCTAATCGGGTTAGAGAGTG…
	pFB309	4352	AAACGCCAGATGTTACCCGTATCATTCACATGGGTACCAAACATACTCCTGACATCTGACTACAATAATTAGTTTTAGTGGGTATCAGTCGTGGTGCCGCAATATCTCTGTTCCCGATTGGGATAATTAGAGTTTGTCGTCAGAAAATTGACGTTACCCATAACAAATGAAAGGCCAGGTAAATCATGCCATTAGTCATTGTTGCTATCGGTGTAATCTTGTTGTTGCTCCTGATGATCCGCTTCAAAATGAACGGCTTCATCGCTCTCGTCCTCGTGGCGCTTGCTGTTGGATTAATGCAAGGAATGCCGCTGGATAAAGTTATTGGCTCCATCAAAGCCGGTGTCGGCGGGACGCTCGGTAGCCTTGCCCTGATCATGGGTTTTGGCGCAATGCTGG…	AAACGCCAGATGTTACCCGTATCATTCACATGGGTACCAAACATACTCCTGACATCTGACTACAATAATTAGTTTTAGTGGGTATCAGTCGTGGTGCCGCAATATCTCTGTTCCCGATTGGGATAATTAGAGTTTGTCGTCAGAAAATTGACGTTACCCATAACAAATGAAAGGCCAGGTAAATCATGCCATTAGTCATTGTTGCTATCGGTGTAATCTTGTTGTTGCTCCTGATGATCCGCTTCAAAATGAACGGCTTCATCGCTCTCGTCCTCGTGGCGCTTGCTGTTGGATTAATGCAAGGAATGCCGCTGGATAAAGTTATTGGCTCCATCAAAGCCGGTGTCGGCGGGACGCTCGGTAGCCTTGCCCTGATCATGGGTTTTGGCGCAATGCTGG…
	pFB310	4422	TTCAACCAGCTACCCCACTCCGGGAAAGTGCTCAGGATCCAGGATTCACGGGTGATACTTTTCACTTTACTCATCGCCATTTACCTTCATGATAGTTCAATTCGAATCAATATGTGATTGGTTTTGATTAATCCTGACACTATTTTTTCAGGAAGGCAATGACCATTTTTTGACTTTTTGCCAGGGAAGTTGTTGTTGATTTTGAGTATGGAAAGATTTAATGGAATGTGTAATTCAATTAACTAAATGAATTTAAATGGATAATTGTTTCGTTGTGTGAATCCCACTCTATCCATGTGGAATTATTTGCGGGTCGCGTCACATTTAATCATAAATAATCTTGTTGTGATTACTTTTGAAAATTAGAGTGAGTGCACAACATTCCGGGTGTGTGGAATA…	TTCAACCAGCTACCCCACTCCGGGAAAGTGCTCAGGATCCAGGATTCACGGGTGATACTTTTCACTTTACTCATCGCCATTTACCTTCATGATAGTTCAATTCGAATCAATATGTGATTGGTTTTGATTAATCCTGACACTATTTTTTCAGGAAGGCAATGACCATTTTTTGACTTTTTGCCAGGGAAGTTGTTGTTGATTTTGAGTATGGAAAGATTTAATGGAATGTGTAATTCAATTAACTAAATGAATTTAAATGGATAATTGTTTCGTTGTGTGAATCCCACTCTATCCATGTGGAATTATTTGCGGGTCGCGTCACATTTAATCATAAATAATCTTGTTGTGATTACTTTTGAAAATTAGAGTGAGTGCACAACATTCCGGGTGTGTGGAATA…
	pFB311	4414	ACAGCAAAACGCCGAAGATTGATTTCCAGCGGCTGGCGGAAATTCGTGAAGTGGTGGATGTTCCTCTGGTGCTGCATGGTGCCAGCGATGTTCCGGATGAATTTGTCCGTCGCACTATTGAACTTGGCGTCACAAAAGTGAACGTTGCCACAGAATTAAAAATAGCCTTCGCTGGCGCGGTTAAAGCCTGGTTTGCGGAAAATCCGCAGGGTAATGATCCTCGTTATTATATGCGCGTCGGAATGGATGCGATGAAAGAAGTTGTCAGAAATAAAATTAATGTCTGTGGTTCAGCGAATCGAATTTCAGCATAATCATTAGTTTTTTATGATTTATCCCAATGTACTTCCCGATTAATATCGGGGAGTGCCTTAATGGAAAAGGAGATAACTAAACCTT…	ACAGCAAAACGCCGAAGATTGATTTCCAGCGGCTGGCGGAAATTCGTGAAGTGGTGGATGTTCCTCTGGTGCTGCATGGTGCCAGCGATGTTCCGGATGAATTTGTCCGTCGCACTATTGAACTTGGCGTCACAAAAGTGAACGTTGCCACAGAATTAAAAATAGCCTTCGCTGGCGCGGTTAAAGCCTGGTTTGCGGAAAATCCGCAGGGTAATGATCCTCGTTATTATATGCGCGTCGGAATGGATGCGATGAAAGAAGTTGTCAGAAATAAAATTAATGTCTGTGGTTCAGCGAATCGAATTTCAGCATAATCATTAGTTTTTTATGATTTATCCCAATGTACTTCCCGATTAATATCGGGGAGTGCCTTAATGGAAAAGGAGATAACTAAACCTT…
	pFB312	4322	AGGTGCTGGAAGACGTGATGCTCGACCGCCCGGAATACTGGCAAAGCCACTACCACGGTGACGGCAACGCGCGTCGTCTGGCGCGTGGTTATAGCTACTCGGATCGCGTGCGCTATTACTGGCCGGACAGCCAGATTGATGACGCTTTCGCTCATCTGGTACGTAATCTGGCGGATTCACCAATTCCGCTGCCGCTGATCAGCCAGTATCTGCCGCTGCAGTACGTGAAAGTTCGCTCCGGCGAGCTGCAGCCAACGCCACGGGAACTCATTATCAACCATATTCAGGACATCCTGGCGCAGTACCACACAGCCTGTGAAGGCCAATAAGCAAAACAAAGAGGAACACGCTATGCCAAATATTGTTTTAAGCCGGATTGATGAACGCTTGATTCACGGT…	AGGTGCTGGAAGACGTGATGCTCGACCGCCCGGAATACTGGCAAAGCCACTACCACGGTGACGGCAACGCGCGTCGTCTGGCGCGTGGTTATAGCTACTCGGATCGCGTGCGCTATTACTGGCCGGACAGCCAGATTGATGACGCTTTCGCTCATCTGGTACGTAATCTGGCGGATTCACCAATTCCGCTGCCGCTGATCAGCCAGTATCTGCCGCTGCAGTACGTGAAAGTTCGCTCCGGCGAGCTGCAGCCAACGCCACGGGAACTCATTATCAACCATATTCAGGACATCCTGGCGCAGTACCACACAGCCTGTGAAGGCCAATAAGCAAAACAAAGAGGAACACGCTATGCCAAATATTGTTTTAAGCCGGATTGATGAACGCTTGATTCACGGT…
	pFB313	4570	AAAATCAACGTCCGGGCAGATGTTATATTTGCCTTCCAGACAGTAACGACAGTGACCGCAAGGAACGCCAGGTTCGATATTTACCCGATCCCCCGGTTTAAATTTGCGCACGCGGCTTCCCACAGCCACAACCGTCCCGGCGCATTCATGACCCAGGCCAATTTCTTGATTTGGGTCTTTAGGCGGAATAAACGGGCCTGATTCAAAACCATGTACATCTGAACCACAAATACCGACATATTCTACTTTAATCAAAACTTCATCTTCTTTAGGCACTGGTATTTCTGCTGAAATAATTTTCATTGTGCCCGGCACCTGCAATATTGCTTTTGAATTTTTCATTTTGAATCCACCCGTATTATTTATTGGCTACTGCATCAATACTTAAACTTTCAACGG…	AAAATCAACGTCCGGGCAGATGTTATATTTGCCTTCCAGACAGTAACGACAGTGACCGCAAGGAACGCCAGGTTCGATATTTACCCGATCCCCCGGTTTAAATTTGCGCACGCGGCTTCCCACAGCCACAACCGTCCCGGCGCATTCATGACCCAGGCCAATTTCTTGATTTGGGTCTTTAGGCGGAATAAACGGGCCTGATTCAAAACCATGTACATCTGAACCACAAATACCGACATATTCTACTTTAATCAAAACTTCATCTTCTTTAGGCACTGGTATTTCTGCTGAAATAATTTTCATTGTGCCCGGCACCTGCAATATTGCTTTTGAATTTTTCATTTTGAATCCACCCGTATTATTTATTGGCTACTGCATCAATACTTAAACTTTCAACGG…
	pFB314	4469	GCTGGATACTGTGGTTGCCACCAGCGATAAAAAGCGTTTTAGTTATTCCAGTGATGGTAGGTGCATCCGCGCGGTTCAGGGGCATTCGACTTCGCAGGTCGCTATTTCCTTTGCCGAAAAAACACCGCCACAGTTTCTCTACCACGGTACGGCAAGCCGTTTCCTTGACGAGATAAAAAAACAGGGGCTGATTGCAGGTGAGCGTCACTACGTACATCTCTCTGCTGATGAAGCAACGGCACGCAAAGTGGGAGCAAGACACGGATCGCCGGTTATTTTAACCGTCAAAGCACAGGAAATGGCGAAACGAGGCCTCCCTTTCTGGCAAGCGGAAAACGGGGTCTGGCTGACATCAACGGTTGCGGTTGAGTTTCTTGAGTGGTAAGGGAAACTTCCCTC…	GCTGGATACTGTGGTTGCCACCAGCGATAAAAAGCGTTTTAGTTATTCCAGTGATGGTAGGTGCATCCGCGCGGTTCAGGGGCATTCGACTTCGCAGGTCGCTATTTCCTTTGCCGAAAAAACACCGCCACAGTTTCTCTACCACGGTACGGCAAGCCGTTTCCTTGACGAGATAAAAAAACAGGGGCTGATTGCAGGTGAGCGTCACTACGTACATCTCTCTGCTGATGAAGCAACGGCACGCAAAGTGGGAGCAAGACACGGATCGCCGGTTATTTTAACCGTCAAAGCACAGGAAATGGCGAAACGAGGCCTCCCTTTCTGGCAAGCGGAAAACGGGGTCTGGCTGACATCAACGGTTGCGGTTGAGTTTCTTGAGTGGTAAGGGAAACTTCCCTC…
	pFB315	4375	GGCACCTGGAAAGGCTGTATTTATGACACCGATAAAATTATCGAGGTAATTAACGCCGGTAAAAAAGCGCTCGGAATTTAATTATTTTAAGAGATAAAACCGTCTGCGGAATATTTCCCGCAGACGGCTTTGTTGTTTTTGAAATTTATTAATTTAAACAATTAGTTGAGATATATCGTTGGCGTCACAAAAGCAAAATAACGTAATTCGGAAATAAGATATGACCATTGCTGGTTAATTGAATAGCTCATTACACTCCATTAACACGATGTTGTAATTCGGCACACTACATAAGGGTGTAATTCTGATGACGCAATTAACCATGAAAGACAAAATTGGCTACGGGCTGGGAGACACCGCCTGCGGCTTCGTCTGGCAGGCCACGATGTTCCTGCTGGC…	GGCACCTGGAAAGGCTGTATTTATGACACCGATAAAATTATCGAGGTAATTAACGCCGGTAAAAAAGCGCTCGGAATTTAATTATTTTAAGAGATAAAACCGTCTGCGGAATATTTCCCGCAGACGGCTTTGTTGTTTTTGAAATTTATTAATTTAAACAATTAGTTGAGATATATCGTTGGCGTCACAAAAGCAAAATAACGTAATTCGGAAATAAGATATGACCATTGCTGGTTAATTGAATAGCTCATTACACTCCATTAACACGATGTTGTAATTCGGCACACTACATAAGGGTGTAATTCTGATGACGCAATTAACCATGAAAGACAAAATTGGCTACGGGCTGGGAGACACCGCCTGCGGCTTCGTCTGGCAGGCCACGATGTTCCTGCTGGC…
	pFB316	4375	GCAAGAAAATCCTCCGCCACGGCAAGAAAGTGGGCTTCATCAATCTAATCAAGGATGGCATGAAAGGAGTGACCGTTTTATGACTTCTCCCGTCAATGTGGACGTCAAACTGGGCGTCAATAAATTCAATGTCGATGAAGAGCATCCGCACATTGTTGTGAAGGCCGATGCTGATAAACAGGCGCTGGAGCTGCTGGTGAAAGCGTGCCCCGCAGGTCTGTACAAGAAGCAGGATGACGGCAGTGTGCGCTTCGATTACGCCGGATGTCTGGAGTGCGGCACCTGTCGCATTCTGGGGCTGGGGTCGGCGCTGGAACAGTGGGAATACCCGCGCGGCACCTTTGGTGTGGAGTTCCGTTACGGCTGATGTTGGTTTGATACGTAACGCCGCACTGACTC…	GCAAGAAAATCCTCCGCCACGGCAAGAAAGTGGGCTTCATCAATCTAATCAAGGATGGCATGAAAGGAGTGACCGTTTTATGACTTCTCCCGTCAATGTGGACGTCAAACTGGGCGTCAATAAATTCAATGTCGATGAAGAGCATCCGCACATTGTTGTGAAGGCCGATGCTGATAAACAGGCGCTGGAGCTGCTGGTGAAAGCGTGCCCCGCAGGTCTGTACAAGAAGCAGGATGACGGCAGTGTGCGCTTCGATTACGCCGGATGTCTGGAGTGCGGCACCTGTCGCATTCTGGGGCTGGGGTCGGCGCTGGAACAGTGGGAATACCCGCGCGGCACCTTTGGTGTGGAGTTCCGTTACGGCTGATGTTGGTTTGATACGTAACGCCGCACTGACTC…
	pFB317	3929	TGACCTTCACGTCCTGCAAAATATTGAGCGGATAATGAGGACCGTTATTCAGCGCCCCCTGAAAATGCTCAATCCGCACACCGACAATACCTTCCTGTGGGGAGAAAAAGCGCAACGTAAATAAAGGCGTATCAAGCTGCCAGGTACGTTCACGCACATCACGGGGGGCAGCATAGACCACCATTTCATTATCCTGCTGTTCAACCTCGAACACCTGAAGCGGGTGAATCAAATTGAGGCCAGGTTGAATCAACCAGTTTCCATCGCTAATTTTCATTGCCGTTCCTTAGTTCTGCACTTCTTGAGAAGATTGCAGCATTACACGTCTTGAGCGATTGTGTAGGCTGGAGCTGCTTCGAAGTTCCTATACTTTCTAGAGAATAGGAACTTCGGAATAGG…	TGACCTTCACGTCCTGCAAAATATTGAGCGGATAATGAGGACCGTTATTCAGCGCCCCCTGAAAATGCTCAATCCGCACACCGACAATACCTTCCTGTGGGGAGAAAAAGCGCAACGTAAATAAAGGCGTATCAAGCTGCCAGGTACGTTCACGCACATCACGGGGGGCAGCATAGACCACCATTTCATTATCCTGCTGTTCAACCTCGAACACCTGAAGCGGGTGAATCAAATTGAGGCCAGGTTGAATCAACCAGTTTCCATCGCTAATTTTCATTGCCGTTCCTTAGTTCTGCACTTCTTGAGAagattgcagcattacacgtcttgagcgattgtgtaggctggagctgcttcgaagttcctatactttctagagaataggaacttcggaatagg…
	pFB318	4383	CATTCACGCAAGGTTCCAGCGTGTTTATCAGAATGTCGCGAACTTCCTGTTCATCGCCGCTGACGGCGCTGGCTTCGCACAACTGTTGCAGTAACTCAATGTTCATGGACAAGCTCCTGTTGCGCGGCTTTCGCTTTGCGGCGTAACCACAATCCTTTCAGGACGATAATGAATGAAATGTTCAGCGCGAGGCCAATCGCCAGCACCAGATAAAACGAACCCACCGGCGACATCAGGCCGATCAGCGGGTCAAAGATACCCAAACCAGGTGCCAGACGTTTGATTCCGAAAGCGATCACCAGCACGCCGGTAATGCCGCCCGCCAGCGTATTGGCGGTAATCATCGGCAACGGAGCTGCCAGAGCGTAAGGAATAGCCGGTTCGGTTGCGACTGTGGCA…	CATTCACGCAAGGTTCCAGCGTGTTTATCAGAATGTCGCGAACTTCCTGTTCATCGCCGCTGACGGCGCTGGCTTCGCACAACTGTTGCAGTAACTCAATGTTCATGGACAAGCTCCTGTTGCGCGGCTTTCGCTTTGCGGCGTAACCACAATCCTTTCAGGACGATAATGAATGAAATGTTCAGCGCGAGGCCAATCGCCAGCACCAGATAAAACGAACCCACCGGCGACATCAGGCCGATCAGCGGGTCAAAGATACCCAAACCAGGTGCCAGACGTTTGATTCCGAAAGCGATCACCAGCACGCCGGTAATGCCGCCCGCCAGCGTATTGGCGGTAATCATCGGCAACGGAGCTGCCAGAGCGTAAGGAATAGCCGGTTCGGTTGCGACTGTGGCA…
	pFB319	4450	ATCGCAAGTTATGAGGCGGATCGCATTTTTGTACTGATATTACAAAAGTCCAGTAAATGGCCTTTTTATCCACTGTTTGCTCCGCCTGCGATTGCCTATTGTTTCCTCCATCAAAAATATGGACATGGGCTTTCGCAAGCCCGGGAGCAGCTTATGAATGAGTTGGTGCAGATCCTGAAAAATACCCGTCAGCATTTAATGACGGGCGTTTCACACATGATTCCCTTCGTGGTATCGGGCGGTATTTTGCTGGCGGTTTCCGTCATGTTGTATGGCAAAGGCGCAGTGCCGGATGCCGTAGCCGATCCAAATCTGAAAAAACTGTTTGATATCGGCGTTGCGGGCTTGACGCTGATGGTGCCTTTCCTCGCAGCGTACATCGGTTATTCCATTGCAGAG…	ATCGCAAGTTATGAGGCGGATCGCATTTTTGTACTGATATTACAAAAGTCCAGTAAATGGCCTTTTTATCCACTGTTTGCTCCGCCTGCGATTGCCTATTGTTTCCTCCATCAAAAATATGGACATGGGCTTTCGCAAGCCCGGGAGCAGCTTATGAATGAGTTGGTGCAGATCCTGAAAAATACCCGTCAGCATTTAATGACGGGCGTTTCACACATGATTCCCTTCGTGGTATCGGGCGGTATTTTGCTGGCGGTTTCCGTCATGTTGTATGGCAAAGGCGCAGTGCCGGATGCCGTAGCCGATCCAAATCTGAAAAAACTGTTTGATATCGGCGTTGCGGGCTTGACGCTGATGGTGCCTTTCCTCGCAGCGTACATCGGTTATTCCATTGCAGAG…
	pFB320	4480	CGTGATGGTGAATACGTGCCAGCAGCGTTTCAACAGGCACCGGACGCGGGCGGTCGGTGCCGTCAATGGCGATAATGTCCGCGCCCGCCTGCGCCAGCGCATCAACATCTTCAATATAGGCCGTGATGCGTACCGGAGAATCCTCCAGATCGCGTTTCACAATTCCAATAATCGGCACGCTCACCACCGCACGCGTGGCTTGCAGATTTGCCACACCTTCAATGCGAATGGCAACCGCGCCCGCCTGTTCTGCCGCTAATGCCATGGCGGCGACGATTTCGGGTTTATCGAGCGGGCTGTCCGGAACCGGCTGGCAGGAGACAATCAGGCCACCGTTAGCAGCGATTTTTTGATCCAGTTGTGCAAGTAACGACATACATCTTCCCTTAGCGAAAGGCC…	CGTGATGGTGAATACGTGCCAGCAGCGTTTCAACAGGCACCGGACGCGGGCGGTCGGTGCCGTCAATGGCGATAATGTCCGCGCCCGCCTGCGCCAGCGCATCAACATCTTCAATATAGGCCGTGATGCGTACCGGAGAATCCTCCAGATCGCGTTTCACAATTCCAATAATCGGCACGCTCACCACCGCACGCGTGGCTTGCAGATTTGCCACACCTTCAATGCGAATGGCAACCGCGCCCGCCTGTTCTGCCGCTAATGCCATGGCGGCGACGATTTCGGGTTTATCGAGCGGGCTGTCCGGAACCGGCTGGCAGGAGACAATCAGGCCACCGTTAGCAGCGATTTTTTGATCCAGTTGTGCAAGTAACGACATACATCTTCCCTTAGCGAAAGGCC…
	pFB321	4473	ACTTTCCACCTGCACCAACAGACAAAGCGAATCGTTAACTTGCGCCATGTAATTCTCAATGCGTCCCCAGCGCGCAGCCCGTGCCACACTGGCCCCGACACCACGCTCACCGTAGGGAGGATAGCGCGTGGCAGACACCACCTGACGTGCCTGTTCGGCAGTATCGACCATCGGGATCAGTAGAGTTTGCGCGCCAATATCCAGGACTTGTTTAATCAGCGGTTTACTGCCTTCCACCGGACGGATCACGGGTTGGCTGGCATAGGGCGCTACCGCCTGTAGCTGATGATAAAGATCCTGAATGGTGTTTGGCGCGTGCTCCCCGTCAATCAGCAACCAGTCATAACCAGAAGTGGCGGCAATTTCTGCCATATAGGCAGTCGTTGAGCTTAACCACAG…	ACTTTCCACCTGCACCAACAGACAAAGCGAATCGTTAACTTGCGCCATGTAATTCTCAATGCGTCCCCAGCGCGCAGCCCGTGCCACACTGGCCCCGACACCACGCTCACCGTAGGGAGGATAGCGCGTGGCAGACACCACCTGACGTGCCTGTTCGGCAGTATCGACCATCGGGATCAGTAGAGTTTGCGCGCCAATATCCAGGACTTGTTTAATCAGCGGTTTACTGCCTTCCACCGGACGGATCACGGGTTGGCTGGCATAGGGCGCTACCGCCTGTAGCTGATGATAAAGATCCTGAATGGTGTTTGGCGCGTGCTCCCCGTCAATCAGCAACCAGTCATAACCAGAAGTGGCGGCAATTTCTGCCATATAGGCAGTCGTTGAGCTTAACCACAG…
	pFB322	4455	GGGAATAAACCGCTGTCCCTGCCCATCGGGCTCACTGGTCATCACCATCACTCCGTCCAGCTCAGACGCCAGATATCGCCAGGCGTCGATCGGGGTTGCCGGATTAAATACCAGTCCGGCTCGTGCGCCGGTATGGCGGATCTCAGTTAACGTTTCCGAAGGATAGTCCAGCGTTTCTGCATGAACGAAGATCCACGCGGGTCTGATTTCAGCCAGCGCGTTAAACCAGCGCTGTGGCCGGGCAAGCATGAAATGAAAGGACAAGGGATGAGGCGTCTGTCTGGCGACGGCCTGCACCGTTTTCATCCCAAACGTAATGTTGTTAATGAAGCTGCTGTCCTCAATATCCAGATGCAGGCTCCCAAAATCCAGATTGTCCAATGCCGTCAGCTCACGACC…	GGGAATAAACCGCTGTCCCTGCCCATCGGGCTCACTGGTCATCACCATCACTCCGTCCAGCTCAGACGCCAGATATCGCCAGGCGTCGATCGGGGTTGCCGGATTAAATACCAGTCCGGCTCGTGCGCCGGTATGGCGGATCTCAGTTAACGTTTCCGAAGGATAGTCCAGCGTTTCTGCATGAACGAAGATCCACGCGGGTCTGATTTCAGCCAGCGCGTTAAACCAGCGCTGTGGCCGGGCAAGCATGAAATGAAAGGACAAGGGATGAGGCGTCTGTCTGGCGACGGCCTGCACCGTTTTCATCCCAAACGTAATGTTGTTAATGAAGCTGCTGTCCTCAATATCCAGATGCAGGCTCCCAAAATCCAGATTGTCCAATGCCGTCAGCTCACGACC…
	pFB323	4369	ATGAGCGCCTTTCAGTTCCAGTTTGGTAAGACGGTGAAAAGCGAAAAATGCACGGTGCTGTTTCCCTCGCGCTGGCAGGATTTTGTCTGCGGTAAGGACAACGCCTTTCTGATTGGTGAAGCGGCGGGATTTATCAGCGCCAGCTCGCTGGAGGGGATTAGCTATGCGCTGGATAGCACAGACATTCTGCGTTCGGTGTTACTGAAGCAGCCAGAGAAGCTCAATACCGCTTACTGGCGCGCCACCCGCAAACTGCGTTTAAAACTCTTCGGCAAGATAGTAAAAAGCCGATGCCTGACCGCACCGGCTTTAAGAAAGTGGATTATGCGCAGTGGTGTGGCACATATTCCACAGTTGAAGGATTAGCCAACGCGCTTCACATCGCCCACCAGCAGGATA…	ATGAGCGCCTTTCAGTTCCAGTTTGGTAAGACGGTGAAAAGCGAAAAATGCACGGTGCTGTTTCCCTCGCGCTGGCAGGATTTTGTCTGCGGTAAGGACAACGCCTTTCTGATTGGTGAAGCGGCGGGATTTATCAGCGCCAGCTCGCTGGAGGGGATTAGCTATGCGCTGGATAGCACAGACATTCTGCGTTCGGTGTTACTGAAGCAGCCAGAGAAGCTCAATACCGCTTACTGGCGCGCCACCCGCAAACTGCGTTTAAAACTCTTCGGCAAGATAGTAAAAAGCCGATGCCTGACCGCACCGGCTTTAAGAAAGTGGATTATGCGCAGTGGTGTGGCACATATTCCACAGTTGAAGGATTAGCCAACGCGCTTCACATCGCCCACCAGCAGGATA…
	pFB324	4532	GATCCTGCGGGGTGATTTGTAGCTGTTGCTGAAGAAAATCGTCAGCCGGAATCACTTCGAATATCAGAACTTCACTGTGTGTATCGACGTGACGGTCCGACAGTTTTTCATCAAAACTGGTTAACTGAAAAATATCGTAATTGACCCGCTCTTCTTTGACGTAAGTCCCGCTGCCCTGAATGCTTTCGAGGATCTGCTGCTCGACTAGCTGGCGCAAAGCCTGACGCACCGTAACCCGGCTGACGCCAAACTCTGTTTGTAGCGCTGATTCAGTGGGTAACGCATCGCCAGGTTTAAGCTCGCCACGCGCAATTTGTTCACGAATGCGATCGGCAATCTGCCGGTATAAGGGCTTGTGTCCCATTTTTAGTATCTCATTAATACGAATTTAACCATTAT…	GATCCTGCGGGGTGATTTGTAGCTGTTGCTGAAGAAAATCGTCAGCCGGAATCACTTCGAATATCAGAACTTCACTGTGTGTATCGACGTGACGGTCCGACAGTTTTTCATCAAAACTGGTTAACTGAAAAATATCGTAATTGACCCGCTCTTCTTTGACGTAAGTCCCGCTGCCCTGAATGCTTTCGAGGATCTGCTGCTCGACTAGCTGGCGCAAAGCCTGACGCACCGTAACCCGGCTGACGCCAAACTCTGTTTGTAGCGCTGATTCAGTGGGTAACGCATCGCCAGGTTTAAGCTCGCCACGCGCAATTTGTTCACGAATGCGATCGGCAATCTGCCGGTATAAGGGCTTGTGTCCCATTTTTAGTATCTCATTAATACGAATTTAACCATTAT…
	pFB325	4530	ATCCACGCGCAGTAAATCCTGCCAGTTCAGTTCACCCGCGACGCCCCAGCCGTTGCTGGTACGTTCGAGATTGTCGTCATGGAGCAGGAAGATCTCGCCATCTTTCGATAACTTCGCGTCAAATTCGATCATCTTATGACCGTATTTTGCCCCGACGTCGATTGACGCCAGGGTGTTTTCCGGGGCCAGCTTACCGCCGCCACGATGAGCGACGATGCGGGGATAAGGCCAGTTACTCATACTCGTTGTCCTGTTTCACCATCAAAAAGATGCAGCTGATTTTCCGCCAGATGCAGCCACAGCGTGCTGCCTGCCGTCGGGCGCTCCTGATGCGCCAGTCGCACCACCAGCTTCTGCTCGCCCCAGCGTCCGTGCGCCAGGTTATCTGCGCCGAGGATC…	ATCCACGCGCAGTAAATCCTGCCAGTTCAGTTCACCCGCGACGCCCCAGCCGTTGCTGGTACGTTCGAGATTGTCGTCATGGAGCAGGAAGATCTCGCCATCTTTCGATAACTTCGCGTCAAATTCGATCATCTTATGACCGTATTTTGCCCCGACGTCGATTGACGCCAGGGTGTTTTCCGGGGCCAGCTTACCGCCGCCACGATGAGCGACGATGCGGGGATAAGGCCAGTTACTCATACTCGTTGTCCTGTTTCACCATCAAAAAGATGCAGCTGATTTTCCGCCAGATGCAGCCACAGCGTGCTGCCTGCCGTCGGGCGCTCCTGATGCGCCAGTCGCACCACCAGCTTCTGCTCGCCCCAGCGTCCGTGCGCCAGGTTATCTGCGCCGAGGATC…
	pFB326	4384	GCAGGTGTCGAAAAACTCGGATATAACCGTGCGATTAACCGTAAAAAATATCACAGTAAAGAGATAACCCGAGAACTGAACGATGAAGCTACATTAAGGCATGCGGTATATCATGAGTTGTCGCGTTTAATTACACTTCGTCGCAGCCATAACGAGTTTCATCCGGATAATAATTTTACCATTGATACGATTAATTCATCCGTAATGCGTATTCCAAGAAGTAACGCTGATGGTAATTGTCTGACTGGATTGTTTAATGTCAGTAAAAATATTCAGCATGTAAATATTACTAATCTGCATGGTCGGGATCTGATTAGTGAAGTTGATATATTGGGTAATGAAATAACGCTGCGCCCCTGGCAGGTTATGTGGATTAAATAAAAAGGAACATCTCATGAT…	GCAGGTGTCGAAAAACTCGGATATAACCGTGCGATTAACCGTAAAAAATATCACAGTAAAGAGATAACCCGAGAACTGAACGATGAAGCTACATTAAGGCATGCGGTATATCATGAGTTGTCGCGTTTAATTACACTTCGTCGCAGCCATAACGAGTTTCATCCGGATAATAATTTTACCATTGATACGATTAATTCATCCGTAATGCGTATTCCAAGAAGTAACGCTGATGGTAATTGTCTGACTGGATTGTTTAATGTCAGTAAAAATATTCAGCATGTAAATATTACTAATCTGCATGGTCGGGATCTGATTAGTGAAGTTGATATATTGGGTAATGAAATAACGCTGCGCCCCTGGCAGGTTATGTGGATTAAATAAAAAGGAACATCTCATGAT…
	pFB327	4399	GCGGCTTTGGACTGAATGAAGGTGCGCTGGCTGCGACGGTCAGCCATGACAGCCATAATATTGTGGTGATCGGTCGCAGTGCCGAAGAGATGGCGCTGGCGGTCAATCAGGTGATTCAGGATGGCGGCGGGCTGTGCGTGGTACGTAACGGCCAGGTACAAAGTCATCTGCCGTTACCCATTGCCGGGCTGATGAGCACCGACACGGCGCAGTCGCTGGCGGAACAAATTGACGCCTTGAAAGCCGCCGCCCGTGAATGCGGTCCGTTACCCGATGAGCCGTTTATTCAGATGGCGTTTCTTTCTCTGCCAGTGATCCCCGCGCTAAAACTAACCAGTCAGGGGCTATTTGATGGCGAGAAGTTTGCCTTCACTACGCTGGAAGTCACGGAATAATAAA…	GCGGCTTTGGACTGAATGAAGGTGCGCTGGCTGCGACGGTCAGCCATGACAGCCATAATATTGTGGTGATCGGTCGCAGTGCCGAAGAGATGGCGCTGGCGGTCAATCAGGTGATTCAGGATGGCGGCGGGCTGTGCGTGGTACGTAACGGCCAGGTACAAAGTCATCTGCCGTTACCCATTGCCGGGCTGATGAGCACCGACACGGCGCAGTCGCTGGCGGAACAAATTGACGCCTTGAAAGCCGCCGCCCGTGAATGCGGTCCGTTACCCGATGAGCCGTTTATTCAGATGGCGTTTCTTTCTCTGCCAGTGATCCCCGCGCTAAAACTAACCAGTCAGGGGCTATTTGATGGCGAGAAGTTTGCCTTCACTACGCTGGAAGTCACGGAATAATAAA…
	pFB328	4367	AGGCGCACAATTACATCCGTTACTGCACCAAAAAGCGATCGCAGCGGTGTTCCATAAAGGCGAAAATCCTTTAGTTGACAGTTACAGTGCCTTTTTTGATAACGGCCGTCGGCAGAAAACCTCTCTCGATGACTGGTTACGCGATCATGAAATCGATGAATTGATCGTTATGGGCCTGGCTACTGACTATTGCGTGAAGTTTACCGTGCTGGACGCGTTACAGTTAGGTTATAAGGTAAACGTGATTACCGATGGTTGTCGTGGCGTGAATATCCAGCCCCAGGACAGTGCGCACGCGTTTATGGAGATGTCAGCAGCTGGGGCAACGCTATATACGCTGGCAGACTGGGAAGAGACACAGGGGTAATTTTACGCTGGCCTACAATTCTGTACTGGCAT…	AGGCGCACAATTACATCCGTTACTGCACCAAAAAGCGATCGCAGCGGTGTTCCATAAAGGCGAAAATCCTTTAGTTGACAGTTACAGTGCCTTTTTTGATAACGGCCGTCGGCAGAAAACCTCTCTCGATGACTGGTTACGCGATCATGAAATCGATGAATTGATCGTTATGGGCCTGGCTACTGACTATTGCGTGAAGTTTACCGTGCTGGACGCGTTACAGTTAGGTTATAAGGTAAACGTGATTACCGATGGTTGTCGTGGCGTGAATATCCAGCCCCAGGACAGTGCGCACGCGTTTATGGAGATGTCAGCAGCTGGGGCAACGCTATATACGCTGGCAGACTGGGAAGAGACACAGGGGTAATTTTACGCTGGCCTACAATTCTGTACTGGCAT…
	pFB329	4385	CTTCCGCCAGCAAGTATTCGGCATGACCGCCGTCACGCTGCCAGCCGTAAGCCGCTTTTCCTTCGCCAGTACAAGAAATAGGAAAACCGCGACGGCAGTTCGGGCAAAAACCACAGCCAGAAATGTGATACACCAGCACGCGGTCGCCCTCTTTAAAATGGCGGCAGCCTTGCCCCATCGCCACAATCTGCCCGCACGGTTCATGACCGTTGATAAAGCCCTGGTATAACGGTTTATCGGGTGCCGCCGCTGTGGCACGGTGTTGATGATAGATATAGTGGACATCGCTTCCGCAAATCCCGGAGGATTTCATTTTGATCAGTACCTGGTTAATCCCCGGCGTCGGCACCGCAACTTCCCGCAGATCGACGGTCGAATTTCCTGGTAAATAAGCTGCCA…	CTTCCGCCAGCAAGTATTCGGCATGACCGCCGTCACGCTGCCAGCCGTAAGCCGCTTTTCCTTCGCCAGTACAAGAAATAGGAAAACCGCGACGGCAGTTCGGGCAAAAACCACAGCCAGAAATGTGATACACCAGCACGCGGTCGCCCTCTTTAAAATGGCGGCAGCCTTGCCCCATCGCCACAATCTGCCCGCACGGTTCATGACCGTTGATAAAGCCCTGGTATAACGGTTTATCGGGTGCCGCCGCTGTGGCACGGTGTTGATGATAGATATAGTGGACATCGCTTCCGCAAATCCCGGAGGATTTCATTTTGATCAGTACCTGGTTAATCCCCGGCGTCGGCACCGCAACTTCCCGCAGATCGACGGTCGAATTTCCTGGTAAATAAGCTGCCA…
	pFB330	4422	GCACTATCTGACGCGCTTTGGTTATCCGCAAAGCCCCGATGATCTGACTTCACACGCAATAGTGCGTTATACACCGCACCTGGGTGTACATCCGTTAGGTTTTGAGGTTGCCAGCGTTAATGGCGTCCAGTGGTTTAAGTCTGGCGGCATGTTGACGGTAAACAGTAGCGAAAACTATCTCACCGCCGGTCTTGCCGGTCTGGGGATTATTCAGATCCCGCGCATTGCCGTGCGCGAAGCCCTGCGTGCCGGGCGGCTTATTGAAGTATTACCTGGCTACCGTGCCGAGCCGCTCTCCCTTTCGCTGGTTTATCCGCAGCGTCGGGAGCTTTCCCGGCGTGTAAACCTGTTTATGCAGTGGCTGGCTGGCGTAATGAAAGAGTACCTGGACTGACCGAC…	GCACTATCTGACGCGCTTTGGTTATCCGCAAAGCCCCGATGATCTGACTTCACACGCAATAGTGCGTTATACACCGCACCTGGGTGTACATCCGTTAGGTTTTGAGGTTGCCAGCGTTAATGGCGTCCAGTGGTTTAAGTCTGGCGGCATGTTGACGGTAAACAGTAGCGAAAACTATCTCACCGCCGGTCTTGCCGGTCTGGGGATTATTCAGATCCCGCGCATTGCCGTGCGCGAAGCCCTGCGTGCCGGGCGGCTTATTGAAGTATTACCTGGCTACCGTGCCGAGCCGCTCTCCCTTTCGCTGGTTTATCCGCAGCGTCGGGAGCTTTCCCGGCGTGTAAACCTGTTTATGCAGTGGCTGGCTGGCGTAATGAAAGAGTACCTGGACTGACCGAC…
	pFB331	4267	CCCGGAAGACAGGAAAACCGATGGCATCATCGCTGCCGCCTCGGTGCGGGAAAATATCATCCTCGCTCTCCAGGCCCAGCGCGGCTGGCTACGTCCCATTTCCCGCAAAGAACAGCAAGAGATTGCCGAACGCTTTATCCGCCAGCTTGGCATTCGCACACCTTCAACTGAACAACCGATTGAATTTCTCTCCGGCGGCAATCAGCAAAAAGTGTTGCTTTCACGTTGGCTACTGACCCGACCGCAATTTCTGATCCTCGATGAGCCAACCCGCGGCATTGATGTTGGTGCCCACGCCGAGATCATCCGCCTGATTGAAACGCTATGCGCCGATGGTCTGGCGCTGCTGGTGATCTCCTCCGAACTGGAAGAGCTGGTGGGCTATGCCGATCGGGTGAT…	CCCGGAAGACAGGAAAACCGATGGCATCATCGCTGCCGCCTCGGTGCGGGAAAATATCATCCTCGCTCTCCAGGCCCAGCGCGGCTGGCTACGTCCCATTTCCCGCAAAGAACAGCAAGAGATTGCCGAACGCTTTATCCGCCAGCTTGGCATTCGCACACCTTCAACTGAACAACCGATTGAATTTCTCTCCGGCGGCAATCAGCAAAAAGTGTTGCTTTCACGTTGGCTACTGACCCGACCGCAATTTCTGATCCTCGATGAGCCAACCCGCGGCATTGATGTTGGTGCCCACGCCGAGATCATCCGCCTGATTGAAACGCTATGCGCCGATGGTCTGGCGCTGCTGGTGATCTCCTCCGAACTGGAAGAGCTGGTGGGCTATGCCGATCGGGTGAT…
	pFB332	4457	ACGCTTGAACATGAGGGGTCCATTTAACAGATTCAACCAGGGGCAAGTATGGTAAAGCATCACGCCCCGCACAAGGAAGCGGTAGTCACTGCCCGATACGGACTTTACATAACTCAACTCATTCCCCTCGCTATCCTTTTATTCAAACTTTCAAATTAAAATATTTATCTTTCATTTTGCGATCAAAATAACACTTTTAAATCTTTCAATCTGATTAGATTAGGTTGCCGTTTGGTAATAAAACAATAAATCCTGAAGGAGAGAACAATGATAGAAACCATTACTCATGGTGCAGAGTGGTTTATCGGGCTGTTCCAAAAGGGCGGAGAGGTGTTTACCGGGATGGTGACCGGCATTCTTCCGCTGTTGATTAGCCTGCTGGTTATCATGAACGCACTG…	ACGCTTGAACATGAGGGGTCCATTTAACAGATTCAACCAGGGGCAAGTATGGTAAAGCATCACGCCCCGCACAAGGAAGCGGTAGTCACTGCCCGATACGGACTTTACATAACTCAACTCATTCCCCTCGCTATCCTTTTATTCAAACTTTCAAATTAAAATATTTATCTTTCATTTTGCGATCAAAATAACACTTTTAAATCTTTCAATCTGATTAGATTAGGTTGCCGTTTGGTAATAAAACAATAAATCCTGAAGGAGAGAACAATGATAGAAACCATTACTCATGGTGCAGAGTGGTTTATCGGGCTGTTCCAAAAGGGCGGAGAGGTGTTTACCGGGATGGTGACCGGCATTCTTCCGCTGTTGATTAGCCTGCTGGTTATCATGAACGCACTG…
	pFB333	4479	GGGGAACCCAGCAAACAGATCTGGCAATCGATGCTGGAACTTTCCGGGGTGAAAGATGGCGAGTTAATTCCAGCGAAACTGTTTAACCATCTGGTGACCTGGCTACAGGCGCGTCAGACGCTAAGCCAGCAAAATACGCCGACGCTGGAATCACTACAGATGACGCTAAAACAACCTTTAGATGCCAGTGAACTGGCGGCGTTATCGGCATATATCCAGCAAAAATATGGTCTTTCTGCGCAATCATCGCTTTCTTCTGCCCAGGCCGAGGATATTCTTAATCAGCTTTATCAACGGCGGGTTAAAGGGATTGATCCGCGTGTTATGCAACCGCTGCTTAATCCTTTTCCACCGATGATGGACACGTTGCAAAATATGGCAACGCGTCCCGCGCTGTGG…	GGGGAACCCAGCAAACAGATCTGGCAATCGATGCTGGAACTTTCCGGGGTGAAAGATGGCGAGTTAATTCCAGCGAAACTGTTTAACCATCTGGTGACCTGGCTACAGGCGCGTCAGACGCTAAGCCAGCAAAATACGCCGACGCTGGAATCACTACAGATGACGCTAAAACAACCTTTAGATGCCAGTGAACTGGCGGCGTTATCGGCATATATCCAGCAAAAATATGGTCTTTCTGCGCAATCATCGCTTTCTTCTGCCCAGGCCGAGGATATTCTTAATCAGCTTTATCAACGGCGGGTTAAAGGGATTGATCCGCGTGTTATGCAACCGCTGCTTAATCCTTTTCCACCGATGATGGACACGTTGCAAAATATGGCAACGCGTCCCGCGCTGTGG…
	pFB334	4309	ATAATGCCGGACTGATGCCCTTTCTCCAGCAATCGCGACACTTTCAAACGTGTCAGGCCGAGACGATCGCTGATCTCGCTCTGGGTCAGCCCGTCGTGATAGTAAAACCACGCGATCCGCGCGACCTGTTCTTCTTCACACATTCCCTGTTCTGAAATTGCCGAATCGTTGATTGTCATAATTCATTCTTCACTTTGAACATATTTAAATCTTTAATGCAATTGTTCAGTTCTTGCTCATTTATATCTGTGATGGCAACCACAGTTTGACTCTACGAGCATGAACAAACGCAACCGTGAAAATCAAAATAGCATAAATTGTGATCTATTCGTCGGAAATATGTGCAATGTCCACCTAAGGTTATGAACAAATTAAAAGCAGAAATACATTTGTTCAAAA…	ATAATGCCGGACTGATGCCCTTTCTCCAGCAATCGCGACACTTTCAAACGTGTCAGGCCGAGACGATCGCTGATCTCGCTCTGGGTCAGCCCGTCGTGATAGTAAAACCACGCGATCCGCGCGACCTGTTCTTCTTCACACATTCCCTGTTCTGAAATTGCCGAATCGTTGATTGTCATAATTCATTCTTCACTTTGAACATATTTAAATCTTTAATGCAATTGTTCAGTTCTTGCTCATTTATATCTGTGATGGCAACCACAGTTTGACTCTACGAGCATGAACAAACGCAACCGTGAAAATCAAAATAGCATAAATTGTGATCTATTCGTCGGAAATATGTGCAATGTCCACCTAAGGTTATGAACAAATTAAAAGCAGAAATACATTTGTTCAAAA…
	pFB335	4318	TTGCGTGGAAGTAGCCTGTCTGGTTGATGCTAATGGCATTCAGCCGACCAAAGTCGGTACGCTACCTTCGCATCTGGCCGCCCTGATGCAAACCAACATCAACGTACAGACGCTGCTGACCGAAGCTATTCTTACGGAAAATCGCGACCGTGTTTACCACGCCGCGATGATGGACCCGCATACTGCCGCCGTGCTGGGCATTGACGAAATATATGCTCTTGTTGACGACCTGATTGCCGCCCACGGCGACTGGCTGCCAGGCTGGTTGCACCGTTAAAACGCGACTAAACGCTACTGCGCCGGGGGATTTATTCCGGCGCACACCTCTGACGATACCAATAACAGAAGGCGGGCGTTGGTAACAGCGACCCGATACCCTATGAGCATTTCAATGACTAC…	TTGCGTGGAAGTAGCCTGTCTGGTTGATGCTAATGGCATTCAGCCGACCAAAGTCGGTACGCTACCTTCGCATCTGGCCGCCCTGATGCAAACCAACATCAACGTACAGACGCTGCTGACCGAAGCTATTCTTACGGAAAATCGCGACCGTGTTTACCACGCCGCGATGATGGACCCGCATACTGCCGCCGTGCTGGGCATTGACGAAATATATGCTCTTGTTGACGACCTGATTGCCGCCCACGGCGACTGGCTGCCAGGCTGGTTGCACCGTTAAAACGCGACTAAACGCTACTGCGCCGGGGGATTTATTCCGGCGCACACCTCTGACGATACCAATAACAGAAGGCGGGCGTTGGTAACAGCGACCCGATACCCTATGAGCATTTCAATGACTAC…
	pFB336	4429	TACATTTCGCCCGTAGGCAGTCATTAAATAGTTCTGATTACGCGGCTGGCAATGTATCAGTCGCGATTCACCTGCACTCGCAACGAGGTTCATCTTATGTCGACTCGTACCCCTTCATCATCTTCATCCCGCCTGATGCTGACCATCGGGCTTTGTTTTTTGGTCGCTCTGATGGAAGGGCTGGATCTTCAGGCGGCTGGCATTGCGGCGGGTGGCATCGCCCAGGCTTTCGCACTCGATAAAATGCAAATGGGCTGGATATTTAGCGCCGGAATACTCGGTTTGCTACCCGGCGCGTTGGTTGGCGGAATGCTGGCGGACCGTTATGGTCGCAAGCGCATTTTGATTGGCTCAGTTGCGCTGTTTGGTTTGTTCTCACTGGCAACGGCGATTGCCTGG…	TACATTTCGCCCGTAGGCAGTCATTAAATAGTTCTGATTACGCGGCTGGCAATGTATCAGTCGCGATTCACCTGCACTCGCAACGAGGTTCATCTTATGTCGACTCGTACCCCTTCATCATCTTCATCCCGCCTGATGCTGACCATCGGGCTTTGTTTTTTGGTCGCTCTGATGGAAGGGCTGGATCTTCAGGCGGCTGGCATTGCGGCGGGTGGCATCGCCCAGGCTTTCGCACTCGATAAAATGCAAATGGGCTGGATATTTAGCGCCGGAATACTCGGTTTGCTACCCGGCGCGTTGGTTGGCGGAATGCTGGCGGACCGTTATGGTCGCAAGCGCATTTTGATTGGCTCAGTTGCGCTGTTTGGTTTGTTCTCACTGGCAACGGCGATTGCCTGG…
	pFB337	4288	CCCTGTTTACCCGGAGAGTTGATGCAGATTGCCAGTGGCATGATTTTATACAGATATTTTATTCTTTTACATGAAATAAACCAGCATACCATTTGAGCGATCGCCCGCTGTTCCCCCATACTGTAAAGCCGGAGACATGCTCCGGCTTTACAGTATTACTGAGAATACACCCATCAAGCATAATCGAAGGTTCAATATCGCCCCTTTTTGATCGCCAGCGATTCGTCACCGTGCAGACGGTTGCCGTCACTCACTAAATTATGGGGGACAGTGAACAACAGGTTGGCTCACTGGCAAGAACCCGATTATAAAACTAAGCTGGCGAGCAGAATAAAAATCAGCCCACTGATGGATAAGAGTGTGGACATCAGCGTCCAGGATAACAGCGTTTCTTTGGTG…	CCCTGTTTACCCGGAGAGTTGATGCAGATTGCCAGTGGCATGATTTTATACAGATATTTTATTCTTTTACATGAAATAAACCAGCATACCATTTGAGCGATCGCCCGCTGTTCCCCCATACTGTAAAGCCGGAGACATGCTCCGGCTTTACAGTATTACTGAGAATACACCCATCAAGCATAATCGAAGGTTCAATATCGCCCCTTTTTGATCGCCAGCGATTCGTCACCGTGCAGACGGTTGCCGTCACTCACTAAATTATGGGGGACAGTGAACAACAGGTTGGCTCACTGGCAAGAACCCGATTATAAAACTAAGCTGGCGAGCAGAATAAAAATCAGCCCACTGATGGATAAGAGTGTGGACATCAGCGTCCAGGATAACAGCGTTTCTTTGGTG…
	pFB338	4267	CTTTGCGCACCAGGTAAGTGCCACTACCGTGGCGGCGGACCACCAGCCCCCACGCTACCAGCAGGTCAATGGCTTTACGGATGGTCATCCGCGATACCGCAAACTCTTCCGCCAGCTTTTTTTCACCGGGAAGAAGGCTGTTTAGCGTGAAATCTGCGGAGTTAAGTCGAATTCTTAACCGCTCCGCAATGCTTTTGTAGATCATCTCTAGATCTCTTTTTTGCCTGCAAGCCCGGGTAATGCGCACACAAGTTCTGCTTAATCGATTGAAAAAACATCTTTTTTTTAAAGATGTGTTCGATGCTGTGTACCTGTGCTCACAGAGGTCTACTTTTTCGCGAAAACGTAGATCTCTACCGCCCAACGAAAAGCATGAAAGCGATCACGAATCCCATTGGG…	CTTTGCGCACCAGGTAAGTGCCACTACCGTGGCGGCGGACCACCAGCCCCCACGCTACCAGCAGGTCAATGGCTTTACGGATGGTCATCCGCGATACCGCAAACTCTTCCGCCAGCTTTTTTTCACCGGGAAGAAGGCTGTTTAGCGTGAAATCTGCGGAGTTAAGTCGAATTCTTAACCGCTCCGCAATGCTTTTGTAGATCATCTCTAGATCTCTTTTTTGCCTGCAAGCCCGGGTAATGCGCACACAAGTTCTGCTTAATCGATTGAAAAAACATCTTTTTTTTAAAGATGTGTTCGATGCTGTGTACCTGTGCTCACAGAGGTCTACTTTTTCGCGAAAACGTAGATCTCTACCGCCCAACGAAAAGCATGAAAGCGATCACGAATCCCATTGGG…
	pFB339	4267	TCCAGTACTGTTCCCAGACTAAACCTTCACAGTGATAAGAGTGAATATCCATTGGCTTTAAGAATATAATACAGTTGCCATGCAGTGTTATTTGTTCGCCATTCTTTAAAAGAATTTTCCCACATCCTTGTACGGTATACACCGCAACCCATGAGTTGGCGATAAGCGGTTTCTTCTTGTCCCGCGGCCAGATCACCCGGTAATGCTCGTCGGCGTAGGTATGCCAGAGCGAGATCAGAGAAATTCCGCTGGAGATCACATTTTCGTTAATCAATAAGGGAATATTGTACGGAGTTTCGTTTTTTACATCTGAACTTTGCAATTTTCCATTCATTTTAATATCCCTCCGGCGAATTATGCTCACAACCTGAACTTAACAGAAAACAATCCGTTCAGGGA…	TCCAGTACTGTTCCCAGACTAAACCTTCACAGTGATAAGAGTGAATATCCATTGGCTTTAAGAATATAATACAGTTGCCATGCAGTGTTATTTGTTCGCCATTCTTTAAAAGAATTTTCCCACATCCTTGTACGGTATACACCGCAACCCATGAGTTGGCGATAAGCGGTTTCTTCTTGTCCCGCGGCCAGATCACCCGGTAATGCTCGTCGGCGTAGGTATGCCAGAGCGAGATCAGAGAAATTCCGCTGGAGATCACATTTTCGTTAATCAATAAGGGAATATTGTACGGAGTTTCGTTTTTTACATCTGAACTTTGCAATTTTCCATTCATTTTAATATCCCTCCGGCGAATTATGCTCACAACCTGAACTTAACAGAAAACAATCCGTTCAGGGA…
	pFB340	4238	CTAACTCAGGTTCATCTCCAGCGGCACCGCCGAGCGAATCAAATGGTGGCCTTCCAGCTCGATATCGTGGAGATTCTTTTTCACGGTCCGCACATGATCGCGTGCTGCGCGCTGGGCGACGTGCGGCAGCCGCTGCAACACCGCGTTGTAGATCCGCGCATGCTGGCGATCGATCTGCTTTTTTTGCTGTGGTCGATGGTAGAGATTATTTACGCTGGCAAACACTGAATTAAACATCAGATCGGTCAATGATTGCAGCGTAAACACCAGCACCTGATTGTGAGAAGCCTGACAAATGGCGAGATGGAAAGCGTGATCCAACTGCGCATGTTCGATCAGCGAAATCTCTTTGTTGTTCTCACTGGCGGCGAGCATTTTTTCATAACAGCGGGTTATCAC…	CTAACTCAGGTTCATCTCCAGCGGCACCGCCGAGCGAATCAAATGGTGGCCTTCCAGCTCGATATCGTGGAGATTCTTTTTCACGGTCCGCACATGATCGCGTGCTGCGCGCTGGGCGACGTGCGGCAGCCGCTGCAACACCGCGTTGTAGATCCGCGCATGCTGGCGATCGATCTGCTTTTTTTGCTGTGGTCGATGGTAGAGATTATTTACGCTGGCAAACACTGAATTAAACATCAGATCGGTCAATGATTGCAGCGTAAACACCAGCACCTGATTGTGAGAAGCCTGACAAATGGCGAGATGGAAAGCGTGATCCAACTGCGCATGTTCGATCAGCGAAATCTCTTTGTTGTTCTCACTGGCGGCGAGCATTTTTTCATAACAGCGGGTTATCAC…
