# Supplementary material for: Engineering Escherichia coli to Utilize Erythritol as Sole Carbon Source
Source: Adv Sci (Weinh). 2023 Mar 20;10(14):2207008. doi: 10.1002/advs.202207008 (PMC10190533; doi:10.1002/advs.202207008)
Supplement: Supplementary file 3 — Supplemental Table 2 [file ADVS-10-2207008-s002.xls]

geneID	length	M9GIu-1.Count	M9GIu-1.FPKM	M9GIu-2.Count	M9GIu-2.FPKM	M9GIu-3.Count	M9GIu-3.FPKM	M9Ery-1.Count	M9Ery-1.FPKM	M9Ery-2.Count	M9Ery-2.FPKM	M9Ery-3.Count	M9Ery-3.FPKM	baseMean	log2FoldChange	lfcSE	stat	pvalue	padj	Regulation	GeneName	Chr	Start	End	locus_tag	Product	KEGG	GO_Biological_Process	GO_Cellular_Component	GO_Molecular_Function	COG
gene-b4468	1053	12	2.45	7	1.48	8	1.28	1263	194.31	2001	283.67	1424	200.23	699.5495179	6.772716907	0.356627475	18.99101268	2.02E-80	1.66E-77	Ups	glcE	U00096.3	3125470	3126522	b4468	glycolate dehydrogenase%2C putative FAD-binding subunit	K11472	GO:0046296:glycolate catabolic process	-	GO:0071949:FAD binding;GO:0019154:glycolate dehydrogenase activity	gnl|CDD|223354;COG0277, GlcD, FAD/FMN-containing dehydrogenases [Energy production and conversion].
gene-b2979	1500	21	3.01	27	3.99	23	2.58	2773	299.49	4182	416.18	3093	305.31	1499.610561	6.540071972	0.309892292	21.104339	7.26E-99	2.98E-95	Ups	glcD	U00096.3	3126522	3128021	b2979	glycolate dehydrogenase%2C putative FAD-linked subunit	K00104	-	GO:0009339:glycolate oxidase complex	GO:0071949:FAD binding;GO:0008891:glycolate oxidase activity	gnl|CDD|223354;COG0277, GlcD, FAD/FMN-containing dehydrogenases [Energy production and conversion].
gene-b2977	405	1	0.53	3	1.64	0	0	290	116	359	132.32	219	80.06	126.4936533	6.423443517	0.534623134	12.01490004	2.97E-33	5.07E-31	Ups	glcG	U00096.3	3123827	3124231	b2977	putative heme-binding protein GlcG	-	-	-	-	gnl|CDD|225734;COG3193, GlcG, Uncharacterized protein, possibly involved in utilization of glycolate and propanediol [General function prediction only].
gene-b4467	1224	29	5.09	19	3.44	29	3.98	2218	293.56	3492	425.88	2309	279.31	1198.461125	6.16353148	0.300624269	20.50244144	2.05E-93	2.10E-90	Ups	glcF	U00096.3	3124236	3125459	b4467	glycolate dehydrogenase%2C putative iron-sulfur subunit	K11473	GO:0046296:glycolate catabolic process	-	GO:0051539:4 iron, 4 sulfur cluster binding;GO:0019154:glycolate dehydrogenase activity;GO:0046872:metal ion binding	gnl|CDD|223325;COG0247, GlpC, Fe-S oxidoreductase [Energy production and conversion].
gene-b2976	2172	112	11.07	77	7.87	117	9.06	6970	519.87	10824	743.91	6215	423.67	3581.111262	5.783603794	0.279624532	20.68346348	4.88E-95	6.67E-92	Ups	glcB	U00096.3	3121634	3123805	b2976	malate synthase G	K01638	GO:0006097:glyoxylate cycle;GO:0006099:tricarboxylic acid cycle	GO:0005737:cytoplasm	GO:0004474:malate synthase activity;GO:0046872:metal ion binding	gnl|CDD|225135;COG2225, AceB, Malate synthase [Energy production and conversion].
gene-b3683	1107	0	0	2	0.4	3	0.46	556	81.37	98	13.22	178	23.81	108.0540797	5.23011356	0.709400903	7.372578097	1.67E-13	3.19E-12	Ups	glvC	U00096.3	3862497	3863603	b3683	putative PTS enzyme II component GlvC	K02750	GO:0008643:carbohydrate transport;GO:0009401:phosphoenolpyruvate-dependent sugar phosphotransferase system	GO:0016021:integral component of membrane;GO:0005886:plasma membrane	GO:0008982:protein-N(PI)-phosphohistidine-sugar phosphotransferase activity	gnl|CDD|224183;COG1263, PtsG, Phosphotransferase system IIC components, glucose/maltose/N-acetylglucosamine-specific [Carbohydrate transport and metabolism].
gene-b4102	726	0	0	0	0	0	0	135	30.12	22	4.52	26	5.3	22.85365287	5.186376727	0.765852158	6.772033839	1.27E-11	1.80E-10	Ups	phnF	U00096.3	4321697	4322422	b4102	putative transcriptional regulator PhnF	-	GO:0015716:organic phosphonate transport	-	GO:0003677:DNA binding;GO:0003700:DNA-binding transcription factor activity	gnl|CDD|225099;COG2188, PhnF, Transcriptional regulators [Transcription].
gene-b3904	1470	0	0	1	0.15	1	0.11	79	8.71	28	2.84	47	4.73	21.45887565	4.513066206	0.671183332	6.724043921	1.77E-11	2.46E-10	Ups	rhaB	U00096.3	4095979	4097448	b3904	rhamnulokinase	K00848	GO:0019301:rhamnose catabolic process	-	GO:0005524:ATP binding;GO:0008993:rhamnulokinase activity	gnl|CDD|223996;COG1070, XylB, Sugar (pentulose and hexulose) kinases [Carbohydrate transport and metabolism].
gene-b3679	1716	7	0.88	2	0.26	13	1.27	760	71.75	171	14.88	202	17.43	149.1376015	4.472080034	0.61437932	7.279021096	3.36E-13	6.13E-12	Ups	yidK	U00096.3	3858401	3860116	b3679	putative transporter YidK	-	GO:0006814:sodium ion transport	GO:0016021:integral component of membrane;GO:0005886:plasma membrane	GO:0015293:symporter activity	gnl|CDD|226626;COG4146, COG4146, Predicted symporter [General function prediction only].
gene-b4099	1065	0	0	0	0	1	0.16	82	12.47	16	2.24	26	3.61	16.14916087	4.412781654	0.740810574	5.956693664	2.57E-09	2.73E-08	Ups	phnI	U00096.3	4319599	4320663	b4099	carbon-phosphorus lyase core complex subunit PhnI	K06164	GO:0019700:organic phosphonate catabolic process	GO:0061694:alpha-D-ribose 1-methylphosphonate 5-triphosphate synthase complex;GO:1904176:carbon phosphorus lyase complex	GO:0061693:alpha-D-ribose 1-methylphosphonate 5-triphosphate synthase activity	gnl|CDD|226153;COG3626, PhnI, Uncharacterized enzyme of phosphonate metabolism [Inorganic ion transport and metabolism].
gene-b4106	789	0	0	0	0	1	0.21	79	16.22	20	3.78	22	4.13	15.78074106	4.402302003	0.738974707	5.957310801	2.56E-09	2.72E-08	Ups	phnC	U00096.3	4324377	4325165	b4106	phosphonate/phosphate ABC transporter ATP binding subunit	K02041	-	GO:0005886:plasma membrane	GO:0005524:ATP binding;GO:0015416:ATPase-coupled organic phosphonate transmembrane transporter activity	gnl|CDD|226164;COG3638, COG3638, ABC-type phosphate/phosphonate transport system, ATPase component [Inorganic ion transport and metabolism].
gene-b3063	1464	4	0.59	1	0.15	5	0.57	236	26.12	67	6.83	87	8.8	53.13396327	4.36492849	0.496607268	8.789497807	1.50E-18	5.36E-17	Ups	ttdT	U00096.3	3208024	3209487	b3063	L-tartrate:succinate antiporter	-	GO:0006814:sodium ion transport	GO:0016021:integral component of membrane;GO:0005886:plasma membrane	GO:0015297:antiporter activity	gnl|CDD|223547;COG0471, CitT, Di- and tricarboxylate transporters [Inorganic ion transport and metabolism].
gene-b4672	105	0	0	0	0	2	3.2	83	128.06	30	42.65	26	36.66	18.62387824	4.332584242	0.688859255	6.289505748	3.18E-10	3.80E-09	Ups	ymiB	U00096.3	1346796	1346900	b4672	putative protein YmiB	-	-	GO:0016021:integral component of membrane	-	-
gene-b4105	1017	0	0	0	0	0	0	35	5.58	8	1.17	30	4.37	10.16370503	4.223166514	0.808242764	5.225121342	1.74E-07	1.35E-06	Ups	phnD	U00096.3	4323336	4324352	b4105	phosphonate/phosphate ABC transporter periplasmic binding protein	K02044	GO:0015716:organic phosphonate transport;GO:0055085:transmembrane transport	GO:0043190:ATP-binding cassette (ABC) transporter complex;GO:0042597:periplasmic space	-	gnl|CDD|225762;COG3221, PhnD, ABC-type phosphate/phosphonate transport system, periplasmic component [Inorganic ion transport and metabolism].
gene-b2975	1683	52	6.63	33	4.35	61	6.09	1100	105.88	1400	124.18	871	76.63	516.1083044	4.081648073	0.254091781	16.06367611	4.59E-58	2.09E-55	Ups	glcA	U00096.3	3119597	3121279	b2975	glycolate/lactate:H(+) symporter GlcA	-	-	GO:0005887:integral component of plasma membrane;GO:0005886:plasma membrane	GO:0015129:lactate transmembrane transporter activity;GO:0015295:solute:proton symporter activity	gnl|CDD|224535;COG1620, LldP, L-lactate permease [Energy production and conversion].
gene-b0267	1155	2	0.37	1	0.19	3	0.44	93	13.04	43	5.56	63	8.08	28.73116708	4.067155499	0.555165025	7.32602977	2.37E-13	4.42E-12	Ups	yagA	U00096.3	280829	281983	b0267	CP4-6 prophage%3B integrase core domain-containing protein YagA	-	GO:0015074:DNA integration;GO:0032196:transposition	GO:0005829:cytosol	GO:0003677:DNA binding	gnl|CDD|225361;COG2801, Tra5, Transposase and inactivated derivatives [DNA replication, recombination, and repair].
gene-b1378	3525	190	11.57	166	10.45	262	12.5	6143	282.32	3661	155.04	4287	180.07	2093.656093	4.04347835	0.193358041	20.91187073	4.18E-97	8.56E-94	Ups	ydbK	U00096.3	1437260	1440784	b1378	putative pyruvate-flavodoxin oxidoreductase	K03737	GO:0022900:electron transport chain;GO:0006979:response to oxidative stress	-	GO:0051539:4 iron, 4 sulfur cluster binding;GO:0005506:iron ion binding;GO:0043873:pyruvate-flavodoxin oxidoreductase activity;GO:0030976:thiamine pyrophosphate binding	gnl|CDD|223746;COG0674, PorA, Pyruvate:ferredoxin oxidoreductase and related 2-oxoacid:ferredoxin oxidoreductases, alpha subunit [Energy production and conversion].
gene-b4330	684	0	0	0	0	5	1.23	73	17.29	20	4.36	52	11.26	20.71073908	3.749819354	0.63153096	5.937665117	2.89E-09	3.05E-08	Ups	yjiH	U00096.3	4559997	4560680	b4330	Gate family protein YjiH	-	-	GO:0016021:integral component of membrane;GO:0005886:plasma membrane	-	gnl|CDD|225851;COG3314, COG3314, Uncharacterized protein conserved in bacteria [Function unknown].
gene-b0349	867	0	0	0	0	0	0	27	5.05	11	1.89	11	1.88	6.580610916	3.737233621	0.830318583	4.500963481	6.76E-06	3.78E-05	Ups	mhpC	U00096.3	371239	372105	b0349	2-hydroxy-6-ketonona-2%2C4-dienedioate hydrolase	K05714	GO:0019380:3-phenylpropionate catabolic process	GO:0005737:cytoplasm	GO:0052823:2-hydroxy-6-oxonona-2,4,7-trienedioate hydrolase activity;GO:0018771:2-hydroxy-6-oxonona-2,4-dienedioate hydrolase activity;GO:0042803:protein homodimerization activity	gnl|CDD|223669;COG0596, MhpC, Predicted hydrolases or acyltransferases (alpha/beta hydrolase superfamily) [General function prediction only].
gene-b3578	1278	0	0	0	0	1	0.13	36	4.56	16	1.87	15	1.74	9.190420947	3.734180995	0.768837174	4.856920453	1.19E-06	7.81E-06	Ups	yiaN	U00096.3	3744804	3746081	b3578	2%2C3-diketo-L-gulonate:Na(+) symporter - membrane subunit	-	GO:0034219:carbohydrate transmembrane transport	GO:0016021:integral component of membrane;GO:0005886:plasma membrane	GO:0022857:transmembrane transporter activity	gnl|CDD|224509;COG1593, DctQ, TRAP-type C4-dicarboxylate transport system, large permease component [Carbohydrate transport and metabolism].
gene-b0550	363	0	0	0	0	0	0	23	10.26	11	4.52	13	5.3	6.46814286	3.724024395	0.830384093	4.484701027	7.30E-06	4.05E-05	Ups	rusA	U00096.3	573371	573733	b0550	DLP12 prophage%3B crossover junction endodeoxyribonuclease RusA	-	GO:0006310:DNA recombination;GO:0006281:DNA repair	-	GO:0008821:crossover junction endodeoxyribonuclease activity;GO:0000287:magnesium ion binding	gnl|CDD|226936;COG4570, Rus, Holliday junction resolvase [DNA replication, recombination, and repair].
gene-b4082	1032	0	0	1	0.22	0	0	39	6.12	13	1.88	17	2.44	9.481404524	3.708133767	0.766068699	4.840471584	1.30E-06	8.38E-06	Ups	mdtN	U00096.3	4303078	4304109	b4082	putative multidrug efflux pump membrane fusion protein	-	GO:0006855:drug transmembrane transport;GO:0046677:response to antibiotic;GO:0015906:sulfathiazole transport	GO:0016021:integral component of membrane;GO:0005886:plasma membrane	GO:0015546:sulfathiazole transmembrane transporter activity	gnl|CDD|224482;COG1566, EmrA, Multidrug resistance efflux pump [Defense mechanisms].
gene-b0629	954	8	1.8	10	2.33	10	1.76	389	66.06	96	15.02	126	19.56	84.99459494	3.677605801	0.408652749	8.999341889	2.27E-19	9.42E-18	Ups	ybeF	U00096.3	660425	661378	b0629	putative LysR-type DNA-binding transcriptional regulator YbeF	-	GO:0006351:transcription, DNA-templated	-	GO:0003677:DNA binding;GO:0003700:DNA-binding transcription factor activity	gnl|CDD|223656;COG0583, LysR, Transcriptional regulator [Transcription].
gene-b0334	1452	3	0.44	6	0.92	2	0.23	144	16.07	42	4.32	72	7.34	37.03151127	3.643658584	0.503868772	7.231364166	4.78E-13	8.49E-12	Ups	prpD	U00096.3	351215	352666	b0334	2-methylcitrate dehydratase	K01720	GO:0019629:propionate catabolic process, 2-methylcitrate cycle;GO:0019679:propionate metabolic process, methylcitrate cycle;GO:0006099:tricarboxylic acid cycle	-	GO:0051537:2 iron, 2 sulfur cluster binding;GO:0047547:2-methylcitrate dehydratase activity;GO:0003994:aconitate hydratase activity	gnl|CDD|224990;COG2079, PrpD, Uncharacterized protein involved in propionate catabolism [General function prediction only].
gene-b1168	1524	0	0	6	0.87	3	0.33	145	15.41	37	3.62	43	4.18	31.10784639	3.577634961	0.556426882	6.429658739	1.28E-10	1.62E-09	Ups	pdeG	U00096.3	1217328	1218851	b1168	putative c-di-GMP phosphodiesterase PdeG	-	-	GO:0016021:integral component of membrane;GO:0005886:plasma membrane	GO:0071111:cyclic-guanylate-specific phosphodiesterase activity	gnl|CDD|225110;COG2200, Rtn, c-di-GMP phosphodiesterase class I (EAL domain) [Signal transduction mechanisms].
gene-b2385	1086	7	1.38	3	0.61	5	0.77	165	24.61	49	6.74	88	12	43.60089544	3.567378809	0.463765601	7.692202263	1.45E-14	3.11E-13	Ups	ypdF	U00096.3	2505547	2506632	b2385	aminopeptidase YpdF	-	GO:0006508:proteolysis	-	GO:0004177:aminopeptidase activity	gnl|CDD|223085;COG0006, PepP, Xaa-Pro aminopeptidase [Amino acid transport and metabolism].
gene-b3678	1494	13	1.87	5	0.74	19	2.14	434	47.06	91	9.09	160	15.86	95.9322106	3.53041036	0.404813704	8.721074232	2.76E-18	9.50E-17	Ups	yidJ	U00096.3	3856911	3858404	b3678	putative sulfatase/phosphatase YidJ	-	-	-	GO:0046872:metal ion binding;GO:0008484:sulfuric ester hydrolase activity	gnl|CDD|225661;COG3119, AslA, Arylsulfatase A and related enzymes [Inorganic ion transport and metabolism].
gene-b3153	519	1	0.41	3	1.28	0	0	57	17.79	17	4.89	40	11.41	16.63475884	3.529523709	0.649258226	5.436240259	5.44E-08	4.67E-07	Ups	yhbO	U00096.3	3298974	3299492	b3153	protein/nucleic acid deglycase 2	-	GO:0006281:DNA repair;GO:0006517:protein deglycosylation;GO:0030091:protein repair;GO:0009408:response to heat;GO:0006979:response to oxidative stress;GO:0009268:response to pH;GO:0009411:response to UV	GO:0005829:cytosol	GO:0019172:glyoxalase III activity;GO:0016787:hydrolase activity;GO:0042802:identical protein binding;GO:0036524:protein deglycase activity	gnl|CDD|223765;COG0693, ThiJ, Putative intracellular protease/amidase [General function prediction only].
gene-b0647	555	0	0	0	0	0	0	33	9.63	8	2.15	5	1.33	5.77513897	3.478746975	0.846998299	4.107147536	4.01E-05	0.000187361	Ups	ybeT	U00096.3	678852	679406	b0647	Sel1 repeat-containing protein YbeT	-	-	-	-	gnl|CDD|223861;COG0790, COG0790, FOG: TPR repeat, SEL1 subfamily [General function prediction only].
gene-b4083	1986	0	0	1	0.11	2	0.17	52	4.24	14	1.05	22	1.64	12.22111597	3.431009656	0.696140811	4.928614447	8.28E-07	5.61E-06	Ups	yjcS	U00096.3	4304612	4306597	b4083	linear primary-alkylsulfatase	-	GO:0018909:dodecyl sulfate metabolic process	GO:0030288:outer membrane-bounded periplasmic space	GO:0018741:alkyl sulfatase activity;GO:0046983:protein dimerization activity	gnl|CDD|224926;COG2015, COG2015, Alkyl sulfatase and related hydrolases [Secondary metabolites biosynthesis, transport, and catabolism].
gene-b3681	639	17	5.71	10	3.47	29	7.63	875	221.84	146	34.11	200	46.34	163.9211751	3.404192929	0.601330408	5.661102259	1.50E-08	1.47E-07	Ups	glvG	U00096.3	3861349	3861987	b3681	putative inactive phospho-glucosidase	K01232	GO:0005975:carbohydrate metabolic process	-	GO:0004553:hydrolase activity, hydrolyzing O-glycosyl compounds;GO:0046872:metal ion binding;GO:0016616:oxidoreductase activity, acting on the CH-OH group of donors, NAD or NADP as acceptor	gnl|CDD|224403;COG1486, CelF, Alpha-galactosidases/6-phospho-beta-glucosidases, family 4 of glycosyl hydrolases [Carbohydrate transport and metabolism].
gene-b4215	939	3	0.69	0	0	0	0	60	10.35	16	2.54	15	2.37	12.277164	3.374780438	0.708768204	4.761472677	1.92E-06	1.20E-05	Ups	ytfI	U00096.3	4437707	4438645	b4215	protein YtfI	-	-	-	-	-
gene-b2386	1248	1	0.17	7	1.24	7	0.94	197	25.57	44	5.26	52	6.17	40.5434346	3.369197206	0.510709517	6.597091096	4.19E-11	5.53E-10	Ups	fryC	U00096.3	2506647	2507894	b2386	putative PTS enzyme IIC component FryC	-	GO:0009401:phosphoenolpyruvate-dependent sugar phosphotransferase system	GO:0016021:integral component of membrane;GO:0005886:plasma membrane	GO:0008982:protein-N(PI)-phosphohistidine-sugar phosphotransferase activity	gnl|CDD|224218;COG1299, FruA, Phosphotransferase system, fructose-specific IIC component [Carbohydrate transport and metabolism].
gene-b3241	933	4	0.92	0	0	9	1.62	115	19.97	37	5.92	70	11.11	32.42730828	3.365308449	0.506664776	6.642080934	3.09E-11	4.15E-10	Ups	aaeA	U00096.3	3388194	3389126	b3241	aromatic carboxylic acid efflux pump membrane fusion protein	-	-	GO:0016021:integral component of membrane;GO:0005886:plasma membrane	GO:0022857:transmembrane transporter activity	gnl|CDD|224482;COG1566, EmrA, Multidrug resistance efflux pump [Defense mechanisms].
gene-b2059	840	2	0.51	1	0.26	3	0.6	64	12.34	20	3.55	40	7.05	18.03099786	3.364863751	0.603301299	5.577418378	2.44E-08	2.28E-07	Ups	wcaA	U00096.3	2132558	2133397	b2059	colanic acid biosynthesis glucuronosyltransferase WcaA	-	GO:0009103:lipopolysaccharide biosynthetic process;GO:0045228:slime layer polysaccharide biosynthetic process	-	GO:0016740:transferase activity	gnl|CDD|223539;COG0463, WcaA, Glycosyltransferases involved in cell wall biogenesis [Cell envelope biogenesis, outer membrane].
gene-b1085	321	0	0	0	0	0	0	18	9.08	8	3.72	10	4.61	4.936813372	3.362718895	0.849085705	3.960399845	7.48E-05	0.000328971	Ups	yceQ	U00096.3	1144502	1144822	b1085	DUF2655 domain-containing protein YceQ	-	-	-	-	-
gene-b3908	621	183	63.27	171	61.1	116	31.41	2296	598.97	2321	557.92	2302	548.86	1100.410135	3.34345211	0.276057081	12.11145209	9.19E-34	1.75E-31	Ups	sodA	U00096.3	4100810	4101430	b3908	superoxide dismutase (Mn)	-	GO:0071291:cellular response to selenium ion;GO:0055114:oxidation-reduction process;GO:0019430:removal of superoxide radicals;GO:0010447:response to acidic pH;GO:0009408:response to heat;GO:0006979:response to oxidative stress;GO:0006801:superoxide metabolic process	GO:0005737:cytoplasm;GO:0005829:cytosol	GO:0016209:antioxidant activity;GO:0003677:DNA binding;GO:0030145:manganese ion binding;GO:0046872:metal ion binding;GO:0004784:superoxide dismutase activity	gnl|CDD|223678;COG0605, SodA, Superoxide dismutase [Inorganic ion transport and metabolism].
gene-b4097	759	3	0.85	0	0	1	0.22	52	11.1	18	3.54	25	4.88	13.51812484	3.340636355	0.661861458	5.04733478	4.48E-07	3.22E-06	Ups	phnK	U00096.3	4318006	4318764	b4097	carbon-phosphorus lyase subunit PhnK	-	GO:0019700:organic phosphonate catabolic process	GO:1904176:carbon phosphorus lyase complex	GO:0005524:ATP binding;GO:0016887:ATPase activity	gnl|CDD|226592;COG4107, PhnK, ABC-type phosphonate transport system, ATPase component [Inorganic ion transport and metabolism].
gene-b3137	861	1	0.25	0	0	0	0	49	9.22	5	0.87	8	1.38	7.771075282	3.314132612	0.808054455	4.101372863	4.11E-05	0.000191445	Ups	kbaY	U00096.3	3283143	3284003	b3137	tagatose-1%2C6-bisphosphate aldolase 1 subunit KbaY	K08302	GO:0005975:carbohydrate metabolic process;GO:2001059:D-tagatose 6-phosphate catabolic process	-	GO:0009025:tagatose-bisphosphate aldolase activity;GO:0008270:zinc ion binding	gnl|CDD|223269;COG0191, Fba, Fructose/tagatose bisphosphate aldolase [Carbohydrate transport and metabolism].
gene-b2582	420	8	4.09	7	3.7	22	8.81	393	151.59	108	38.39	92	32.43	82.72836443	3.307779488	0.414606367	7.978120342	1.49E-15	3.76E-14	Ups	trxC	U00096.3	2718735	2719154	b2582	reduced thioredoxin 2	-	GO:0045454:cell redox homeostasis;GO:0006662:glycerol ether metabolic process	GO:0005737:cytoplasm	GO:0046872:metal ion binding;GO:0015035:protein disulfide oxidoreductase activity;GO:0047134:protein-disulfide reductase activity	gnl|CDD|225660;COG3118, COG3118, Thioredoxin domain-containing protein [Posttranslational modification, protein turnover, chaperones].
gene-b3682	486	3	1.33	2	0.91	0	0	83	27.67	14	4.3	25	7.62	16.68548469	3.290283129	0.654648031	5.026033794	5.01E-07	3.57E-06	Ups	glvB	U00096.3	3861987	3862472	b3682	putative PTS enzyme II component GlvB	K02749	GO:0009401:phosphoenolpyruvate-dependent sugar phosphotransferase system	GO:0016021:integral component of membrane;GO:0005886:plasma membrane	GO:0016301:kinase activity;GO:0008982:protein-N(PI)-phosphohistidine-sugar phosphotransferase activity	gnl|CDD|224184;COG1264, PtsG, Phosphotransferase system IIB components [Carbohydrate transport and metabolism].
gene-b2004	369	1	0.58	0	0	1	0.46	31	13.61	12	4.85	16	6.42	8.354951504	3.227973996	0.74650147	4.324136156	1.53E-05	7.89E-05	Ups	cbeA	U00096.3	2077112	2077480	b2004	CP4-44 prophage%3B cytoskeleton bundling-enhancing antitoxin CbeA	-	GO:0051495:positive regulation of cytoskeleton organization	GO:0005737:cytoplasm	GO:0008092:cytoskeletal protein binding;GO:0046872:metal ion binding	-
gene-b2387	327	3	1.97	1	0.68	4	2.06	91	45.08	18	8.22	38	17.21	20.72756691	3.226548719	0.588735509	5.480472417	4.24E-08	3.76E-07	Ups	fryB	U00096.3	2507916	2508242	b2387	putative PTS enzyme IIB component FryB	-	GO:0009401:phosphoenolpyruvate-dependent sugar phosphotransferase system	GO:0005737:cytoplasm	GO:0016301:kinase activity;GO:0022877:protein-N(PI)-phosphohistidine-fructose phosphotransferase system transporter activity;GO:0090582:protein-phosphocysteine-D-fructose-phosphotransferase system transporter activity	gnl|CDD|224362;COG1445, FrwB, Phosphotransferase system fructose-specific component IIB [Carbohydrate transport and metabolism].
gene-b3598	363	0	0	0	0	2	0.93	39	17.41	13	5.35	10	4.08	8.367218861	3.214336211	0.759634012	4.231427453	2.32E-05	0.00011574	Ups	yibI	U00096.3	3771382	3771744	b3598	DUF3302 domain-containing protein YibI	-	-	GO:0005886:plasma membrane	-	-
gene-b3127	1335	6	0.96	0	0	1	0.13	73	8.86	25	2.8	32	3.55	18.69358234	3.211839252	0.600471463	5.348862431	8.85E-08	7.28E-07	Ups	garP	U00096.3	3273573	3274907	b3127	galactarate/D-glucarate transporter GarP	-	-	GO:0016021:integral component of membrane;GO:0005886:plasma membrane	GO:0022857:transmembrane transporter activity	gnl|CDD|225180;COG2271, UhpC, Sugar phosphate permease [Carbohydrate transport and metabolism].
gene-b0783	486	17	7.51	10	4.57	14	4.84	226	75.33	138	42.39	175	53.32	83.92289594	3.191656462	0.318579895	10.01838633	1.27E-23	8.95E-22	Ups	moaC	U00096.3	818570	819055	b0783	cyclic pyranopterin monophosphate synthase	K03637	GO:0006777:Mo-molybdopterin cofactor biosynthetic process	-	GO:0061799:cyclic pyranopterin monophosphate synthase activity	gnl|CDD|223392;COG0315, MoaC, Molybdenum cofactor biosynthesis enzyme [Coenzyme metabolism].
gene-b2062	1140	1	0.19	0	0	2	0.29	51	7.25	7	0.92	18	2.34	10.27628202	3.153581193	0.731523598	4.310976707	1.63E-05	8.34E-05	Ups	wza	U00096.3	2136104	2137243	b2062	outer membrane polysaccharide export protein Wza	K01991	GO:0006811:ion transport;GO:0000271:polysaccharide biosynthetic process	GO:0009279:cell outer membrane;GO:0046930:pore complex	GO:0015159:polysaccharide transmembrane transporter activity;GO:0015288:porin activity	gnl|CDD|224512;COG1596, Wza, Periplasmic protein involved in polysaccharide export, contains SLBB domain of b-grasp fold [Cell wall/membrane/envelope biogenesis].
gene-b4098	846	0	0	0	0	3	0.6	45	8.62	17	3	10	1.75	9.818126475	3.140023192	0.72887352	4.308049486	1.65E-05	8.44E-05	Ups	phnJ	U00096.3	4318761	4319606	b4098	carbon-phosphorus lyase core complex subunit PhnJ	K06163	GO:0019700:organic phosphonate catabolic process	GO:1904176:carbon phosphorus lyase complex	GO:0051539:4 iron, 4 sulfur cluster binding;GO:0098848:alpha-D-ribose 1-methylphosphonate 5-phosphate C-P-lyase activity;GO:0016829:lyase activity;GO:0046872:metal ion binding	gnl|CDD|226154;COG3627, PhnJ, Uncharacterized enzyme of phosphonate metabolism [Inorganic ion transport and metabolism].
gene-b4311	717	0	0	0	0	0	0	19	4.29	6	1.25	7	1.45	4.232166955	3.139362168	0.860427846	3.648605959	0.000263667	0.000977021	Ups	nanC	U00096.3	4538785	4539501	b4311	N-acetylneuraminic acid outer membrane channel	-	GO:0008643:carbohydrate transport;GO:0006811:ion transport	GO:0009279:cell outer membrane;GO:0046930:pore complex	GO:0015288:porin activity	-
gene-b4358	1023	0	0	0	0	0	0	21	3.33	1	0.15	13	1.88	4.664315463	3.102011277	0.865840533	3.582658884	0.000340115	0.001228125	Ups	lgoD	U00096.3	4595990	4597012	b4358	L-galactonate oxidoreductase	-	GO:0034195:L-galactonate catabolic process	-	GO:0016616:oxidoreductase activity, acting on the CH-OH group of donors, NAD or NADP as acceptor;GO:0008270:zinc ion binding	gnl|CDD|223991;COG1063, Tdh, Threonine dehydrogenase and related Zn-dependent dehydrogenases [Amino acid transport and metabolism / General function prediction only].
gene-b2247	1206	10	1.78	6	1.1	4	0.56	134	18	59	7.3	79	9.7	41.38321587	3.086308986	0.425744927	7.249197318	4.19E-13	7.57E-12	Ups	rhmD	U00096.3	2360209	2361414	b2247	L-rhamnonate dehydratase	K12661	GO:0009063:cellular amino acid catabolic process	-	GO:0050032:L-rhamnonate dehydratase activity;GO:0000287:magnesium ion binding	gnl|CDD|227284;COG4948, COG4948, L-alanine-DL-glutamate epimerase and related enzymes of enolase superfamily [Cell envelope biogenesis, outer membrane / General function prediction only].
gene-b3597	1137	11	2.08	4	0.78	6	0.89	129	18.38	73	9.58	70	9.12	41.53175515	3.06505872	0.411023481	7.457137752	8.84E-14	1.74E-12	Ups	yibH	U00096.3	3770243	3771379	b3597	inner membrane protein YibH	-	GO:0055085:transmembrane transport	GO:0016021:integral component of membrane;GO:0005886:plasma membrane	GO:0005215:transporter activity	gnl|CDD|224482;COG1566, EmrA, Multidrug resistance efflux pump [Defense mechanisms].
gene-b3227	1368	2	0.31	2	0.32	10	1.23	87	10.3	51	5.57	47	5.09	27.95850561	3.05841853	0.483937941	6.319856892	2.62E-10	3.18E-09	Ups	dcuD	U00096.3	3374869	3376236	b3227	putative transporter DcuD	-	-	GO:0005887:integral component of plasma membrane;GO:0005886:plasma membrane	GO:0015556:C4-dicarboxylate transmembrane transporter activity	gnl|CDD|225611;COG3069, DcuC, C4-dicarboxylate transporter [Energy production and conversion].
gene-b4100	585	0	0	0	0	1	0.29	33	9.14	4	1.02	9	2.28	5.959200485	3.045362757	0.822032301	3.704675293	0.000211662	0.000809922	Ups	phnH	U00096.3	4320663	4321247	b4100	carbon-phosphorus lyase core complex subunit PhnH	K06165	GO:0019700:organic phosphonate catabolic process	GO:0061694:alpha-D-ribose 1-methylphosphonate 5-triphosphate synthase complex;GO:1904176:carbon phosphorus lyase complex	GO:0061693:alpha-D-ribose 1-methylphosphonate 5-triphosphate synthase activity;GO:0042802:identical protein binding	gnl|CDD|226152;COG3625, PhnH, Uncharacterized enzyme of phosphonate metabolism [Inorganic ion transport and metabolism].
gene-b2222	651	0	0	0	0	1	0.26	25	6.22	7	1.61	9	2.05	5.542041316	3.01779072	0.816591385	3.69559461	0.000219373	0.00083321	Ups	atoA	U00096.3	2324109	2324759	b2222	acetyl-CoA:acetoacetyl-CoA transferase subunit beta	K01035	GO:0046459:short-chain fatty acid metabolic process	-	GO:0008775:acetate CoA-transferase activity	gnl|CDD|224968;COG2057, AtoA, Acyl CoA:acetate/3-ketoacid CoA transferase, beta subunit [Lipid metabolism].
gene-b2056	1218	1	0.18	0	0	1	0.14	26	3.46	12	1.47	12	1.46	7.131283425	3.009268111	0.760459041	3.957173166	7.58E-05	0.000332731	Ups	wcaD	U00096.3	2129661	2130878	b2056	putative colanic acid polymerase	-	GO:0009103:lipopolysaccharide biosynthetic process;GO:0045228:slime layer polysaccharide biosynthetic process	GO:0016021:integral component of membrane;GO:0005886:plasma membrane	-	-
gene-b0343	1254	1	0.17	2	0.35	4	0.54	60	7.75	18	2.14	30	3.54	15.81294847	2.992799272	0.60426471	4.952795064	7.32E-07	5.02E-06	Ups	lacY	U00096.3	361926	363179	b0343	lactose permease	-	GO:0008643:carbohydrate transport;GO:0015767:lactose transport	GO:0016021:integral component of membrane;GO:0005887:integral component of plasma membrane;GO:0016020:membrane;GO:0005886:plasma membrane	GO:0005351:carbohydrate:proton symporter activity;GO:0030395:lactose binding;GO:0015528:lactose:proton symporter activity	gnl|CDD|223553;COG0477, ProP, Permeases of the major facilitator superfamily [Carbohydrate transport and metabolism / Amino acid transport and metabolism / Inorganic ion transport and metabolism / General function prediction only].
gene-b4363	474	3	1.36	4	1.87	4	1.42	42	14.35	38	11.97	61	19.05	23.00479702	2.969135484	0.528292378	5.620250464	1.91E-08	1.83E-07	Ups	yjjB	U00096.3	4601624	4602097	b4363	putative succinate exporter YjjB	-	-	GO:0016021:integral component of membrane;GO:0005886:plasma membrane	-	gnl|CDD|226137;COG3610, COG3610, Uncharacterized conserved protein [Function unknown].
gene-b4209	663	10	3.24	7	2.34	1	0.25	171	41.78	63	14.18	32	7.15	38.10488265	2.957430061	0.515633513	5.735527238	9.72E-09	9.68E-08	Ups	ytfE	U00096.3	4431321	4431983	b4209	iron-sulfur cluster repair protein YtfE	-	GO:0030091:protein repair;GO:0051409:response to nitrosative stress;GO:0006979:response to oxidative stress	GO:0005737:cytoplasm	GO:0046872:metal ion binding	gnl|CDD|225402;COG2846, COG2846, Regulator of cell morphogenesis and NO signaling [Cell division and chromosome partitioning].
gene-b1156	603	1	0.36	0	0	0	0	22	5.91	10	2.48	7	1.72	5.38629026	2.954345524	0.815544986	3.62254146	0.000291723	0.001068434	Ups	tfaE	U00096.3	1208517	1209119	b1156	e14 prophage%3B putative tail fiber assembly protein TfaE	-	-	-	-	-
gene-b3079	1071	0	0	0	0	0	0	9	1.36	4	0.56	13	1.8	3.801431928	2.953397661	0.868730228	3.399671806	0.000674668	0.002262868	Ups	ygjJ	U00096.3	3227801	3228871	b3079	protein YgjJ	-	-	-	-	-
gene-b1115	1074	3	0.6	1	0.21	9	1.41	108	16.29	23	3.2	43	5.93	24.99519374	2.947232437	0.545963111	5.39822632	6.73E-08	5.66E-07	Ups	ycfT	U00096.3	1174092	1175165	b1115	inner membrane protein YcfT	-	-	GO:0016021:integral component of membrane;GO:0005886:plasma membrane	GO:0016747:transferase activity, transferring acyl groups other than amino-acyl groups	gnl|CDD|227104;COG4763, COG4763, Predicted membrane protein [Function unknown].
gene-b2453	1188	1	0.18	3	0.56	2	0.28	45	6.14	21	2.64	26	3.24	13.89704761	2.943583372	0.614685166	4.788765917	1.68E-06	1.06E-05	Ups	eutG	U00096.3	2568324	2569511	b2453	putative alcohol dehydrogenase EutG	K04022	GO:0046336:ethanolamine catabolic process	-	GO:0004022:alcohol dehydrogenase (NAD) activity;GO:0046872:metal ion binding;GO:0016616:oxidoreductase activity, acting on the CH-OH group of donors, NAD or NADP as acceptor	gnl|CDD|224371;COG1454, EutG, Alcohol dehydrogenase, class IV [Energy production and conversion].
gene-b3078	1434	3	0.45	0	0	2	0.23	61	6.89	10	1.04	18	1.86	12.23977039	2.933954746	0.683306726	4.293759502	1.76E-05	8.95E-05	Ups	ygjI	U00096.3	3226234	3227667	b3078	putative transporter YgjI	-	-	GO:0016021:integral component of membrane;GO:0005886:plasma membrane	GO:0022857:transmembrane transporter activity	gnl|CDD|223605;COG0531, PotE, Amino acid transporters [Amino acid transport and metabolism].
gene-b0897	627	6	2.05	11	3.89	13	3.49	140	36.17	129	30.71	71	16.77	53.62346538	2.924434613	0.380676906	7.682196017	1.56E-14	3.32E-13	Ups	ycaC	U00096.3	944931	945557	b0897	putative hydrolase	-	-	GO:0005829:cytosol;GO:0016020:membrane	GO:0016787:hydrolase activity;GO:0042802:identical protein binding;GO:0016829:lyase activity	gnl|CDD|224254;COG1335, PncA, Amidases related to nicotinamidase [Secondary metabolites biosynthesis, transport, and catabolism].
gene-b3581	663	0	0	0	0	2	0.51	31	7.57	12	2.7	7	1.56	6.817789141	2.924429583	0.780019626	3.749174359	0.000177418	0.000696428	Ups	sgbH	U00096.3	3748577	3749239	b3581	3-keto-L-gulonate-6-phosphate decarboxylase SgbH	-	GO:0006207:'de novo' pyrimidine nucleobase biosynthetic process;GO:0016052:carbohydrate catabolic process	-	GO:0033982:3-dehydro-L-gulonate-6-phosphate decarboxylase activity;GO:0046872:metal ion binding;GO:0004590:orotidine-5'-phosphate decarboxylase activity	gnl|CDD|223347;COG0269, SgbH, 3-hexulose-6-phosphate synthase and related proteins [Carbohydrate transport and metabolism].
gene-b2364	936	4	0.92	1	0.24	1	0.18	34	5.88	26	4.15	27	4.27	13.54549615	2.921186789	0.618069783	4.726305782	2.29E-06	1.41E-05	Ups	dsdC	U00096.3	2476694	2477629	b2364	DNA-binding transcriptional dual regulator DsdC	-	-	-	GO:0003677:DNA binding;GO:0003700:DNA-binding transcription factor activity	gnl|CDD|223656;COG0583, LysR, Transcriptional regulator [Transcription].
gene-b1955	816	17	4.47	20	5.44	19	3.92	290	57.57	136	24.88	195	35.38	97.29711611	2.918090981	0.30859202	9.456145312	3.20E-21	1.72E-19	Ups	yedP	U00096.3	2025511	2026326	b1955	putative mannosyl-3-phosphoglycerate phosphatase	K07026	GO:0051479:mannosylglycerate biosynthetic process	GO:0005737:cytoplasm	GO:0050531:mannosyl-3-phosphoglycerate phosphatase activity;GO:0046872:metal ion binding	gnl|CDD|226292;COG3769, COG3769, Predicted hydrolase (HAD superfamily) [General function prediction only].
gene-b4779	36	1	5.96	0	0	1	4.67	22	99	18	74.64	7	28.79	6.80099741	2.917461374	0.770646232	3.785733653	0.000153256	0.000617837	Ups	yoaM	U00096.3	2347350	2347385	b4779	protein YoaM	K00526	-	-	-	-
gene-b3415	1317	48	7.82	25	4.21	34	4.34	1064	130.88	192	21.76	292	32.83	217.8591969	2.91298009	0.560487666	5.197224248	2.02E-07	1.54E-06	Ups	gntT	U00096.3	3546559	3547875	b3415	high-affinity gluconate transporter	-	GO:0046177:D-gluconate catabolic process	GO:0016021:integral component of membrane;GO:0016020:membrane;GO:0005886:plasma membrane	GO:0015128:gluconate transmembrane transporter activity	gnl|CDD|225330;COG2610, GntT, H+/gluconate symporter and related permeases [Carbohydrate transport and metabolism / Amino acid transport and metabolism].
gene-b0117	1854	5	0.58	1	0.12	0	0	53	4.63	22	1.77	20	1.6	13.90141269	2.906600646	0.636772286	4.564584094	5.00E-06	2.86E-05	Ups	yacH	U00096.3	129407	131260	b0117	DUF3300 domain-containing protein YacH	-	-	-	-	gnl|CDD|226203;COG3678, CpxP, P pilus assembly/Cpx signaling pathway, periplasmic inhibitor/zinc-resistance associated protein [Intracellular trafficking and secretion / Cell motility and secretio / Signal transduction mechanisms / Inorganic ion transport and metabolism].
gene-b3525	768	7	1.96	3	0.87	1	0.22	95	20.04	23	4.47	37	7.13	22.59243363	2.888800827	0.559289957	5.165121943	2.40E-07	1.80E-06	Ups	pdeH	U00096.3	3678420	3679187	b3525	c-di-GMP phosphodiesterase PdeH	K00874	GO:1902021:regulation of bacterial-type flagellum-dependent cell motility	-	GO:0071111:cyclic-guanylate-specific phosphodiesterase activity;GO:0000166:nucleotide binding	gnl|CDD|225110;COG2200, Rtn, c-di-GMP phosphodiesterase class I (EAL domain) [Signal transduction mechanisms].
gene-b0331	891	1	0.24	4	1	4	0.75	65	11.82	34	5.7	23	3.82	18.22856825	2.884093077	0.562846919	5.124116308	2.99E-07	2.19E-06	Ups	prpB	U00096.3	348682	349572	b0331	2-methylisocitrate lyase	K03417	GO:0019629:propionate catabolic process, 2-methylcitrate cycle	-	GO:0000287:magnesium ion binding;GO:0046421:methylisocitrate lyase activity	gnl|CDD|225311;COG2513, PrpB, PEP phosphonomutase and related enzymes [Carbohydrate transport and metabolism].
gene-b4194	306	0	0	0	0	0	0	16	8.47	8	3.9	3	1.45	3.547554102	2.879851577	0.871734174	3.303589172	0.000954556	0.003060231	Ups	ulaB	U00096.3	4421393	4421698	b4194	L-ascorbate specific PTS enzyme IIB component	K02822	GO:0009401:phosphoenolpyruvate-dependent sugar phosphotransferase system	GO:0005737:cytoplasm	GO:0016301:kinase activity;GO:0008982:protein-N(PI)-phosphohistidine-sugar phosphotransferase activity	gnl|CDD|225948;COG3414, SgaB, Phosphotransferase system, galactitol-specific IIB component [Carbohydrate transport and metabolism].
gene-b2636	444	0	0	0	0	0	0	9	3.28	7	2.35	8	2.67	3.442580716	2.879394663	0.870557293	3.307530346	0.000941225	0.003025788	Ups	yfjS	U00096.3	2770681	2771124	b2636	CP4-57 prophage%3B inner membrane lipoprotein YfjS	-	-	GO:0005886:plasma membrane	-	gnl|CDD|225253;COG2378, COG2378, Predicted transcriptional regulator [Transcription].
gene-b3101	393	4	2.19	7	3.95	10	4.28	100	41.22	54	20.51	78	29.39	36.66005274	2.862555635	0.423301869	6.762445072	1.36E-11	1.91E-10	Ups	yqjF	U00096.3	3250562	3250954	b3101	DoxX family protein	-	-	GO:0016021:integral component of membrane;GO:0005886:plasma membrane	-	gnl|CDD|225168;COG2259, COG2259, Predicted membrane protein [Function unknown].
gene-b3140	792	0	0	0	0	1	0.21	15	3.07	13	2.45	6	1.12	4.876425062	2.851408604	0.824908791	3.456635005	0.000546965	0.001879105	Ups	agaD	U00096.3	3285478	3286269	b3140	galactosamine-specific PTS enzyme IID component	K10986	GO:0009401:phosphoenolpyruvate-dependent sugar phosphotransferase system	GO:0016021:integral component of membrane;GO:0005886:plasma membrane	-	gnl|CDD|226239;COG3716, ManZ, Phosphotransferase system, mannose/fructose/N-acetylgalactosamine-specific component IID [Carbohydrate transport and metabolism].
gene-b3674	498	6	2.59	7	3.12	12	4.05	199	64.74	56	16.79	46	13.68	43.35058073	2.843681315	0.455054087	6.249106201	4.13E-10	4.82E-09	Ups	yidF	U00096.3	3855114	3855611	b3674	uncharacterized protein YidF	-	-	-	GO:0003824:catalytic activity	gnl|CDD|223714;COG0641, AslB, Arylsulfatase regulator (Fe-S oxidoreductase) [General function prediction only].
gene-b4731	120	1	1.79	0	0	0	0	23	31.05	8	9.95	6	7.4	5.014900154	2.838428417	0.824491992	3.442639158	0.000576067	0.001965914	Ups	ykiC	U00096.3	383960	384079	b4731	protein YkiC	-	-	GO:0016021:integral component of membrane;GO:0005886:plasma membrane	-	-
gene-b0612	1464	11	1.61	6	0.91	9	1.03	160	17.71	42	4.28	89	9	44.19618379	2.820067527	0.431066261	6.54207435	6.07E-11	7.90E-10	Ups	citT	U00096.3	645117	646580	b0612	citrate:succinate antiporter	K09477	GO:0006814:sodium ion transport	GO:0016021:integral component of membrane;GO:0005886:plasma membrane	GO:0015297:antiporter activity	gnl|CDD|223547;COG0471, CitT, Di- and tricarboxylate transporters [Inorganic ion transport and metabolism].
gene-b2223	1323	5	0.81	1	0.17	2	0.25	69	8.45	16	1.81	26	2.91	16.03536992	2.818401828	0.608264886	4.63351065	3.60E-06	2.11E-05	Ups	atoE	U00096.3	2324756	2326078	b2223	short chain fatty acid transporter	K02106	-	GO:0016021:integral component of membrane;GO:0005886:plasma membrane	-	gnl|CDD|224942;COG2031, AtoE, Short chain fatty acids transporter [Lipid metabolism].
gene-b4062	324	96	63.61	155	106.15	94	48.78	2870	1435.03	941	433.55	837	382.5	678.5194051	2.812439843	0.523165647	5.375811389	7.62E-08	6.38E-07	Ups	soxS	U00096.3	4277060	4277383	b4062	DNA-binding transcriptional dual regulator SoxS	-	-	GO:0005737:cytoplasm	GO:0003700:DNA-binding transcription factor activity;GO:0043565:sequence-specific DNA binding	gnl|CDD|225117;COG2207, AraC, AraC-type DNA-binding domain-containing proteins [Transcription].
gene-b1775	1380	4	0.62	1	0.16	4	0.49	80	9.39	10	1.08	32	3.43	17.42472774	2.789433395	0.617059193	4.52052806	6.17E-06	3.48E-05	Ups	ydjK	U00096.3	1858850	1860229	b1775	putative transporter YdjK	-	-	GO:0016021:integral component of membrane;GO:0005886:plasma membrane	GO:0022857:transmembrane transporter activity	gnl|CDD|223553;COG0477, ProP, Permeases of the major facilitator superfamily [Carbohydrate transport and metabolism / Amino acid transport and metabolism / Inorganic ion transport and metabolism / General function prediction only].
gene-b1497	1158	1	0.19	0	0	0	0	23	3.22	5	0.64	8	1.02	4.8738669	2.7847918	0.828861215	3.359780563	0.000780044	0.002563895	Ups	ydeM	U00096.3	1579633	1580790	b1497	putative anaerobic sulfatase maturation enzyme YdeM	-	GO:0006974:cellular response to DNA damage stimulus;GO:0051604:protein maturation	-	GO:0051539:4 iron, 4 sulfur cluster binding;GO:0003824:catalytic activity;GO:0046872:metal ion binding	gnl|CDD|223714;COG0641, AslB, Arylsulfatase regulator (Fe-S oxidoreductase) [General function prediction only].
gene-b4332	1179	18	3.28	13	2.45	11	1.57	216	29.68	87	11.02	132	16.58	68.06126637	2.7769697	0.352535374	7.877137753	3.35E-15	8.04E-14	Ups	yjiJ	U00096.3	4561497	4562675	b4332	putative transporter YjiJ	-	-	GO:0016021:integral component of membrane;GO:0005886:plasma membrane	-	gnl|CDD|223553;COG0477, ProP, Permeases of the major facilitator superfamily [Carbohydrate transport and metabolism / Amino acid transport and metabolism / Inorganic ion transport and metabolism / General function prediction only].
gene-b3582	861	0	0	2	0.52	1	0.2	20	3.76	17	2.95	14	2.41	7.894308918	2.765037891	0.725733492	3.809990748	0.000138972	0.00057061	Ups	sgbU	U00096.3	3749232	3750092	b3582	putative L-xylulose 5-phosphate 3-epimerase	-	GO:0006281:DNA repair;GO:0019324:L-lyxose metabolic process	-	GO:0003677:DNA binding;GO:0016861:intramolecular oxidoreductase activity, interconverting aldoses and ketoses;GO:0034015:L-ribulose-5-phosphate 3-epimerase activity;GO:0008270:zinc ion binding	gnl|CDD|226150;COG3623, SgaU, Putative L-xylulose-5-phosphate 3-epimerase [Carbohydrate transport and metabolism].
gene-b1377	1134	5	0.95	2	0.39	7	1.04	98	14	35	4.61	28	3.66	23.60129522	2.75677678	0.517914761	5.322838789	1.02E-07	8.31E-07	Ups	ompN	U00096.3	1435760	1436893	b1377	outer membrane porin N	-	GO:0034219:carbohydrate transmembrane transport;GO:0006811:ion transport	GO:0009279:cell outer membrane;GO:0016020:membrane;GO:0046930:pore complex	GO:0015288:porin activity	gnl|CDD|225744;COG3203, OmpC, Outer membrane protein (porin) [Cell envelope biogenesis, outer membrane].
gene-b4616	140	0	0	0	0	0	0	15	17.36	8	8.53	2	2.12	3.269494855	2.746936647	0.876780619	3.132980572	0.001730409	0.005177343	Ups	istR	U00096.3	3853118	3853257	b4616	small RNA IstR-2;small regulatory RNA IstR-1	-	-	-	-	-
gene-b0347	1665	4	0.52	9	1.2	10	1.01	117	11.38	67	6.01	54	4.8	37.10587742	2.735790114	0.417017643	6.560370186	5.37E-11	7.03E-10	Ups	mhpA	U00096.3	368611	370275	b0347	3-(3-hydroxyphenyl)propanoate hydroxylase	K05712	GO:0019622:3-(3-hydroxy)phenylpropionate catabolic process;GO:0019380:3-phenylpropionate catabolic process	-	GO:0008688:3-(3-hydroxyphenyl)propionate hydroxylase activity;GO:0071949:FAD binding	gnl|CDD|223727;COG0654, UbiH, 2-polyprenyl-6-methoxyphenol hydroxylase and related FAD-dependent oxidoreductases [Coenzyme metabolism / Energy production and conversion].
gene-b2054	549	1	0.39	0	0	0	0	16	4.72	7	1.9	9	2.43	4.576670457	2.734550972	0.827819168	3.303319224	0.000955476	0.003060231	Ups	wcaF	U00096.3	2128340	2128888	b2054	colanic acid biosynthesis acetyltransferase WcaF	-	GO:0009103:lipopolysaccharide biosynthetic process;GO:0045228:slime layer polysaccharide biosynthetic process	-	GO:0016746:transferase activity, transferring acyl groups	gnl|CDD|223188;COG0110, WbbJ, Acetyltransferase (isoleucine patch superfamily) [General function prediction only].
gene-b3548	699	10	3.07	9	2.86	21	5.05	201	46.58	101	21.57	86	18.22	59.94742024	2.725487832	0.351348162	7.7572281	8.68E-15	1.98E-13	Ups	yhjY	U00096.3	3712236	3712934	b3548	putative outer membrane protein YhjY	-	-	GO:0019867:outer membrane	-	gnl|CDD|227858;COG5571, COG5571, Autotransporter protein or domain, integral membrane beta-barrel involved in protein secretion [Cell motility and secretion].
gene-b2485	651	0	0	5	1.7	4	1.03	56	13.94	20	4.59	34	7.73	16.90546143	2.718612103	0.584403446	4.651943995	3.29E-06	1.95E-05	Ups	hyfE	U00096.3	2606262	2606912	b2485	hydrogenase 4 component E	-	-	GO:0016021:integral component of membrane;GO:0005886:plasma membrane	GO:0016491:oxidoreductase activity	gnl|CDD|226688;COG4237, HyfE, Hydrogenase 4 membrane component (E) [Energy production and conversion].
gene-b3924	747	53	15.23	42	12.48	83	18.68	573	124.27	442	88.33	542	107.43	256.8219289	2.716936484	0.227479396	11.94365965	7.01E-33	1.11E-30	Ups	fpr	U00096.3	4113726	4114472	b3924	flavodoxin/ferredoxin-NADP(+) reductase	-	GO:0006001:fructose catabolic process;GO:0016226:iron-sulfur cluster assembly;GO:0042493:response to drug;GO:0000303:response to superoxide	GO:0005737:cytoplasm;GO:0005829:cytosol	GO:0071949:FAD binding;GO:0004324:ferredoxin-NADP+ reductase activity;GO:0016491:oxidoreductase activity	gnl|CDD|223949;COG1018, Hmp, Flavodoxin reductases (ferredoxin-NADPH reductases) family 1 [Energy production and conversion].
gene-b4096	681	1	0.32	9	2.93	4	0.99	102	24.26	29	6.36	40	8.7	25.63200735	2.712326398	0.534884076	5.070867724	3.96E-07	2.88E-06	Ups	phnL	U00096.3	4317215	4317895	b4096	methylphosphonate degradation complex subunit PhnL	K05780	GO:0019700:organic phosphonate catabolic process	GO:0061694:alpha-D-ribose 1-methylphosphonate 5-triphosphate synthase complex	GO:0061693:alpha-D-ribose 1-methylphosphonate 5-triphosphate synthase activity;GO:0005524:ATP binding;GO:0016887:ATPase activity	gnl|CDD|227118;COG4778, PhnL, ABC-type phosphonate transport system, ATPase component [Inorganic ion transport and metabolism].
gene-b0613	879	0	0	0	0	0	0	12	2.21	1	0.17	11	1.85	3.328179329	2.69671777	0.879096949	3.067599965	0.002157853	0.006268776	Ups	citG	U00096.3	646631	647509	b0613	triphosphoribosyl-dephospho-CoA synthase	K05966	GO:0016310:phosphorylation	-	GO:0005524:ATP binding;GO:0046917:triphosphoribosyl-dephospho-CoA synthase activity	gnl|CDD|224681;COG1767, CitG, Triphosphoribosyl-dephospho-CoA synthetase [Coenzyme metabolism].
gene-b3062	606	0	0	0	0	0	0	16	4.28	4	0.99	4	0.98	3.081796172	2.69600872	0.878053829	3.070436721	0.00213746	0.00621834	Ups	ttdB	U00096.3	3207371	3207976	b3062	L(+)-tartrate dehydratase subunit beta	K03780	-	-	GO:0008730:L(+)-tartrate dehydratase activity	gnl|CDD|224751;COG1838, FumA, Tartrate dehydratase beta subunit/Fumarate hydratase class I, C-terminal domain [Energy production and conversion].
gene-b0333	1170	5	0.92	4	0.76	0	0	82	11.35	18	2.3	23	2.91	17.74338833	2.695603114	0.611443635	4.408588072	1.04E-05	5.51E-05	Ups	prpC	U00096.3	350012	351181	b0333	2-methylcitrate synthase	K01659	GO:0019679:propionate metabolic process, methylcitrate cycle;GO:0006099:tricarboxylic acid cycle	GO:0005737:cytoplasm	GO:0050440:2-methylcitrate synthase activity;GO:0004108:citrate (Si)-synthase activity	gnl|CDD|223449;COG0372, GltA, Citrate synthase [Energy production and conversion].
gene-b4095	1137	3	0.57	5	0.98	2	0.3	67	9.55	15	1.97	40	5.21	18.60295163	2.690142198	0.577726986	4.656424684	3.22E-06	1.91E-05	Ups	phnM	U00096.3	4316082	4317218	b4095	RPnTP hydrolase	K06162	GO:0019700:organic phosphonate catabolic process	-	GO:0016810:hydrolase activity, acting on carbon-nitrogen (but not peptide) bonds	gnl|CDD|225985;COG3454, COG3454, Metal-dependent hydrolase involved in phosphonate metabolism [Inorganic ion transport and metabolism].
gene-b3132	1281	7	1.17	2	0.35	1	0.13	70	8.85	24	2.8	26	3.01	17.88418462	2.683338377	0.576040857	4.658243148	3.19E-06	1.90E-05	Ups	kbaZ	U00096.3	3278914	3280194	b3132	tagatose-1%2C6-bisphosphate aldolase 1 subunit KbaZ	K16371	GO:2001059:D-tagatose 6-phosphate catabolic process;GO:0019402:galactitol metabolic process	-	GO:0003824:catalytic activity	gnl|CDD|226939;COG4573, GatZ, Predicted tagatose 6-phosphate kinase [Carbohydrate transport and metabolism].
gene-b0221	2445	163	14.31	96	8.71	98	6.74	1312	86.93	950	58	952	57.65	524.0415016	2.679371394	0.234740294	11.4141946	3.55E-30	4.41E-28	Ups	fadE	U00096.3	240859	243303	b0221	acyl-CoA dehydrogenase	K06445	GO:0033539:fatty acid beta-oxidation using acyl-CoA dehydrogenase	GO:0005886:plasma membrane	GO:0003995:acyl-CoA dehydrogenase activity;GO:0050660:flavin adenine dinucleotide binding	gnl|CDD|224871;COG1960, CaiA, Acyl-CoA dehydrogenases [Lipid metabolism].
gene-b3024	393	19	10.38	9	5.08	25	10.7	158	65.13	149	56.6	140	52.75	74.02917214	2.631548996	0.314339785	8.371670147	5.68E-17	1.68E-15	Ups	ygiW	U00096.3	3169284	3169676	b3024	BOF family protein YgiW	-	-	GO:0042597:periplasmic space	-	gnl|CDD|225653;COG3111, COG3111, Periplasmic protein with OB-fold [Function unknown].
gene-b3879	927	2	0.46	3	0.72	2	0.36	49	8.56	27	4.35	11	1.76	12.97937272	2.626644027	0.628910227	4.176500738	2.96E-05	0.000142524	Ups	yihR	U00096.3	4069475	4070401	b3879	putative sulfoquinovose mutarotase YihR	K01785	GO:1902777:6-sulfoquinovose(1-) catabolic process;GO:0005975:carbohydrate metabolic process	-	GO:0030246:carbohydrate binding;GO:0016853:isomerase activity	gnl|CDD|224928;COG2017, GalM, Galactose mutarotase and related enzymes [Carbohydrate transport and metabolism].
gene-b0240	402	28	14.95	37	20.42	31	12.97	306	123.32	298	110.66	233	85.82	139.0948182	2.624597396	0.274780896	9.551600703	1.28E-21	7.28E-20	Ups	crl	U00096.3	258676	259006	b0240	RNA polymerase holoenzyme assembly factor Crl;RNA polymerase holoenzyme assembly factor Crl	-	GO:0045893:positive regulation of transcription, DNA-templated	GO:0005737:cytoplasm	-	-
gene-b1815	1599	42	5.64	8	1.11	36	3.79	483	48.94	129	12.04	178	16.48	119.1270533	2.618977949	0.371866469	7.042791351	1.88E-12	3.02E-11	Ups	pdeD	U00096.3	1898427	1900025	b1815	putative c-di-GMP phosphodiesterase PdeD	-	GO:0006974:cellular response to DNA damage stimulus	GO:0016021:integral component of membrane;GO:0005886:plasma membrane	GO:0071111:cyclic-guanylate-specific phosphodiesterase activity	gnl|CDD|225110;COG2200, Rtn, c-di-GMP phosphodiesterase class I (EAL domain) [Signal transduction mechanisms].
gene-b0871	1719	142	17.73	87	11.23	119	11.64	1125	106.02	1007	87.45	762	65.63	477.5394246	2.606144184	0.209827187	12.42043143	2.02E-35	4.37E-33	Ups	poxB	U00096.3	909331	911049	b0871	pyruvate oxidase	K00156	GO:0051289:protein homotetramerization;GO:0042867:pyruvate catabolic process;GO:0006090:pyruvate metabolic process	GO:0005829:cytosol;GO:0005886:plasma membrane	GO:0050660:flavin adenine dinucleotide binding;GO:0042802:identical protein binding;GO:0008289:lipid binding;GO:0000287:magnesium ion binding;GO:0052737:pyruvate dehydrogenase (quinone) activity;GO:0030976:thiamine pyrophosphate binding	gnl|CDD|223107;COG0028, IlvB, Thiamine pyrophosphate-requiring enzymes [acetolactate synthase, pyruvate dehydrogenase (cytochrome), glyoxylate carboligase, phosphonopyruvate decarboxylase] [Amino acid transport and metabolism / Coenzyme metabolism].
gene-b1668	1605	44	5.89	31	4.29	40	4.19	425	42.9	214	19.9	332	30.63	158.4337644	2.588872523	0.263594178	9.82143287	9.10E-23	5.75E-21	Ups	ydhS	U00096.3	1747131	1748735	b1668	FAD/NAD(P) binding domain-containing protein YdhS	-	-	-	-	gnl|CDD|226906;COG4529, COG4529, Uncharacterized protein conserved in bacteria [Function unknown].
gene-b1360	747	0	0	0	0	1	0.23	14	3.04	6	1.2	8	1.59	3.991574632	2.585076772	0.840743469	3.074750939	0.002106784	0.006155291	Ups	ydaV	U00096.3	1421983	1422729	b1360	Rac prophage%3B putative ATP-binding protein YdaV	-	-	-	GO:0005524:ATP binding	gnl|CDD|224401;COG1484, DnaC, DNA replication protein [DNA replication, recombination, and repair].
gene-b0479	1221	16	2.81	11	2	27	3.72	184	24.41	123	15.04	138	16.73	72.71546985	2.576819196	0.306038467	8.419919306	3.77E-17	1.15E-15	Ups	fsr	U00096.3	503476	504696	b0479	fosmidomycin efflux pump	-	GO:0006974:cellular response to DNA damage stimulus;GO:0046677:response to antibiotic;GO:0055085:transmembrane transport	GO:0016021:integral component of membrane;GO:0005886:plasma membrane	-	-
gene-b2465	2004	167	17.89	75	8.3	102	8.56	903	73	1252	93.26	643	47.51	470.871921	2.566319239	0.289120606	8.876293096	6.91E-19	2.63E-17	Ups	tktB	U00096.3	2579636	2581639	b2465	transketolase 2	K00615	GO:0071236:cellular response to antibiotic;GO:0072747:cellular response to chloramphenicol;GO:0070301:cellular response to hydrogen peroxide;GO:0036245:cellular response to menadione;GO:0072756:cellular response to paraquat;GO:0009052:pentose-phosphate shunt, non-oxidative branch;GO:0045893:positive regulation of transcription, DNA-templated	GO:0005829:cytosol;GO:0032991:protein-containing complex	GO:0030145:manganese ion binding;GO:0030976:thiamine pyrophosphate binding;GO:0004802:transketolase activity	gnl|CDD|223100;COG0021, TktA, Transketolase [Carbohydrate transport and metabolism].
gene-b4269	1020	27	5.68	7	1.52	26	4.29	245	38.91	148	21.66	109	15.82	79.55427724	2.560524424	0.324402489	7.893048014	2.95E-15	7.12E-14	Ups	ahr	U00096.3	4495190	4496209	b4269	NADPH-dependent aldehyde reductase Ahr	-	GO:0006631:fatty acid metabolic process	-	GO:0008106:alcohol dehydrogenase (NADP+) activity;GO:0008270:zinc ion binding	gnl|CDD|223992;COG1064, AdhP, Zn-dependent alcohol dehydrogenases [General function prediction only].
gene-b1611	1404	65	9.94	66	10.43	47	5.63	531	61.27	560	59.54	402	42.39	250.2647437	2.555292892	0.268775197	9.507175207	1.96E-21	1.07E-19	Ups	fumC	U00096.3	1685185	1686588	b1611	fumarase C	K01679	GO:0006106:fumarate metabolic process;GO:0006979:response to oxidative stress;GO:0006099:tricarboxylic acid cycle	GO:0045239:tricarboxylic acid cycle enzyme complex	GO:0004333:fumarate hydratase activity	gnl|CDD|223192;COG0114, FumC, Fumarase [Energy production and conversion].
gene-b0785	453	17	8.06	22	10.78	11	4.08	196	70.09	117	38.55	128	41.84	71.95051042	2.553663659	0.335922026	7.601953617	2.92E-14	6.04E-13	Ups	moaE	U00096.3	819295	819747	b0785	molybdopterin synthase catalytic subunit	K03635	GO:0006777:Mo-molybdopterin cofactor biosynthetic process	-	GO:0030366:molybdopterin synthase activity	gnl|CDD|223391;COG0314, MoaE, Molybdopterin converting factor, large subunit [Coenzyme metabolism].
gene-b0346	834	9	2.32	8	2.13	5	1.01	79	15.35	62	11.1	56	9.94	32.35415593	2.553155197	0.4234149	6.029913447	1.64E-09	1.78E-08	Ups	mhpR	U00096.3	367587	368420	b0346	DNA-binding transcriptional activator MhpR	-	GO:0019439:aromatic compound catabolic process;GO:0006355:regulation of transcription, DNA-templated	-	GO:0003677:DNA binding	gnl|CDD|224332;COG1414, IclR, Transcriptional regulator [Transcription].
gene-b3160	1008	26	5.54	7	1.54	12	2	139	22.34	145	21.47	93	13.66	62.31570782	2.552134525	0.366488818	6.963744593	3.31E-12	5.17E-11	Ups	yhbW	U00096.3	3303448	3304455	b3160	putative luciferase-like monooxygenase YhbW	-	-	-	GO:0016705:oxidoreductase activity, acting on paired donors, with incorporation or reduction of molecular oxygen	gnl|CDD|225052;COG2141, COG2141, Coenzyme F420-dependent N5,N10-methylene tetrahydromethanopterin reductase and related flavin-dependent oxidoreductases [Energy production and conversion].
gene-b3502	1290	7	1.16	2	0.34	14	1.82	138	17.33	36	4.17	41	4.71	31.80723417	2.545520482	0.486370974	5.233701472	1.66E-07	1.30E-06	Ups	arsB	U00096.3	3648935	3650224	b3502	arsenite/antimonite:H(+) antiporter	-	GO:0046685:response to arsenic-containing substance	GO:0016021:integral component of membrane;GO:0005886:plasma membrane	GO:0015105:arsenite transmembrane transporter activity	gnl|CDD|223983;COG1055, ArsB, Na+/H+ antiporter NhaD and related arsenite permeases [Inorganic ion transport and metabolism].
gene-b1077	756	2	0.57	0	0	3	0.67	33	7.07	14	2.76	13	2.55	8.881436167	2.544063678	0.688155614	3.696930792	0.000218222	0.000831147	Ups	flgF	U00096.3	1133802	1134557	b1077	flagellar basal-body rod protein FlgF	K02391	GO:0071973:bacterial-type flagellum-dependent cell motility	GO:0009425:bacterial-type flagellum basal body	-	gnl|CDD|227126;COG4787, FlgF, Flagellar basal body rod protein [Cell motility and secretion].
gene-b3962	1401	186	28.5	178	28.19	288	34.57	1733	200.39	1767	188.27	1542	162.97	851.5363173	2.542695009	0.207501848	12.2538427	1.60E-34	3.29E-32	Ups	sthA	U00096.3	4159390	4160790	b3962	soluble pyridine nucleotide transhydrogenase	K00322	GO:0045454:cell redox homeostasis;GO:0006739:NADP metabolic process	GO:0005737:cytoplasm	GO:0009055:electron transfer activity;GO:0050660:flavin adenine dinucleotide binding;GO:0003957:NAD(P)+ transhydrogenase (B-specific) activity	gnl|CDD|224169;COG1249, Lpd, Pyruvate/2-oxoglutarate dehydrogenase complex, dihydrolipoamide dehydrogenase (E3) component, and related enzymes [Energy production and conversion].
gene-b0457	1551	102	14.12	69	9.87	100	10.84	1218	127.22	422	40.62	634	60.52	359.2832712	2.538857167	0.253934046	9.998096764	1.55E-23	1.03E-21	Ups	pdeB	U00096.3	477067	478617	b0457	c-di-GMP phosphodiesterase PdeB	-	-	GO:0016021:integral component of membrane;GO:0005886:plasma membrane	GO:0071111:cyclic-guanylate-specific phosphodiesterase activity	gnl|CDD|227279;COG4943, COG4943, Predicted signal transduction protein containing sensor and EAL domains [Signal transduction mechanisms].
gene-b3898	1071	1	0.2	1	0.21	6	0.94	46	6.96	14	1.95	24	3.32	12.67296959	2.535139511	0.626407859	4.04710681	5.19E-05	0.000237662	Ups	frvX	U00096.3	4089855	4090925	b3898	peptidase M42 family protein FrvX	-	-	-	GO:0004177:aminopeptidase activity;GO:0046872:metal ion binding;GO:0008237:metallopeptidase activity	gnl|CDD|224282;COG1363, FrvX, Cellulase M and related proteins [Carbohydrate transport and metabolism].
gene-b0617	297	0	0	0	0	0	0	5	2.73	2	1.01	12	5.98	2.872886364	2.521118492	0.883131114	2.854749938	0.004307073	0.01145017	Ups	citD	U00096.3	650487	650783	b0617	citrate lyase acyl carrier protein	K01646	-	GO:0005737:cytoplasm	-	gnl|CDD|225594;COG3052, CitD, Citrate lyase, gamma subunit [Energy production and conversion].
gene-b4277	330	7	4.55	3	2.02	1	0.51	43	21.11	34	15.38	30	13.46	17.37068152	2.518594122	0.550273415	4.576986735	4.72E-06	2.69E-05	Ups	yjgZ	U00096.3	4501260	4501589	b4277	KpLE2 phage-like element%3B uncharacterized protein YjgZ	-	-	-	-	-
gene-b2709	1515	24	3.4	16	2.34	17	1.89	191	20.42	130	12.81	141	13.78	76.34054204	2.513823324	0.302836291	8.300931548	1.03E-16	2.98E-15	Ups	norR	U00096.3	2830775	2832289	b2709	DNA-binding transcriptional dual regulator NorR	K12266	GO:0000160:phosphorelay signal transduction system	-	GO:0005524:ATP binding;GO:0003677:DNA binding;GO:0003700:DNA-binding transcription factor activity;GO:0008134:transcription factor binding	gnl|CDD|226132;COG3604, FhlA, Transcriptional regulator containing GAF, AAA-type ATPase, and DNA binding domains [Transcription / Signal transduction mechanisms].
gene-b3903	1260	12	2.04	4	0.7	10	1.33	166	21.34	34	4.03	46	5.41	36.27704934	2.508746146	0.477086291	5.258474607	1.45E-07	1.15E-06	Ups	rhaA	U00096.3	4094723	4095982	b3903	L-rhamnose isomerase	K01813	GO:0019301:rhamnose catabolic process	GO:0005737:cytoplasm	GO:0008740:L-rhamnose isomerase activity;GO:0030145:manganese ion binding	gnl|CDD|227143;COG4806, RhaA, L-rhamnose isomerase [Carbohydrate transport and metabolism].
gene-b1075	696	2	0.62	3	0.96	1	0.24	31	7.22	18	3.86	18	3.83	10.56720649	2.498613169	0.642518541	3.888779872	0.000100749	0.000426936	Ups	flgD	U00096.3	1131854	1132549	b1075	flagellar biosynthesis%2C initiation of hook assembly	K02389	GO:0044781:bacterial-type flagellum organization	GO:0005829:cytosol	-	gnl|CDD|224756;COG1843, FlgD, Flagellar hook capping protein [Cell motility and secretion].
gene-b0270	1383	2	0.31	9	1.44	5	0.61	70	8.2	34	3.67	46	4.92	24.19384288	2.498519327	0.494810905	5.049442735	4.43E-07	3.19E-06	Ups	yagG	U00096.3	285395	286777	b0270	CP4-6 prophage%3B putative D-xylonate transporter YagG	-	GO:0008643:carbohydrate transport;GO:0006814:sodium ion transport	GO:0016021:integral component of membrane;GO:0005886:plasma membrane	GO:0015293:symporter activity	gnl|CDD|225121;COG2211, MelB, Na+/melibiose symporter and related transporters [Carbohydrate transport and metabolism].
gene-b1353	489	0	0	0	0	0	0	14	4.64	5	1.53	2	0.61	2.6837742	2.495095062	0.883494138	2.824121808	0.004741036	0.01240289	Ups	sieB	U00096.3	1418671	1419159	b1353	Rac prophage%3B phage superinfection exclusion protein	-	-	GO:0016021:integral component of membrane;GO:0005886:plasma membrane	-	-
gene-b2666	159	1	1.35	0	0	0	0	18	18.34	3	2.82	8	7.45	4.0005184	2.494201823	0.846757948	2.945590095	0.003223393	0.008897952	Ups	yqaE	U00096.3	2796870	2797028	b2666	Pmp3 family protein YqaE	-	-	GO:0016021:integral component of membrane;GO:0005886:plasma membrane	-	gnl|CDD|223478;COG0401, COG0401, Uncharacterized homolog of Blt101 [Function unknown].
gene-b3520	603	2	0.71	7	2.58	5	1.39	48	12.9	38	9.41	40	9.82	20.87965895	2.483431088	0.505814643	4.909765109	9.12E-07	6.10E-06	Ups	yhjB	U00096.3	3671292	3671894	b3520	putative DNA-binding transcriptional regulator YhjB	-	GO:0006355:regulation of transcription, DNA-templated;GO:0006351:transcription, DNA-templated	-	GO:0003677:DNA binding	gnl|CDD|225107;COG2197, CitB, Response regulator containing a CheY-like receiver domain and an HTH DNA-binding domain [Signal transduction mechanisms / Transcription].
gene-b2481	618	3	1.04	0	0	4	1.09	31	8.13	15	3.62	23	5.51	10.82033098	2.462296194	0.640087036	3.846814662	0.000119663	0.000496821	Ups	hyfA	U00096.3	2601201	2601818	b2481	hydrogenase 4 component A	-	-	-	GO:0051539:4 iron, 4 sulfur cluster binding;GO:0046872:metal ion binding;GO:0016491:oxidoreductase activity	gnl|CDD|224065;COG1142, HycB, Fe-S-cluster-containing hydrogenase components 2 [Energy production and conversion].
gene-b0330	1587	12	1.62	6	0.84	4	0.42	74	7.55	57	5.36	54	5.04	30.59034134	2.46202669	0.437721106	5.62464697	1.86E-08	1.80E-07	Ups	prpR	U00096.3	346857	348443	b0330	DNA-binding transcriptional dual regulator PrpR	-	GO:0045892:negative regulation of transcription, DNA-templated;GO:0045893:positive regulation of transcription, DNA-templated;GO:0019629:propionate catabolic process, 2-methylcitrate cycle;GO:0009314:response to radiation	GO:0005737:cytoplasm	GO:0005524:ATP binding;GO:0003700:DNA-binding transcription factor activity;GO:0000156:phosphorelay response regulator activity;GO:0043565:sequence-specific DNA binding;GO:0008134:transcription factor binding	gnl|CDD|224142;COG1221, PspF, Transcriptional regulators containing an AAA-type ATPase domain and a DNA-binding domain [Transcription / Signal transduction mechanisms].
gene-b3488	1623	2	0.26	4	0.55	8	0.83	115	11.48	14	1.29	20	1.82	20.9254918	2.461338926	0.599800529	4.103595792	4.07E-05	0.00018983	Ups	yhiJ	U00096.3	3630968	3632590	b3488	DUF4049 domain-containing protein YhiJ	-	-	-	-	-
gene-b1655	816	2	0.53	2	0.54	6	1.24	55	10.92	24	4.39	17	3.08	14.52552002	2.452393447	0.584769661	4.19377682	2.74E-05	0.000133496	Ups	mepH	U00096.3	1734435	1735250	b1655	peptidoglycan DD-endopeptidase MepH	-	GO:0045227:capsule polysaccharide biosynthetic process;GO:0071555:cell wall organization;GO:0000270:peptidoglycan metabolic process;GO:0009254:peptidoglycan turnover	-	GO:0008234:cysteine-type peptidase activity;GO:0004175:endopeptidase activity	gnl|CDD|223862;COG0791, Spr, Cell wall-associated hydrolases (invasion-associated proteins) [Cell envelope biogenesis, outer membrane].
gene-b2335	513	2	0.84	0	0	3	0.98	31	9.79	12	3.49	13	3.75	8.342380941	2.448917369	0.696328179	3.516901146	0.000436616	0.001537339	Ups	yfcR	U00096.3	2451072	2451584	b2335	putative fimbrial protein YfcR	-	GO:0007155:cell adhesion	GO:0009289:pilus	-	gnl|CDD|226069;COG3539, FimA, P pilus assembly protein, pilin FimA [Cell motility and secretion / Intracellular trafficking and secretion].
gene-b3104	357	1	0.6	0	0	1	0.47	22	9.98	5	2.09	8	3.32	4.912370788	2.44822123	0.806592328	3.035264712	0.002403247	0.006888971	Ups	yhaI	U00096.3	3252911	3253267	b3104	putative inner membrane protein	-	-	GO:0016021:integral component of membrane;GO:0005886:plasma membrane	-	gnl|CDD|225694;COG3152, COG3152, Predicted membrane protein [Function unknown].
gene-b1947	366	5	2.93	1	0.61	0	0	29	12.84	9	3.67	29	11.73	10.67146511	2.442609619	0.686204335	3.559595146	0.000371427	0.001324864	Ups	fliO	U00096.3	2021504	2021869	b1947	flagellar biosynthesis protein FliO	K02418	GO:0097588:archaeal or bacterial-type flagellum-dependent cell motility;GO:0044781:bacterial-type flagellum organization;GO:0006935:chemotaxis	GO:0009425:bacterial-type flagellum basal body;GO:0016021:integral component of membrane;GO:0005886:plasma membrane	-	gnl|CDD|225731;COG3190, FliO, Flagellar biogenesis protein [Cell motility and secretion].
gene-b2221	663	1	0.32	0	0	3	0.76	22	5.38	18	4.05	7	1.56	7.100867369	2.429688655	0.735542149	3.303262305	0.000955669	0.003060231	Ups	atoD	U00096.3	2323447	2324109	b2221	acetyl-CoA:acetoacetyl-CoA transferase subunit alpha	K01034	GO:0046459:short-chain fatty acid metabolic process	-	GO:0008775:acetate CoA-transferase activity	gnl|CDD|224702;COG1788, AtoD, Acyl CoA:acetate/3-ketoacid CoA transferase, alpha subunit [Lipid metabolism].
gene-b0865	516	26	10.82	17	7.31	32	10.43	285	89.48	164	47.44	125	35.87	92.395867	2.428389156	0.288454288	8.418627329	3.81E-17	1.16E-15	Ups	ybjP	U00096.3	903952	904467	b0865	DUF3828 domain-containing lipoprotein YbjP	-	-	GO:0005886:plasma membrane	-	-
gene-b1950	786	0	0	0	0	4	0.86	35	7.21	12	2.28	5	0.94	7.230127155	2.417860951	0.763804742	3.165548494	0.001547909	0.004685993	Ups	fliR	U00096.3	2022893	2023678	b1950	flagellar biosynthesis protein FliR	K02421	GO:0044780:bacterial-type flagellum assembly;GO:0006605:protein targeting	GO:0009425:bacterial-type flagellum basal body;GO:0016021:integral component of membrane;GO:0005886:plasma membrane	-	gnl|CDD|224598;COG1684, FliR, Flagellar biosynthesis pathway, component FliR [Cell motility and secretion / Intracellular trafficking and secretion].
gene-b1379	423	46	23.35	29	15.21	87	34.58	848	324.77	202	71.29	238	83.31	194.9354261	2.417157305	0.343495031	7.036949848	1.96E-12	3.14E-11	Ups	hslJ	U00096.3	1441321	1441743	b1379	lipoprotein implicated in Novobiocin resistance	-	GO:0009408:response to heat	-	-	gnl|CDD|225728;COG3187, HslJ, Heat shock protein [Posttranslational modification, protein turnover, chaperones].
gene-b0045	1332	3	0.48	3	0.5	6	0.76	41	4.99	33	3.7	28	3.11	16.65636562	2.417032555	0.532065794	4.542732466	5.55E-06	3.15E-05	Ups	yaaU	U00096.3	45807	47138	b0045	putative transporter YaaU	-	GO:0006979:response to oxidative stress	GO:0016021:integral component of membrane;GO:0005886:plasma membrane	GO:0022857:transmembrane transporter activity	gnl|CDD|223553;COG0477, ProP, Permeases of the major facilitator superfamily [Carbohydrate transport and metabolism / Amino acid transport and metabolism / Inorganic ion transport and metabolism / General function prediction only].
gene-b3951	2298	17	1.59	22	2.12	35	2.56	312	22	122	7.93	143	9.21	91.76486149	2.416553296	0.313586496	7.706177818	1.30E-14	2.84E-13	Ups	pflD	U00096.3	4143995	4146292	b3951	putative formate acetyltransferase 2	K00656	-	GO:0005737:cytoplasm	GO:0008861:formate C-acetyltransferase activity	gnl|CDD|224794;COG1882, PflD, Pyruvate-formate lyase [Energy production and conversion].
gene-b4413	55	99	386.44	40	161.38	29	88.66	1021	3007.37	254	689.38	410	1103.75	255.0566109	2.403912621	0.594580339	4.043040889	5.28E-05	0.000241453	Ups	sokC	U00096.3	16952	17006	b4413	small regulatory RNA antitoxin SokC	-	-	-	-	-
gene-b4094	558	5	1.92	3	1.19	6	1.81	67	19.45	32	8.56	23	6.1	18.93722459	2.402200963	0.520196334	4.617873684	3.88E-06	2.26E-05	Ups	phnN	U00096.3	4315525	4316082	b4094	ribose 1%2C5-bisphosphate phosphokinase	K05774	GO:0006015:5-phosphoribose 1-diphosphate biosynthetic process;GO:0019634:organic phosphonate metabolic process	-	GO:0005524:ATP binding;GO:0033863:ribose 1,5-bisphosphate phosphokinase activity	gnl|CDD|226232;COG3709, COG3709, Uncharacterized component of phosphonate metabolism [Inorganic ion transport and metabolism].
gene-b0812	504	21	8.95	8	3.52	55	18.35	289	92.89	191	56.57	124	36.43	97.22592728	2.401863661	0.345657588	6.948679106	3.69E-12	5.71E-11	Ups	dps	U00096.3	848408	848911	b0812	DNA protection during starvation protein	-	GO:0006879:cellular iron ion homeostasis;GO:0030261:chromosome condensation	GO:0005737:cytoplasm;GO:0009295:nucleoid	GO:0003677:DNA binding;GO:0008199:ferric iron binding;GO:0016722:oxidoreductase activity, oxidizing metal ions	gnl|CDD|223854;COG0783, Dps, DNA-binding ferritin-like protein (oxidative damage protectant) [Inorganic ion transport and metabolism].
gene-b4219	639	33	11.09	46	15.97	66	17.37	434	110.03	319	74.52	297	68.82	175.7560976	2.396518704	0.239316099	10.01403045	1.32E-23	9.04E-22	Ups	msrA	U00096.3	4441538	4442176	b4219	methionine sulfoxide reductase A	-	GO:0006464:cellular protein modification process	-	GO:0008113:peptide-methionine (S)-S-oxide reductase activity	gnl|CDD|223303;COG0225, MsrA, Peptide methionine sulfoxide reductase [Posttranslational modification, protein turnover, chaperones].
gene-b0476	960	26	5.81	20	4.62	35	6.13	360	60.75	108	16.79	161	24.83	99.09118781	2.395986288	0.323033911	7.4171355	1.20E-13	2.29E-12	Ups	aes	U00096.3	499014	499973	b0476	acetylesterase	-	-	GO:0005737:cytoplasm	GO:0052689:carboxylic ester hydrolase activity	gnl|CDD|223730;COG0657, Aes, Esterase/lipase [Lipid metabolism].
gene-b3579	987	2	0.44	0	0	3	0.51	41	6.73	6	0.91	12	1.8	8.341484574	2.395162074	0.724622132	3.30539459	0.000948428	0.003046555	Ups	yiaO	U00096.3	3746094	3747080	b3579	2%2C3-diketo-L-gulonate:Na(+) symporter - periplasmic binding protein	-	GO:0034219:carbohydrate transmembrane transport;GO:0006974:cellular response to DNA damage stimulus	GO:0030288:outer membrane-bounded periplasmic space	GO:0030246:carbohydrate binding	gnl|CDD|224553;COG1638, DctP, TRAP-type C4-dicarboxylate transport system, periplasmic component [Carbohydrate transport and metabolism].
gene-b0789	1242	24	4.15	16	2.86	13	1.76	154	20.09	151	18.15	97	11.56	67.60623985	2.395126492	0.336269407	7.122641668	1.06E-12	1.78E-11	Ups	clsB	U00096.3	822498	823739	b0789	cardiolipin synthase B	K06132	GO:0032049:cardiolipin biosynthetic process	GO:0005886:plasma membrane	GO:0008808:cardiolipin synthase activity	gnl|CDD|224419;COG1502, Cls, Phosphatidylserine/phosphatidylglycerophosphate/cardiolipin synthases and related enzymes [Lipid metabolism].
gene-b2464	951	45	10.16	20	4.67	54	9.55	298	50.76	330	51.8	202	31.45	140.5218418	2.386326861	0.276851053	8.619533263	6.72E-18	2.17E-16	Ups	talA	U00096.3	2578666	2579616	b2464	transaldolase A	K00616	GO:0005975:carbohydrate metabolic process;GO:0006098:pentose-phosphate shunt	GO:0005737:cytoplasm	GO:0004801:sedoheptulose-7-phosphate:D-glyceraldehyde-3-phosphate glyceronetransferase activity	gnl|CDD|223254;COG0176, MipB, Transaldolase [Carbohydrate transport and metabolism].
gene-b4305	1122	15	2.87	13	2.57	39	5.84	263	37.97	84	11.18	151	19.93	79.62602064	2.383355119	0.352722386	6.757028231	1.41E-11	1.98E-10	Ups	sgcX	U00096.3	4530530	4531651	b4305	KpLE2 phage-like element%3B putative endoglucanase with Zn-dependent exopeptidase domain	-	-	-	GO:0004177:aminopeptidase activity;GO:0046872:metal ion binding;GO:0008237:metallopeptidase activity	gnl|CDD|224282;COG1363, FrvX, Cellulase M and related proteins [Carbohydrate transport and metabolism].
gene-b2058	489	1	0.44	0	0	0	0	18	5.96	5	1.53	4	1.21	3.650198821	2.381001041	0.852537087	2.792841598	0.005224727	0.013496115	Ups	wcaB	U00096.3	2132067	2132555	b2058	colanic acid biosynthesis acetyltransferase WcaB	-	GO:0006535:cysteine biosynthetic process from serine;GO:0009103:lipopolysaccharide biosynthetic process;GO:0045228:slime layer polysaccharide biosynthetic process	GO:0005737:cytoplasm	GO:0009001:serine O-acetyltransferase activity	gnl|CDD|223975;COG1045, CysE, Serine acetyltransferase [Amino acid transport and metabolism].
gene-b3586	1137	11	2.08	7	1.37	7	1.04	100	14.25	46	6.04	54	7.03	32.25850752	2.379740915	0.421122943	5.650941029	1.60E-08	1.55E-07	Ups	yiaV	U00096.3	3752963	3754099	b3586	putative membrane fusion protein YiaV	-	GO:0055085:transmembrane transport	GO:0016021:integral component of membrane;GO:0005886:plasma membrane	GO:0005215:transporter activity	gnl|CDD|224482;COG1566, EmrA, Multidrug resistance efflux pump [Defense mechanisms].
gene-b4458	117	0	0	0	0	1	1.44	31	42.92	0	0	4	5.06	4.27081144	2.371687063	0.870667923	2.723985805	0.006449928	0.016077566	Ups	oxyS	U00096.3	4158278	4158394	b4458	small regulatory RNA OxyS	K18528	-	-	-	-
gene-b1020	1065	156	31.45	135	28.13	120	18.95	919	139.79	1043	146.19	970	134.86	509.5965106	2.369216222	0.251852477	9.407158691	5.10E-21	2.72E-19	Ups	phoH	U00096.3	1084992	1086056	b1020	ATP-binding protein PhoH	-	-	GO:0005737:cytoplasm	GO:0005524:ATP binding	gnl|CDD|224616;COG1702, PhoH, Phosphate starvation-inducible protein PhoH, predicted ATPase [Signal transduction mechanisms].
gene-b2868	480	7	3.13	1	0.46	0	0	31	10.46	21	6.53	24	7.4	12.33323266	2.362743749	0.636471401	3.712254387	0.000205421	0.000791953	Ups	xdhC	U00096.3	3003489	3003968	b2868	putative xanthine dehydrogenase iron-sulfur-binding subunit XdhC	K13480	GO:0009114:hypoxanthine catabolic process;GO:0006166:purine ribonucleoside salvage	-	GO:0051537:2 iron, 2 sulfur cluster binding;GO:0009055:electron transfer activity;GO:0046872:metal ion binding	gnl|CDD|224991;COG2080, CoxS, Aerobic-type carbon monoxide dehydrogenase, small subunit CoxS/CutS homologs [Energy production and conversion].
gene-b2384	1038	9	1.86	8	1.71	4	0.65	129	20.13	17	2.44	49	6.99	29.49503499	2.357446676	0.529258711	4.45424256	8.42E-06	4.57E-05	Ups	ypdE	U00096.3	2504510	2505547	b2384	aminopeptidase YpdE	-	-	-	GO:0004177:aminopeptidase activity;GO:0046872:metal ion binding;GO:0008237:metallopeptidase activity	gnl|CDD|224282;COG1363, FrvX, Cellulase M and related proteins [Carbohydrate transport and metabolism].
gene-b1350	2601	15	1.24	24	2.05	17	1.1	236	14.7	87	4.99	119	6.77	71.18524411	2.357365411	0.351433306	6.70785999	1.97E-11	2.73E-10	Ups	recE	U00096.3	1414786	1417386	b1350	Rac prophage%3B exonuclease VIII%2C ds DNA exonuclease%2C 5' --> 3' specific	-	-	-	GO:0051908:double-stranded DNA 5'-3' exodeoxyribonuclease activity;GO:0042802:identical protein binding	-
gene-b0996	1173	1	0.18	4	0.76	2	0.29	39	5.39	13	1.65	19	2.4	11.04495034	2.357154539	0.64062831	3.679441731	0.000233745	0.000881271	Ups	torC	U00096.3	1058084	1059256	b0996	cytochrome c menaquinol dehydrogenase TorC	K03532	GO:0009060:aerobic respiration;GO:0009061:anaerobic respiration	GO:0009276:Gram-negative-bacterium-type cell wall;GO:0016021:integral component of membrane;GO:1990204:oxidoreductase complex;GO:0005886:plasma membrane	GO:0009055:electron transfer activity;GO:0020037:heme binding;GO:0005506:iron ion binding	gnl|CDD|225550;COG3005, TorC, Nitrate/TMAO reductases, membrane-bound tetraheme cytochrome c subunit [Energy production and conversion].
gene-b1862	603	5	1.78	1	0.37	15	4.18	86	23.1	21	5.2	56	13.75	25.66818047	2.348713104	0.524603781	4.477118138	7.57E-06	4.15E-05	Ups	yebB	U00096.3	1946251	1946853	b1862	putative papain-like amidase YebB	-	-	-	-	-
gene-b2917	2145	32	3.2	20	2.07	24	1.88	257	19.41	129	8.98	166	11.46	91.242332	2.347086023	0.291521328	8.051164011	8.20E-16	2.16E-14	Ups	scpA	U00096.3	3060850	3062994	b2917	methylmalonyl-CoA mutase	K01847	-	-	GO:0031419:cobalamin binding;GO:0046872:metal ion binding;GO:0004494:methylmalonyl-CoA mutase activity	gnl|CDD|224796;COG1884, Sbm, Methylmalonyl-CoA mutase, N-terminal domain/subunit [Lipid metabolism].
gene-b2889	549	11	4.3	13	5.25	19	5.82	171	50.46	70	19.03	83	22.38	52.081819	2.346631279	0.35747864	6.564395787	5.22E-11	6.87E-10	Ups	idi	U00096.3	3033065	3033613	b2889	isopentenyl-diphosphate Delta-isomerase	K01823	GO:0050992:dimethylallyl diphosphate biosynthetic process;GO:0008299:isoprenoid biosynthetic process	GO:0005737:cytoplasm	GO:0016787:hydrolase activity;GO:0004452:isopentenyl-diphosphate delta-isomerase activity;GO:0046872:metal ion binding	gnl|CDD|224360;COG1443, Idi, Isopentenyldiphosphate isomerase [Lipid metabolism].
gene-b3370	1338	1	0.16	0	0	0	0	19	2.3	3	0.33	5	0.55	3.612065025	2.343692411	0.85607036	2.737733392	0.006186421	0.015530414	Ups	frlA	U00096.3	3499910	3501247	b3370	fructoselysine/psicoselysine transporter	-	GO:0006865:amino acid transport;GO:1901281:fructoselysine catabolic process	GO:0016021:integral component of membrane;GO:0005886:plasma membrane	GO:0022857:transmembrane transporter activity	gnl|CDD|223605;COG0531, PotE, Amino acid transporters [Amino acid transport and metabolism].
gene-b3575	999	4	0.86	1	0.22	7	1.18	55	8.92	14	2.09	32	4.74	15.72114147	2.337836583	0.577543201	4.047899064	5.17E-05	0.000237124	Ups	yiaK	U00096.3	3742733	3743731	b3575	2%2C3-diketo-L-gulonate reductase	K08092	-	GO:0005737:cytoplasm	GO:0047559:3-dehydro-L-gulonate 2-dehydrogenase activity;GO:0070403:NAD+ binding	gnl|CDD|224966;COG2055, COG2055, Malate/L-lactate dehydrogenases [Energy production and conversion].
gene-b3657	1383	8	1.24	3	0.48	10	1.22	115	13.47	11	1.19	53	5.67	27.12680645	2.335100566	0.548959895	4.253681528	2.10E-05	0.000105709	Ups	yicJ	U00096.3	3834547	3835929	b3657	putative xyloside transporter YicJ	-	GO:0008643:carbohydrate transport;GO:0006814:sodium ion transport	GO:0016021:integral component of membrane;GO:0005886:plasma membrane	GO:0015293:symporter activity	gnl|CDD|225121;COG2211, MelB, Na+/melibiose symporter and related transporters [Carbohydrate transport and metabolism].
gene-b0040	1515	14	1.98	2	0.29	9	1	100	10.69	28	2.76	66	6.45	31.03621711	2.334949853	0.478159329	4.883204637	1.04E-06	6.93E-06	Ups	caiT	U00096.3	40417	41931	b0040	L-carnitine:gamma-butyrobetaine antiporter	-	GO:1900751:4-(trimethylammonio)butanoate transport;GO:0009437:carnitine metabolic process	GO:0016021:integral component of membrane;GO:0005886:plasma membrane	GO:0044667:(R)-carnitine:4-(trimethylammonio)butanoate antiporter activity	gnl|CDD|224211;COG1292, BetT, Choline-glycine betaine transporter [Cell envelope biogenesis, outer membrane].
gene-b0768	954	4	0.9	1	0.23	4	0.71	60	10.19	16	2.5	11	1.71	12.64549378	2.331644334	0.634607353	3.674152724	0.00023864	0.000896263	Ups	ybhD	U00096.3	799622	800575	b0768	putative DNA-binding transcriptional regulator YbhD	-	-	-	GO:0003677:DNA binding;GO:0003700:DNA-binding transcription factor activity	gnl|CDD|223656;COG0583, LysR, Transcriptional regulator [Transcription].
gene-b4107	444	25	12.09	19	9.5	11	4.17	202	73.7	110	36.98	104	34.68	68.26992155	2.328435977	0.340606664	6.83614334	8.14E-12	1.20E-10	Ups	yjdN	U00096.3	4325298	4325741	b4107	PF06983 family protein YjdN	-	-	-	-	gnl|CDD|225356;COG2764, PhnB, Uncharacterized protein conserved in bacteria [Function unknown].
gene-b1196	441	1	0.49	10	5.03	9	3.43	127	46.65	26	8.8	31	10.41	27.44117511	2.32675907	0.543692102	4.279552821	1.87E-05	9.48E-05	Ups	ycgY	U00096.3	1245160	1245600	b1196	uncharacterized protein YcgY	-	-	-	-	-
gene-b4195	465	1	0.46	0	0	0	0	24	8.36	5	1.61	1	0.32	3.818900905	2.325835114	0.862652545	2.696143573	0.007014742	0.01730275	Ups	ulaC	U00096.3	4421708	4422172	b4195	L-ascorbate specific PTS enzyme IIA component	K02821	GO:0009401:phosphoenolpyruvate-dependent sugar phosphotransferase system	GO:0005737:cytoplasm	GO:0016301:kinase activity	gnl|CDD|224676;COG1762, PtsN, Phosphotransferase system mannitol/fructose-specific IIA domain (Ntr-type) [Carbohydrate transport and metabolism / Signal transduction mechanisms].
gene-b0329	276	64	49.78	56	45.02	74	45.08	374	219.53	666	360.21	285	152.89	231.4170146	2.325373926	0.305927329	7.601066338	2.94E-14	6.05E-13	Ups	yahO	U00096.3	346484	346759	b0329	DUF1471 domain-containing protein YahO	-	GO:0009314:response to radiation	GO:0042597:periplasmic space	-	-
gene-b0722	348	2	1.23	4	2.55	2	0.97	21	9.78	32	13.73	18	7.66	12.06384039	2.321316807	0.619924328	3.74451639	0.000180742	0.000707445	Ups	sdhD	U00096.3	755560	755907	b0722	succinate:quinone oxidoreductase%2C membrane protein SdhD	K00242	GO:0006099:tricarboxylic acid cycle	GO:0016021:integral component of membrane;GO:0005886:plasma membrane	GO:0020037:heme binding;GO:0046872:metal ion binding;GO:0000104:succinate dehydrogenase activity	gnl|CDD|225053;COG2142, SdhD, Succinate dehydrogenase, hydrophobic anchor subunit [Energy production and conversion].
gene-b1443	795	15	4.05	8	2.23	3	0.63	69	14.06	60	11.27	68	12.66	33.74798355	2.317370789	0.4449104	5.208623551	1.90E-07	1.46E-06	Ups	ydcV	U00096.3	1514762	1515556	b1443	putative ABC transporter membrane subunit YdcV	K02053	GO:0009290:DNA import into cell involved in transformation;GO:0055085:transmembrane transport	GO:0016021:integral component of membrane;GO:0005886:plasma membrane	-	gnl|CDD|224098;COG1177, PotC, ABC-type spermidine/putrescine transport system, permease component II [Amino acid transport and metabolism].
gene-b2000	3120	112	7.71	71	5.05	187	10.08	659	34.22	824	39.42	848	40.24	411.6206175	2.310895783	0.258603648	8.936052544	4.03E-19	1.62E-17	Ups	flu	U00096.3	2071539	2074658	b2000	CP4-44 prophage%3B self recognizing antigen 43 (Ag43) autotransporter	K12687	-	GO:0009279:cell outer membrane;GO:0009986:cell surface;GO:0005576:extracellular region;GO:0016021:integral component of membrane;GO:0042597:periplasmic space	-	gnl|CDD|225999;COG3468, AidA, Type V secretory pathway, adhesin AidA [Cell envelope biogenesis, outer membrane / Intracellular trafficking and secretion].
gene-b2383	2496	27	2.32	33	2.93	23	1.55	351	22.78	115	6.88	169	10.03	102.135794	2.308201253	0.333669231	6.917632911	4.59E-12	7.00E-11	Ups	fryA	U00096.3	2501990	2504485	b2383	putative PTS multiphosphoryl transfer protein FryA	K08483	GO:0009401:phosphoenolpyruvate-dependent sugar phosphotransferase system	GO:0005737:cytoplasm;GO:0016021:integral component of membrane	GO:0016301:kinase activity;GO:0046872:metal ion binding;GO:0008965:phosphoenolpyruvate-protein phosphotransferase activity;GO:0008982:protein-N(PI)-phosphohistidine-sugar phosphotransferase activity	gnl|CDD|224006;COG1080, PtsA, Phosphoenolpyruvate-protein kinase (PTS system EI component in bacteria) [Carbohydrate transport and metabolism].
gene-b1943	1128	7	1.33	0	0	8	1.19	72	10.34	24	3.18	25	3.28	18.49464644	2.301592754	0.552202727	4.16802135	3.07E-05	0.000146724	Ups	fliK	U00096.3	2018386	2019513	b1943	flagellar hook-length control protein	K02414	GO:0044780:bacterial-type flagellum assembly;GO:0071973:bacterial-type flagellum-dependent cell motility	GO:0009424:bacterial-type flagellum hook	-	gnl|CDD|225686;COG3144, FliK, Flagellar hook-length control protein [Cell motility and secretion].
gene-b0043	1287	8	1.33	1	0.17	7	0.91	67	8.43	30	3.48	28	3.22	19.67112207	2.298919414	0.515142309	4.462688027	8.09E-06	4.41E-05	Ups	fixC	U00096.3	44180	45466	b0043	putative oxidoreductase FixC	-	-	-	GO:0071949:FAD binding;GO:0016491:oxidoreductase activity	gnl|CDD|223717;COG0644, FixC, Dehydrogenases (flavoproteins) [Energy production and conversion].
gene-b4340	1413	25	3.8	45	7.07	25	2.97	336	38.52	228	24.09	150	15.72	118.0601841	2.295384328	0.32372424	7.090554389	1.34E-12	2.20E-11	Ups	yjiR	U00096.3	4570162	4571574	b4340	fused putative DNA-binding transcriptional regulator/putative aminotransferase YjiR	-	GO:0006351:transcription, DNA-templated	-	GO:0003677:DNA binding;GO:0003700:DNA-binding transcription factor activity;GO:0030170:pyridoxal phosphate binding;GO:0008483:transaminase activity	gnl|CDD|224089;COG1167, ARO8, Transcriptional regulators containing a DNA-binding HTH domain and an aminotransferase domain (MocR family) and their eukaryotic orthologs [Transcription / Amino acid transport and metabolism].
gene-b3139	804	4	1.07	0	0	1	0.21	34	6.85	10	1.86	10	1.84	7.935614638	2.288992787	0.719678854	3.180575302	0.001469829	0.00447605	Ups	agaC	U00096.3	3284685	3285488	b3139	galactosamine-specific PTS enzyme IIC component	K10985	GO:0009401:phosphoenolpyruvate-dependent sugar phosphotransferase system	GO:0016021:integral component of membrane;GO:0005886:plasma membrane	-	gnl|CDD|226238;COG3715, ManY, Phosphotransferase system, mannose/fructose/N-acetylgalactosamine-specific component IIC [Carbohydrate transport and metabolism].
gene-b1387	2046	4	0.42	2	0.22	10	0.82	61	4.83	20	1.46	40	2.89	19.36879587	2.279760803	0.526942281	4.326395673	1.52E-05	7.83E-05	Ups	paaZ	U00096.3	1451597	1453642	b1387	fused 3-oxo-5%2C6-dehydrosuberyl-CoA semialdehyde dehydrogenase and oxepin-CoA hydrolase	K02618	GO:0010124:phenylacetate catabolic process	-	GO:0004300:enoyl-CoA hydratase activity;GO:0016803:ether hydrolase activity;GO:0016823:hydrolase activity, acting on acid carbon-carbon bonds, in ketonic substances;GO:0016726:oxidoreductase activity, acting on CH or CH2 groups, NAD or NADP as acceptor;GO:0016620:oxidoreductase activity, acting on the aldehyde or oxo group of donors, NAD or NADP as acceptor	gnl|CDD|223944;COG1012, PutA, NAD-dependent aldehyde dehydrogenases [Energy production and conversion].
gene-b0824	900	0	0	2	0.49	2	0.37	13	2.34	13	2.16	15	2.47	6.798468326	2.272627284	0.731283565	3.107723726	0.001885342	0.005575828	Ups	ybiY	U00096.3	862612	863511	b0824	putative pyruvate formate-lyase activating enzyme YbiY	-	-	GO:0005737:cytoplasm	GO:0051539:4 iron, 4 sulfur cluster binding;GO:0043365:[formate-C-acetyltransferase]-activating enzyme activity;GO:0046872:metal ion binding	gnl|CDD|224101;COG1180, PflA, Pyruvate-formate lyase-activating enzyme [Posttranslational modification, protein turnover, chaperones].
gene-b0044	288	0	0	0	0	0	0	12	6.75	1	0.52	5	2.57	2.328410397	2.271106125	0.88682935	2.560928012	0.010439298	0.024330683	Ups	fixX	U00096.3	45463	45750	b0044	putative ferredoxin FixX	-	GO:0055114:oxidation-reduction process	-	GO:0051539:4 iron, 4 sulfur cluster binding;GO:0005506:iron ion binding	gnl|CDD|225289;COG2440, FixX, Ferredoxin-like protein [Energy production and conversion].
gene-b3881	879	1	0.24	0	0	1	0.19	28	5.16	2	0.34	5	0.84	4.606783308	2.267701424	0.832516999	2.723910054	0.006451407	0.016077566	Ups	yihT	U00096.3	4071773	4072651	b3881	6-deoxy-6-sulfofructose-1-phosphate aldolase	-	GO:1902777:6-sulfoquinovose(1-) catabolic process;GO:0061720:6-sulfoquinovose(1-) catabolic process to glycerone phosphate and 3-sulfolactaldehyde	-	GO:0061595:6-deoxy-6-sulfofructose-1-phosphate aldolase activity	gnl|CDD|226209;COG3684, LacD, Tagatose-1,6-bisphosphate aldolase [Carbohydrate transport and metabolism].
gene-b2986	693	1	0.31	1	0.32	1	0.24	24	5.61	6	1.29	8	1.71	5.540988027	2.263663972	0.77263534	2.929796057	0.003391845	0.009294155	Ups	yghT	U00096.3	3134131	3134823	b2986	putative ATP-binding protein YghT	-	-	-	GO:0005524:ATP binding	gnl|CDD|223203;COG0125, Tmk, Thymidylate kinase [Nucleotide transport and metabolism].
gene-b2163	660	0	0	0	0	0	0	8	1.96	2	0.45	6	1.35	2.207410707	2.256335243	0.88676524	2.544456122	0.010944806	0.025364743	Ups	yeiL	U00096.3	2255355	2256014	b2163	putative DNA-binding transcriptional regulator YeiL	-	GO:0006355:regulation of transcription, DNA-templated	GO:0005737:cytoplasm	GO:0051539:4 iron, 4 sulfur cluster binding;GO:0003677:DNA binding;GO:0046872:metal ion binding	gnl|CDD|223736;COG0664, Crp, cAMP-binding proteins - catabolite gene activator and regulatory subunit of cAMP-dependent protein kinases [Signal transduction mechanisms].
gene-b3801	1656	18	2.33	16	2.14	24	2.44	196	19.17	73	6.58	131	11.71	66.14479542	2.256122253	0.337463879	6.685522193	2.30E-11	3.15E-10	Ups	aslA	U00096.3	3984352	3986007	b3801	putative sulfatase AslA	K01130	-	GO:0042597:periplasmic space	GO:0046872:metal ion binding;GO:0008484:sulfuric ester hydrolase activity	gnl|CDD|225661;COG3119, AslA, Arylsulfatase A and related enzymes [Inorganic ion transport and metabolism].
gene-b3949	1080	7	1.39	3	0.62	5	0.78	56	8.4	28	3.87	30	4.11	18.4704465	2.25477515	0.50838107	4.435206743	9.20E-06	4.96E-05	Ups	frwC	U00096.3	4142530	4143609	b3949	putative PTS enzyme IIC component FrwC	-	GO:0009401:phosphoenolpyruvate-dependent sugar phosphotransferase system	GO:0005887:integral component of plasma membrane;GO:0005886:plasma membrane	GO:0005351:carbohydrate:proton symporter activity;GO:0008982:protein-N(PI)-phosphohistidine-sugar phosphotransferase activity	gnl|CDD|224218;COG1299, FruA, Phosphotransferase system, fructose-specific IIC component [Carbohydrate transport and metabolism].
gene-b2537	891	18	4.34	14	3.49	18	3.4	171	31.09	118	19.77	61	10.14	57.41446377	2.249758657	0.35058925	6.417078266	1.39E-10	1.75E-09	Ups	hcaR	U00096.3	2668006	2668896	b2537	DNA-binding transcriptional dual regulator HcaR	-	GO:0045892:negative regulation of transcription, DNA-templated;GO:0045893:positive regulation of transcription, DNA-templated	-	GO:0003677:DNA binding;GO:0003700:DNA-binding transcription factor activity	gnl|CDD|223656;COG0583, LysR, Transcriptional regulator [Transcription].
gene-b2060	2163	4	0.4	6	0.62	3	0.23	74	5.54	13	0.9	28	1.92	17.65227583	2.248389641	0.576257326	3.90171116	9.55E-05	0.000406435	Ups	wzc	U00096.3	2133490	2135652	b2060	protein-tyrosine kinase Wzc	-	GO:0009242:colanic acid biosynthetic process;GO:0045226:extracellular polysaccharide biosynthetic process;GO:0009103:lipopolysaccharide biosynthetic process;GO:0038083:peptidyl-tyrosine autophosphorylation;GO:0018108:peptidyl-tyrosine phosphorylation	GO:0005887:integral component of plasma membrane;GO:0016020:membrane;GO:0005886:plasma membrane	GO:0005524:ATP binding;GO:0016887:ATPase activity;GO:0004713:protein tyrosine kinase activity	gnl|CDD|225747;COG3206, GumC, Uncharacterized protein involved in exopolysaccharide biosynthesis [Cell envelope biogenesis, outer membrane].
gene-b0024	219	21	20.59	4	4.05	25	19.19	226	167.18	52	35.44	78	52.74	55.07677338	2.237464304	0.426463245	5.246558361	1.55E-07	1.21E-06	Ups	yaaY	U00096.3	21181	21399	b0024	DUF2575 domain-containing protein YaaY	K11753	GO:0006974:cellular response to DNA damage stimulus	-	-	-
gene-b1674	627	0	0	1	0.35	1	0.27	22	5.68	3	0.71	7	1.65	4.48976418	2.236489796	0.821876479	2.72119942	0.006504551	0.016200163	Ups	ydhY	U00096.3	1753851	1754477	b1674	putative 4Fe-4S ferredoxin-like protein YdhY	-	-	-	GO:0051539:4 iron, 4 sulfur cluster binding;GO:0046872:metal ion binding	gnl|CDD|223514;COG0437, HybA, Fe-S-cluster-containing hydrogenase components 1 [Energy production and conversion].
gene-b2920	1479	21	3.05	17	2.55	15	1.71	174	19.06	98	9.89	93	9.31	60.77443009	2.233961104	0.325797262	6.856905707	7.04E-12	1.05E-10	Ups	scpC	U00096.3	3064802	3066280	b2920	propionyl-CoA:succinate CoA transferase	K01848	GO:0006084:acetyl-CoA metabolic process	-	GO:0043821:propionyl-CoA:succinate CoA-transferase activity	gnl|CDD|223504;COG0427, ACH1, Acetyl-CoA hydrolase [Energy production and conversion].
gene-b3680	894	3	0.72	2	0.5	4	0.75	34	6.16	36	6.01	6	0.99	12.13728964	2.224441897	0.642705084	3.461061614	0.00053805	0.001851577	Ups	yidL	U00096.3	3860283	3861176	b3680	putative DNA-binding transcriptional regulator YidL	-	GO:0006351:transcription, DNA-templated	-	GO:0003700:DNA-binding transcription factor activity;GO:0043565:sequence-specific DNA binding	gnl|CDD|225117;COG2207, AraC, AraC-type DNA-binding domain-containing proteins [Transcription].
gene-b3953	342	3	1.88	3	1.95	7	3.44	46	21.79	20	8.73	31	13.42	15.80808575	2.223901735	0.542649474	4.098228861	4.16E-05	0.000193623	Ups	frwD	U00096.3	4147138	4147479	b3953	putative PTS enzyme IIB component FrwD	-	GO:0009401:phosphoenolpyruvate-dependent sugar phosphotransferase system	GO:0005737:cytoplasm	GO:0016301:kinase activity;GO:0022877:protein-N(PI)-phosphohistidine-fructose phosphotransferase system transporter activity;GO:0090582:protein-phosphocysteine-D-fructose-phosphotransferase system transporter activity	gnl|CDD|224362;COG1445, FrwB, Phosphotransferase system fructose-specific component IIB [Carbohydrate transport and metabolism].
gene-b2097	1053	224	45.67	148	31.19	237	37.85	1276	196.31	1583	224.41	932	131.05	661.9258037	2.222013193	0.233023123	9.535590972	1.49E-21	8.37E-20	Ups	fbaB	U00096.3	2177512	2178564	b2097	fructose-bisphosphate aldolase class I	K11645	GO:0006096:glycolytic process	GO:0005737:cytoplasm	GO:0004332:fructose-bisphosphate aldolase activity	gnl|CDD|224743;COG1830, FbaB, DhnA-type fructose-1,6-bisphosphate aldolase and related enzymes [Carbohydrate transport and metabolism].
gene-b3900	447	0	0	0	0	1	0.38	19	6.89	0	0	8	2.65	3.600150962	2.22112837	0.873028053	2.544166093	0.010953898	0.025366875	Ups	frvA	U00096.3	4092377	4092823	b3900	putative PTS enzyme IIA component FrvA	-	GO:0009401:phosphoenolpyruvate-dependent sugar phosphotransferase system	GO:0005737:cytoplasm;GO:0016021:integral component of membrane	GO:0016301:kinase activity;GO:0008982:protein-N(PI)-phosphohistidine-sugar phosphotransferase activity	gnl|CDD|224676;COG1762, PtsN, Phosphotransferase system mannitol/fructose-specific IIA domain (Ntr-type) [Carbohydrate transport and metabolism / Signal transduction mechanisms].
gene-b0769	1053	0	0	1	0.21	6	0.96	42	6.46	10	1.42	12	1.69	9.407877334	2.214552475	0.69606811	3.181516929	0.00146506	0.004468159	Ups	ybhH	U00096.3	800759	801811	b0769	putative isomerase YbhH	K09788	-	-	GO:0016853:isomerase activity	gnl|CDD|225384;COG2828, COG2828, Uncharacterized protein conserved in bacteria [Function unknown].
gene-b2162	942	1	0.23	0	0	2	0.36	23	3.96	4	0.63	9	1.41	5.182268493	2.208653983	0.791582332	2.790175949	0.00526794	0.013590624	Ups	rihB	U00096.3	2254245	2255186	b2162	pyrimidine-specific ribonucleoside hydrolase RihB	K10213	GO:0006206:pyrimidine nucleobase metabolic process;GO:0046133:pyrimidine ribonucleoside catabolic process	-	GO:0005509:calcium ion binding;GO:0050263:ribosylpyrimidine nucleosidase activity	gnl|CDD|224868;COG1957, URH1, Inosine-uridine nucleoside N-ribohydrolase [Nucleotide transport and metabolism].
gene-b3901	315	0	0	1	0.7	0	0	11	5.66	2	0.95	10	4.7	3.455875138	2.203975962	0.858506513	2.567221015	0.010251725	0.02398011	Ups	rhaM	U00096.3	4093124	4093438	b3901	L-rhamnose mutarotase	-	GO:0019299:rhamnose metabolic process	GO:0005737:cytoplasm	GO:0016857:racemase and epimerase activity, acting on carbohydrates and derivatives	gnl|CDD|225793;COG3254, COG3254, Uncharacterized conserved protein [Function unknown].
gene-b0531	693	0	0	1	0.32	0	0	10	2.34	11	2.37	2	0.43	3.434287496	2.199199959	0.858698597	2.561084841	0.010434587	0.024330683	Ups	sfmC	U00096.3	558974	559666	b0531	putative fimbrial chaperone SfmC	-	GO:0071555:cell wall organization;GO:0061077:chaperone-mediated protein folding;GO:0043711:pilus organization	GO:0030288:outer membrane-bounded periplasmic space	-	gnl|CDD|225663;COG3121, FimC, P pilus assembly protein, chaperone PapD [Cell motility and secretion / Intracellular trafficking and secretion].
gene-b3242	204	0	0	1	1.09	2	1.65	19	15.09	4	2.93	12	8.71	5.296643182	2.195108672	0.786470297	2.791089099	0.005253101	0.013560869	Ups	aaeX	U00096.3	3389134	3389337	b3242	DUF1656 domain-containing protein AaeX	-	-	GO:0016021:integral component of membrane;GO:0005886:plasma membrane	-	-
gene-b0530	543	2	0.79	0	0	0	0	21	6.27	6	1.65	4	1.09	4.330032562	2.183991774	0.827868732	2.638089457	0.008337458	0.020007832	Ups	sfmA	U00096.3	558212	558754	b0530	putative fimbrial protein SfmA	-	GO:0007155:cell adhesion	GO:0009289:pilus	-	gnl|CDD|226069;COG3539, FimA, P pilus assembly protein, pilin FimA [Cell motility and secretion / Intracellular trafficking and secretion].
gene-b3576	468	0	0	0	0	0	0	7	2.42	6	1.91	2	0.63	2.06185308	2.177115187	0.887125273	2.454123734	0.014122838	0.031399393	Ups	yiaL	U00096.3	3743743	3744210	b3576	DUF386 domain-containing protein YiaL	-	GO:0009314:response to radiation	-	-	gnl|CDD|225345;COG2731, EbgC, Beta-galactosidase, beta subunit [Carbohydrate transport and metabolism].
gene-b2665	450	76	36.26	37	18.24	49	18.31	469	168.84	282	93.55	272	89.5	172.9231788	2.169166877	0.251625727	8.620608496	6.66E-18	2.17E-16	Ups	kbp	U00096.3	2796337	2796786	b2665	K(+) binding protein	-	-	GO:0005737:cytoplasm	-	gnl|CDD|224566;COG1652, XkdP, Uncharacterized protein containing LysM domain [Function unknown].
gene-b2552	1191	24	4.33	20	3.73	27	3.81	301	40.94	88	11.03	99	12.31	77.44950963	2.168872379	0.35025363	6.192290934	5.93E-10	6.81E-09	Ups	hmp	U00096.3	2685835	2687025	b2552	nitric oxide dioxygenase	K05916	GO:0051409:response to nitrosative stress;GO:0009636:response to toxic substance	GO:0005737:cytoplasm	GO:0071949:FAD binding;GO:0005504:fatty acid binding;GO:0020037:heme binding;GO:0032843:hydroperoxide reductase activity;GO:0046872:metal ion binding;GO:0008941:nitric oxide dioxygenase activity;GO:0019825:oxygen binding;GO:0005344:oxygen carrier activity	gnl|CDD|223948;COG1017, Hmp, Hemoglobin-like flavoprotein [Energy production and conversion].
gene-b1339	909	7	1.65	0	0	22	4.07	187	33.33	53	8.7	64	10.42	44.49160885	2.164358768	0.805554368	2.686794155	0.00721414	0.017701912	Ups	abgR	U00096.3	1404741	1405649	b1339	putative LysR-type DNA-binding transcriptional regulator AbgR	-	-	-	GO:0003677:DNA binding;GO:0003700:DNA-binding transcription factor activity	gnl|CDD|223656;COG0583, LysR, Transcriptional regulator [Transcription].
gene-b1938	1659	6	0.78	0	0	0	0	20	1.95	9	0.81	25	2.23	8.941858074	2.162171078	0.722961528	2.990713881	0.002783261	0.007819821	Ups	fliF	U00096.3	2013229	2014887	b1938	flagellar basal-body MS-ring and collar protein	K02409	GO:0071973:bacterial-type flagellum-dependent cell motility	GO:0009431:bacterial-type flagellum basal body, MS ring;GO:0016021:integral component of membrane;GO:0005886:plasma membrane	GO:0003774:motor activity	gnl|CDD|224680;COG1766, fliF, Flagellar basal body M-ring protein [Cell motility and secretion].
gene-b3221	465	0	0	0	0	7	2.53	32	11.15	10	3.21	16	5.09	8.862355483	2.160936361	0.709358516	3.046324689	0.002316575	0.006677858	Ups	yhcH	U00096.3	3369014	3369478	b3221	DUF386 domain-containing protein YhcH	-	GO:0006974:cellular response to DNA damage stimulus	-	-	gnl|CDD|225345;COG2731, EbgC, Beta-galactosidase, beta subunit [Carbohydrate transport and metabolism].
gene-b2390	327	12	7.88	8	5.43	12	6.17	75	37.16	68	31.04	60	27.17	35.1354	2.157656406	0.386116771	5.588092955	2.30E-08	2.16E-07	Ups	ypeC	U00096.3	2511001	2511327	b2390	DUF2502 domain-containing protein YpeC	-	-	-	-	-
gene-b1897	801	40	10.72	12	3.32	31	6.51	182	36.81	150	27.95	167	30.87	86.93948337	2.157000398	0.304931841	7.073713231	1.51E-12	2.47E-11	Ups	otsB	U00096.3	1981587	1982387	b1897	trehalose-6-phosphate phosphatase	K01087	GO:0006970:response to osmotic stress;GO:0005992:trehalose biosynthetic process;GO:0070415:trehalose metabolism in response to cold stress	-	GO:0000287:magnesium ion binding;GO:0004805:trehalose-phosphatase activity	gnl|CDD|224789;COG1877, OtsB, Trehalose-6-phosphatase [Carbohydrate transport and metabolism].
gene-b0547	456	4	1.88	3	1.46	3	1.11	43	15.28	18	5.89	17	5.52	12.41250928	2.149731937	0.590228076	3.642205485	0.000270312	0.000998937	Ups	ybcN	U00096.3	572466	572921	b0547	DLP12 prophage%3B DNA base-flipping protein	-	-	-	GO:0000405:bubble DNA binding;GO:0003697:single-stranded DNA binding	-
gene-b2057	1218	6	1.06	2	0.36	10	1.38	101	13.43	16	1.96	21	2.55	20.40260638	2.148433716	0.569112133	3.775062224	0.000159968	0.000638246	Ups	wcaC	U00096.3	2130853	2132070	b2057	colanic acid biosynthesis galactosyltransferase WcaC	-	GO:0009103:lipopolysaccharide biosynthetic process;GO:0045228:slime layer polysaccharide biosynthetic process	-	GO:0016740:transferase activity	gnl|CDD|223515;COG0438, RfaG, Glycosyltransferase [Cell envelope biogenesis, outer membrane].
gene-b3240	1968	63	6.87	27	3.04	46	3.93	453	37.29	152	11.53	260	19.56	143.2250341	2.146605272	0.303897879	7.063574375	1.62E-12	2.62E-11	Ups	aaeB	U00096.3	3386221	3388188	b3240	aromatic carboxylic acid efflux pump subunit AaeB	-	GO:0046942:carboxylic acid transport	GO:0016021:integral component of membrane;GO:0005886:plasma membrane	GO:0022857:transmembrane transporter activity	gnl|CDD|224208;COG1289, COG1289, Predicted membrane protein [Function unknown].
gene-b0782	513	54	22.6	16	6.92	18	5.9	218	68.84	143	41.61	193	55.7	95.84235369	2.145905873	0.351906956	6.097935361	1.07E-09	1.20E-08	Ups	moaB	U00096.3	818055	818567	b0782	protein MoaB	K03638	GO:0006777:Mo-molybdopterin cofactor biosynthetic process	-	GO:0005525:GTP binding	gnl|CDD|223595;COG0521, MoaB, Molybdopterin biosynthesis enzymes [Coenzyme metabolism].
gene-b2484	1440	5	0.75	3	0.46	6	0.7	47	5.29	26	2.7	25	2.57	16.09327995	2.144568041	0.524643671	4.087665898	4.36E-05	0.000201964	Ups	hyfD	U00096.3	2604811	2606250	b2484	hydrogenase 4 component D	-	-	GO:0005887:integral component of plasma membrane;GO:0005886:plasma membrane	GO:0016491:oxidoreductase activity	gnl|CDD|223941;COG1009, NuoL, NADH:ubiquinone oxidoreductase subunit 5 (chain L)/Multisubunit Na+/H+ antiporter, MnhA subunit [Energy production and conversion / Inorganic ion transport and metabolism].
gene-b0618	1059	1	0.2	1	0.21	3	0.48	32	4.9	3	0.42	14	1.96	7.257786086	2.143989415	0.742463804	2.8876686	0.003881085	0.010446334	Ups	citC	U00096.3	650798	651856	b0618	citrate lyase synthetase	K01910	GO:0009058:biosynthetic process;GO:0006464:cellular protein modification process	-	GO:0008771:[citrate (pro-3S)-lyase] ligase activity;GO:0005524:ATP binding	gnl|CDD|225595;COG3053, CitC, Citrate lyase synthetase [Energy production and conversion].
gene-b0385	1116	22	4.23	6	1.19	3	0.45	107	15.53	41	5.48	69	9.15	35.96194982	2.138024044	0.47739017	4.478567381	7.51E-06	4.14E-05	Ups	dgcC	U00096.3	403703	404818	b0385	diguanylate cyclase DgcC	K18968	-	GO:0016021:integral component of membrane;GO:0005886:plasma membrane	GO:0052621:diguanylate cyclase activity;GO:0005525:GTP binding;GO:0046872:metal ion binding	gnl|CDD|225109;COG2199, COG2199, c-di-GMP synthetase (diguanylate cyclase, GGDEF domain) [Signal transduction mechanisms].
gene-b2663	1401	9	1.38	1	0.16	11	1.32	64	7.4	50	5.33	24	2.54	22.61943046	2.136899995	0.49565539	4.311261487	1.62E-05	8.34E-05	Ups	gabP	U00096.3	2794253	2795653	b2663	4-aminobutanoate:H(+) symporter	-	GO:0006974:cellular response to DNA damage stimulus;GO:0009450:gamma-aminobutyric acid catabolic process	GO:0016021:integral component of membrane;GO:0005886:plasma membrane	GO:0015185:gamma-aminobutyric acid transmembrane transporter activity	gnl|CDD|224038;COG1113, AnsP, Gamma-aminobutyrate permease and related permeases [Amino acid transport and metabolism].
gene-b4313	597	2	0.72	1	0.37	3	0.84	31	8.41	8	2	13	3.22	7.957653391	2.134544376	0.691829365	3.085362494	0.002033042	0.005978164	Ups	fimE	U00096.3	4542037	4542633	b4313	regulator for fimA	-	GO:0015074:DNA integration;GO:0006310:DNA recombination	-	GO:0003677:DNA binding	gnl|CDD|227308;COG4974, XerD, Site-specific recombinase XerD [DNA replication, recombination, and repair].
gene-b2389	1257	18	3.07	4	0.71	16	2.14	116	14.95	61	7.24	62	7.3	39.66442487	2.132148715	0.38668383	5.513932957	3.51E-08	3.15E-07	Ups	yfeO	U00096.3	2509630	2510886	b2389	putative transport protein YfeO	-	-	GO:0016021:integral component of membrane;GO:0005886:plasma membrane	GO:0005247:voltage-gated chloride channel activity	gnl|CDD|223116;COG0038, EriC, Chloride channel protein EriC [Inorganic ion transport and metabolism].
gene-b2482	2019	15	1.6	13	1.43	7	0.58	95	7.62	52	3.84	83	6.09	39.71787468	2.131902176	0.402803892	5.292655361	1.21E-07	9.70E-07	Ups	hyfB	U00096.3	2601818	2603836	b2482	hydrogenase 4 component B	-	GO:0042773:ATP synthesis coupled electron transport	GO:0016021:integral component of membrane;GO:0005886:plasma membrane	GO:0008137:NADH dehydrogenase (ubiquinone) activity	gnl|CDD|223724;COG0651, HyfB, Formate hydrogenlyase subunit 3/Multisubunit Na+/H+ antiporter, MnhD subunit [Energy production and conversion / Inorganic ion transport and metabolism].
gene-b1967	852	30	7.56	19	4.95	52	10.26	227	43.16	190	33.29	172	29.89	102.118689	2.131861719	0.267795979	7.960768231	1.71E-15	4.30E-14	Ups	hchA	U00096.3	2035835	2036686	b1967	protein/nucleic acid deglycase 1	K05523	GO:0006281:DNA repair	GO:0005737:cytoplasm	GO:0016811:hydrolase activity, acting on carbon-nitrogen (but not peptide) bonds, in linear amides;GO:0036524:protein deglycase activity;GO:0016790:thiolester hydrolase activity;GO:0008270:zinc ion binding	gnl|CDD|223765;COG0693, ThiJ, Putative intracellular protease/amidase [General function prediction only].
gene-b1890	888	4	0.97	2	0.5	3	0.57	31	5.66	11	1.85	26	4.34	11.2206554	2.127432089	0.61901652	3.436793723	0.000588644	0.002005495	Ups	motA	U00096.3	1976252	1977139	b1890	motility protein A	K02556	GO:0071973:bacterial-type flagellum-dependent cell motility;GO:0006935:chemotaxis;GO:0006811:ion transport	GO:0120101:bacterial-type flagellum stator complex;GO:0016021:integral component of membrane;GO:0005886:plasma membrane	-	gnl|CDD|224210;COG1291, MotA, Flagellar motor component [Cell motility and secretion].
gene-b0475	963	66	14.71	34	7.83	68	11.87	1023	172.1	149	23.1	200	30.75	201.8632886	2.12068015	0.612489251	3.4623957	0.000535389	0.001843969	Ups	hemH	U00096.3	498055	499017	b0475	ferrochelatase	K01772	GO:0006783:heme biosynthetic process	GO:0005737:cytoplasm	GO:0004325:ferrochelatase activity;GO:0046872:metal ion binding	gnl|CDD|223353;COG0276, HemH, Protoheme ferro-lyase (ferrochelatase) [Coenzyme metabolism].
gene-b1683	1488	288	41.55	166	24.75	204	23.05	2777	302.34	763	76.54	843	83.88	696.2212307	2.117803881	0.30643893	6.911014466	4.81E-12	7.28E-11	Ups	sufB	U00096.3	1762522	1764009	b1683	Fe-S cluster scaffold complex subunit SufB	-	GO:0016226:iron-sulfur cluster assembly	-	GO:0051537:2 iron, 2 sulfur cluster binding;GO:0051539:4 iron, 4 sulfur cluster binding	gnl|CDD|223791;COG0719, SufB, Cysteine desulfurase activator SufB [Posttranslational modification, protein turnover, chaperones].
gene-b3098	306	26	18.24	17	12.33	32	17.58	156	82.59	142	69.27	140	67.74	77.04255505	2.11360275	0.289497844	7.300927441	2.86E-13	5.23E-12	Ups	yqjD	U00096.3	3249375	3249680	b3098	ribosome- and membrane-associated DUF883 domain-containing protein YqjD	-	-	GO:0016021:integral component of membrane;GO:0005886:plasma membrane	GO:0043022:ribosome binding	gnl|CDD|226941;COG4575, ElaB, Uncharacterized conserved protein [Function unknown].
gene-b3061	912	7	1.65	2	0.49	4	0.74	35	6.22	18	2.95	36	5.84	15.15160378	2.112370695	0.559706096	3.77407127	0.000160605	0.000639613	Ups	ttdA	U00096.3	3206463	3207374	b3061	L(+)-tartrate dehydratase subunit alpha	K03779	-	-	GO:0051539:4 iron, 4 sulfur cluster binding;GO:0008730:L(+)-tartrate dehydratase activity;GO:0046872:metal ion binding	gnl|CDD|224862;COG1951, TtdA, Tartrate dehydratase alpha subunit/Fumarate hydratase class I, N-terminal domain [Energy production and conversion].
gene-b0486	1293	17	2.82	15	2.57	30	3.9	159	19.92	129	14.89	84	9.62	63.50823432	2.111012992	0.314896015	6.703841565	2.03E-11	2.79E-10	Ups	ybaT	U00096.3	512576	513868	b0486	putative transporter YbaT	-	GO:0006865:amino acid transport;GO:0009268:response to pH;GO:1990169:stress response to copper ion	GO:0016021:integral component of membrane;GO:0005886:plasma membrane	GO:0022857:transmembrane transporter activity	gnl|CDD|223605;COG0531, PotE, Amino acid transporters [Amino acid transport and metabolism].
gene-b0646	1428	2	0.3	2	0.31	5	0.59	38	4.31	18	1.88	12	1.24	10.69953658	2.100895636	0.623021554	3.372107467	0.000745953	0.002473646	Ups	djlB	U00096.3	677415	678842	b0646	J domain-containing protein DjlB	-	-	-	-	-
gene-b2148	1011	8	1.7	9	1.98	7	1.16	94	15.06	39	5.76	32	4.69	26.75041114	2.096774298	0.456741553	4.590723761	4.42E-06	2.55E-05	Ups	mglC	U00096.3	2236743	2237753	b2148	D-galactose/methyl-galactoside ABC transporter membrane subunit	K10541	GO:0006974:cellular response to DNA damage stimulus;GO:0015757:galactose transmembrane transport;GO:0015765:methylgalactoside transport	GO:0016021:integral component of membrane;GO:0005886:plasma membrane	GO:0005354:galactose transmembrane transporter activity;GO:0015592:methylgalactoside transmembrane transporter activity	gnl|CDD|226667;COG4211, MglC, ABC-type glucose/galactose transport system, permease component [Carbohydrate transport and metabolism].
gene-b4780	147	4	5.84	3	4.53	2	2.29	20	22.04	27	27.42	18	18.13	11.28915605	2.096334986	0.612477612	3.422712841	0.000619995	0.002101836	Ups	yodE	U00096.3	2470497	2470643	b4780	protein YodE	-	-	-	-	-
gene-b0227	750	2	0.57	4	1.18	7	1.57	30	6.48	22	4.38	34	6.71	14.90148038	2.093605823	0.555443245	3.769252469	0.000163737	0.000649749	Ups	yafL	U00096.3	246712	247461	b0227	NlpC/P60 family protein YafL	-	-	GO:0005886:plasma membrane	GO:0008234:cysteine-type peptidase activity	gnl|CDD|223862;COG0791, Spr, Cell wall-associated hydrolases (invasion-associated proteins) [Cell envelope biogenesis, outer membrane].
gene-b0566	762	6	1.69	4	1.16	6	1.32	45	9.57	15	2.94	47	9.13	18.23227792	2.09185736	0.538927181	3.881521355	0.000103805	0.000437736	Ups	envY	U00096.3	586147	586908	b0566	DNA-binding transcriptional activator EnvY	-	GO:0009266:response to temperature stimulus	GO:0016020:membrane	GO:0003700:DNA-binding transcription factor activity;GO:0043565:sequence-specific DNA binding	gnl|CDD|225117;COG2207, AraC, AraC-type DNA-binding domain-containing proteins [Transcription].
gene-b3422	1599	32	4.3	22	3.05	27	2.84	265	26.85	94	8.78	145	13.43	84.04633323	2.090351243	0.316522272	6.604120561	4.00E-11	5.31E-10	Ups	rtcR	U00096.3	3558268	3559866	b3422	DNA-binding transcriptional activator RtcR	-	GO:0000160:phosphorelay signal transduction system;GO:0045893:positive regulation of transcription, DNA-templated	-	GO:0005524:ATP binding;GO:0003677:DNA binding;GO:0003700:DNA-binding transcription factor activity;GO:0008134:transcription factor binding	gnl|CDD|226997;COG4650, RtcR, Sigma54-dependent transcription regulator containing an AAA-type ATPase domain and a DNA-binding domain [Transcription / Signal transduction mechanisms].
gene-b0305	855	4	1	5	1.3	3	0.59	39	7.39	22	3.84	24	4.16	14.26088516	2.087899026	0.553394469	3.772894637	0.000161364	0.000641392	Ups	rclR	U00096.3	320227	321081	b0305	DNA-binding transcriptional activator RclR	-	GO:0045893:positive regulation of transcription, DNA-templated;GO:0090347:regulation of cellular organohalogen metabolic process;GO:0006351:transcription, DNA-templated	-	GO:0001216:bacterial-type RNA polymerase transcriptional activator activity, sequence-specific DNA binding;GO:0043565:sequence-specific DNA binding	gnl|CDD|225117;COG2207, AraC, AraC-type DNA-binding domain-containing proteins [Transcription].
gene-b1698	939	3	0.69	2	0.47	2	0.36	31	5.35	7	1.11	19	3	9.084493301	2.087725932	0.66960093	3.117865937	0.001821656	0.005418926	Ups	ydiR	U00096.3	1780401	1781339	b1698	putative electron transfer flavoprotein subunit YdiR	-	-	-	GO:0009055:electron transfer activity;GO:0050660:flavin adenine dinucleotide binding	gnl|CDD|224936;COG2025, FixB, Electron transfer flavoprotein, alpha subunit [Energy production and conversion].
gene-b3323	1470	7	1.02	8	1.21	4	0.46	67	7.38	35	3.55	29	2.92	21.7245937	2.087097224	0.484484622	4.307870945	1.65E-05	8.44E-05	Ups	gspA	U00096.3	3453929	3455398	b3323	Type II secretion system protein GspA	-	-	GO:0005829:cytosol;GO:0016021:integral component of membrane;GO:0005886:plasma membrane	GO:0005524:ATP binding	-
gene-b3223	690	0	0	6	1.93	4	0.97	51	11.97	16	3.46	15	3.22	12.79764347	2.083578485	0.63057938	3.3042287	0.000952381	0.00305686	Ups	nanE	U00096.3	3370347	3371036	b3223	putative N-acetylmannosamine-6-phosphate epimerase	K01788	GO:0005975:carbohydrate metabolic process;GO:0006051:N-acetylmannosamine metabolic process;GO:0019262:N-acetylneuraminate catabolic process	-	GO:0047465:N-acylglucosamine-6-phosphate 2-epimerase activity;GO:0009385:N-acylmannosamine-6-phosphate 2-epimerase activity	gnl|CDD|225555;COG3010, NanE, Putative N-acetylmannosamine-6-phosphate epimerase [Carbohydrate transport and metabolism].
gene-b2650	483	0	0	0	0	0	0	14	4.7	2	0.62	1	0.31	2.04285648	2.075927282	0.886626378	2.341377759	0.019212716	0.040855657	Ups	ypjC	U00096.3	2784529	2785011	b2650	DUF5507 domain-containing protein YpjC	-	-	-	-	-
gene-b2739	777	10	2.76	8	2.28	5	1.08	93	19.39	28	5.38	38	7.24	25.72704664	2.075394384	0.477235503	4.348784549	1.37E-05	7.14E-05	Ups	ygbM	U00096.3	2864236	2865012	b2739	putative 2-oxo-tetronate isomerase YgbM	K01816	GO:0005975:carbohydrate metabolic process	-	GO:0016853:isomerase activity;GO:0046872:metal ion binding	gnl|CDD|226149;COG3622, Hfi, Hydroxypyruvate isomerase [Carbohydrate transport and metabolism].
gene-b1946	414	1	0.52	0	0	0	0	8	3.13	4	1.44	7	2.5	2.87767585	2.07102861	0.86591438	2.391724469	0.016769426	0.036242458	Ups	fliN	U00096.3	2021088	2021501	b1946	flagellar motor switch protein FliN	K02417	GO:0071973:bacterial-type flagellum-dependent cell motility;GO:0006935:chemotaxis	GO:0009425:bacterial-type flagellum basal body;GO:0005886:plasma membrane	GO:0003774:motor activity	gnl|CDD|224798;COG1886, FliN, Flagellar motor switch/type III secretory pathway protein [Cell motility and secretion / Intracellular trafficking and secretion].
gene-b3224	1491	5	0.72	3	0.45	17	1.92	84	9.13	26	2.6	46	4.57	25.36470637	2.070982973	0.486950253	4.252966207	2.11E-05	0.000105918	Ups	nanT	U00096.3	3371084	3372574	b3224	N-acetylneuraminate:H(+) symporter	-	GO:0008643:carbohydrate transport	GO:0005887:integral component of plasma membrane	GO:0015538:sialic acid:proton symporter activity	gnl|CDD|223553;COG0477, ProP, Permeases of the major facilitator superfamily [Carbohydrate transport and metabolism / Amino acid transport and metabolism / Inorganic ion transport and metabolism / General function prediction only].
gene-b0394	909	20	4.72	11	2.69	22	4.07	137	24.42	81	13.3	93	15.15	53.33998854	2.070524869	0.32449329	6.380794096	1.76E-10	2.18E-09	Ups	mak	U00096.3	410144	411052	b0394	fructokinase	K00847	GO:0019318:hexose metabolic process	GO:0005829:cytosol	GO:0005524:ATP binding;GO:0008865:fructokinase activity;GO:0004396:hexokinase activity	gnl|CDD|224851;COG1940, NagC, Transcriptional regulator/sugar kinase [Transcription / Carbohydrate transport and metabolism].
gene-b0375	624	0	0	0	0	2	0.54	20	5.19	2	0.48	6	1.42	3.844453765	2.069969892	0.846307795	2.445883051	0.014449786	0.0319876	Ups	iprA	U00096.3	394506	395129	b0375	putative DNA-binding transcriptional regulator IprA	-	GO:0006979:response to oxidative stress	-	-	gnl|CDD|223736;COG0664, Crp, cAMP-binding proteins - catabolite gene activator and regulatory subunit of cAMP-dependent protein kinases [Signal transduction mechanisms].
gene-b4253	1815	2	0.24	0	0	5	0.46	42	3.75	5	0.41	12	0.98	8.594689103	2.069235966	0.717600401	2.883549067	0.003932214	0.010563157	Ups	yjgL	U00096.3	4475437	4477251	b4253	protein YjgL	-	-	-	-	-
gene-b4376	606	44	15.59	50	18.31	38	10.54	281	75.12	362	89.17	152	37.14	140.1985466	2.061155429	0.322764318	6.385945763	1.70E-10	2.12E-09	Ups	osmY	U00096.3	4611396	4612001	b4376	periplasmic chaperone OsmY	-	-	GO:0042597:periplasmic space	-	gnl|CDD|225379;COG2823, OsmY, Predicted periplasmic or secreted lipoprotein [General function prediction only].
gene-b0614	552	3	1.17	1	0.4	2	0.61	35	10.27	8	2.16	9	2.41	7.774374101	2.060292491	0.704893573	2.922841928	0.003468526	0.009478942	Ups	citX	U00096.3	647484	648035	b0614	apo-citrate lyase phosphoribosyl-dephospho-CoA transferase	K05964	GO:0051191:prosthetic group biosynthetic process	-	GO:0050519:holo-citrate lyase synthase activity	gnl|CDD|226221;COG3697, CitX, Phosphoribosyl-dephospho-CoA transferase (holo-ACP synthetase) [Coenzyme metabolism / Lipid metabolism].
gene-b3524	2061	16	1.67	19	2.05	18	1.47	162	12.73	80	5.79	83	5.96	54.93314034	2.059086847	0.335399658	6.139203776	8.29E-10	9.42E-09	Ups	yhjG	U00096.3	3676290	3678350	b3524	AsmA family protein YhjG	-	-	GO:0016021:integral component of membrane;GO:0005886:plasma membrane	-	gnl|CDD|225529;COG2982, AsmA, Uncharacterized protein involved in outer membrane biogenesis [Cell envelope biogenesis, outer membrane].
gene-b2053	1122	9	1.72	13	2.57	1	0.15	97	14.01	36	4.79	38	5.01	27.88865199	2.057199288	0.515755389	3.988711186	6.64E-05	0.000296206	Ups	gmd	U00096.3	2127193	2128314	b2053	GDP-mannose 4%2C6-dehydratase	K01711	GO:0042351:'de novo' GDP-L-fucose biosynthetic process;GO:0019673:GDP-mannose metabolic process	-	GO:0008446:GDP-mannose 4,6-dehydratase activity;GO:0070401:NADP+ binding	gnl|CDD|224014;COG1089, Gmd, GDP-D-mannose dehydratase [Cell envelope biogenesis, outer membrane].
gene-b3501	354	2	1.21	0	0	4	1.9	33	15.1	10	4.22	7	2.93	7.399216129	2.050903904	0.720219097	2.847611113	0.004404871	0.011649763	Ups	arsR	U00096.3	3648528	3648881	b3501	DNA-binding transcriptional repressor ArsR	-	GO:0006355:regulation of transcription, DNA-templated;GO:0046685:response to arsenic-containing substance;GO:0006351:transcription, DNA-templated	-	GO:0003677:DNA binding;GO:0003700:DNA-binding transcription factor activity	gnl|CDD|223713;COG0640, ArsR, Predicted transcriptional regulators [Transcription].
gene-b1194	735	3	0.88	0	0	8	1.83	47	10.36	8	1.62	23	4.63	12.09629272	2.050556587	0.647817757	3.165329392	0.001549075	0.004686065	Ups	ycgR	U00096.3	1243793	1244527	b1194	flagellar brake protein YcgR	-	GO:0071973:bacterial-type flagellum-dependent cell motility;GO:0071945:regulation of bacterial-type flagellum-dependent cell motility by regulation of motor speed	GO:0009425:bacterial-type flagellum basal body	GO:0035438:cyclic-di-GMP binding	gnl|CDD|227868;COG5581, COG5581, c-di-GMP-binding protein [Signal transduction mechanisms].
gene-b2490	414	2	1.04	0	0	0	0	11	4.3	9	3.25	5	1.79	3.856639365	2.047414866	0.830639027	2.464867169	0.013706405	0.030589594	Ups	hyfJ	U00096.3	2611457	2611870	b2490	putative hydrogenase 4 assembly protein	-	-	-	GO:0016491:oxidoreductase activity	-
gene-b3117	990	5	1.08	2	0.45	3	0.51	58	9.49	9	1.36	13	1.94	11.93437975	2.047221888	0.643876291	3.179526748	0.001475158	0.004488944	Ups	tdcB	U00096.3	3265039	3266028	b3117	catabolic threonine dehydratase	K01754	GO:0070689:L-threonine catabolic process to propionate	-	GO:0003941:L-serine ammonia-lyase activity;GO:0004794:L-threonine ammonia-lyase activity;GO:0000166:nucleotide binding;GO:0030170:pyridoxal phosphate binding	gnl|CDD|224092;COG1171, IlvA, Threonine dehydratase [Amino acid transport and metabolism].
gene-b2357	495	0	0	2	0.9	4	1.36	25	8.18	8	2.41	15	4.49	7.645028776	2.043767008	0.704564873	2.900750642	0.0037227	0.010092872	Ups	yfdN	U00096.3	2472387	2472881	b2357	CPS-53 (KpLE1) prophage%3B uncharacterized protein YfdN	-	-	-	-	-
gene-b2870	1191	0	0	4	0.75	3	0.42	41	5.58	5	0.63	16	1.99	9.465646924	2.042967252	0.703928276	2.902237801	0.003705072	0.010058375	Ups	ygeW	U00096.3	3006262	3007452	b2870	putative carbamoyltransferase YgeW	-	GO:0006207:'de novo' pyrimidine nucleobase biosynthetic process;GO:0006520:cellular amino acid metabolic process	-	GO:0016597:amino acid binding;GO:0004070:aspartate carbamoyltransferase activity	gnl|CDD|223156;COG0078, ArgF, Ornithine carbamoyltransferase [Amino acid transport and metabolism].
gene-b0644	978	9	1.98	9	2.04	7	1.2	103	17.06	34	5.19	31	4.69	26.98362414	2.036132333	0.468096368	4.349814426	1.36E-05	7.12E-05	Ups	ybeQ	U00096.3	675570	676547	b0644	Sel1 repeat-containing protein YbeQ	-	GO:0006979:response to oxidative stress	-	-	gnl|CDD|223861;COG0790, COG0790, FOG: TPR repeat, SEL1 subfamily [General function prediction only].
gene-b4196	651	3	0.99	7	2.39	6	1.55	43	10.7	28	6.42	32	7.28	17.74589196	2.036112301	0.509407403	3.997021416	6.41E-05	0.000287564	Ups	ulaD	U00096.3	4422186	4422836	b4196	3-keto-L-gulonate-6-phosphate decarboxylase UlaD	K03078	GO:0006207:'de novo' pyrimidine nucleobase biosynthetic process;GO:0019854:L-ascorbic acid catabolic process	-	GO:0033982:3-dehydro-L-gulonate-6-phosphate decarboxylase activity;GO:0000287:magnesium ion binding;GO:0004590:orotidine-5'-phosphate decarboxylase activity	gnl|CDD|223347;COG0269, SgbH, 3-hexulose-6-phosphate synthase and related proteins [Carbohydrate transport and metabolism].
gene-b0126	663	70	22.67	35	11.71	79	20.04	401	97.98	342	77	263	58.73	176.2100711	2.03418407	0.230401989	8.828847713	1.06E-18	3.91E-17	Ups	can	U00096.3	142008	142670	b0126	carbonic anhydrase 2	K01673	GO:0015976:carbon utilization	GO:0005829:cytosol	GO:0004089:carbonate dehydratase activity;GO:0008270:zinc ion binding	gnl|CDD|223365;COG0288, CynT, Carbonic anhydrase [Inorganic ion transport and metabolism].
gene-b4772	129	2	3.33	0	0	2	2.61	18	22.61	7	8.1	10	11.48	5.453474699	2.0296174	0.759060141	2.673855853	0.007498467	0.018254429	Ups	ymiD	U00096.3	1344647	1344775	b4772	protein YmiD	-	-	-	-	-
gene-b1385	1500	19	2.72	11	1.63	23	2.58	116	12.53	72	7.17	109	10.76	52.20560844	2.02707127	0.339900734	5.963715489	2.47E-09	2.64E-08	Ups	feaB	U00096.3	1447519	1449018	b1385	phenylacetaldehyde dehydrogenase	K00146	GO:0046196:4-nitrophenol catabolic process;GO:0006559:L-phenylalanine catabolic process;GO:0009435:NAD biosynthetic process;GO:0019607:phenylethylamine catabolic process;GO:0051289:protein homotetramerization	-	GO:0047106:4-hydroxyphenylacetaldehyde dehydrogenase activity;GO:0016491:oxidoreductase activity;GO:0008957:phenylacetaldehyde dehydrogenase activity	gnl|CDD|223944;COG1012, PutA, NAD-dependent aldehyde dehydrogenases [Energy production and conversion].
gene-b1482	432	64	31.81	43	22.09	62	24.13	376	141	291	100.55	269	92.2	164.6688501	2.026459556	0.222184473	9.120617331	7.47E-20	3.44E-18	Ups	osmC	U00096.3	1556625	1557056	b1482	osmotically inducible peroxiredoxin OsmC	-	GO:0006972:hyperosmotic response;GO:0033194:response to hydroperoxide;GO:0006979:response to oxidative stress	GO:0005829:cytosol	GO:0004601:peroxidase activity;GO:0051920:peroxiredoxin activity	gnl|CDD|224678;COG1764, osmC, Organic hydroperoxide reductase [Secondary metabolites biosynthesis, transport and catabolism].
gene-b4030	411	61	31.86	69	37.25	85	34.77	520	204.97	377	136.93	315	113.48	211.3014179	2.025811674	0.217647158	9.307779111	1.31E-20	6.78E-19	Ups	psiE	U00096.3	4240325	4240735	b4030	putative phosphate starvation-inducible protein PsiE	-	GO:0016036:cellular response to phosphate starvation	GO:0016021:integral component of membrane;GO:0005886:plasma membrane	-	gnl|CDD|225764;COG3223, COG3223, Predicted membrane protein [Function unknown].
gene-b4087	1533	3	0.42	3	0.43	4	0.44	40	4.23	14	1.36	17	1.64	11.40832096	2.025734112	0.602585321	3.361738233	0.000774535	0.002547829	Ups	alsA	U00096.3	4309448	4310980	b4087	D-allose ABC transporter ATP binding subunit	K10551	-	GO:0005886:plasma membrane	GO:0005524:ATP binding;GO:0015407:monosaccharide-transporting ATPase activity	gnl|CDD|224053;COG1129, MglA, ABC-type sugar transport system, ATPase component [Carbohydrate transport and metabolism].
gene-b4216	555	34	13.15	21	8.4	33	10	218	63.63	153	41.15	125	33.35	85.83104281	2.021845819	0.271994566	7.433405201	1.06E-13	2.07E-12	Ups	ytfJ	U00096.3	4438708	4439262	b4216	PF09695 family protein YtfJ	-	-	GO:0042597:periplasmic space	-	gnl|CDD|225596;COG3054, COG3054, Predicted transcriptional regulator [General function prediction only].
gene-b1597	309	0	0	3	2.15	3	1.63	27	14.16	13	6.28	9	4.31	7.75632819	2.020096706	0.698902236	2.890385238	0.0038477	0.010370082	Ups	asr	U00096.3	1671376	1671684	b1597	acid shock protein	-	-	-	-	-
gene-b1684	369	88	51.2	50	30.07	78	35.54	918	403.03	180	72.82	258	103.52	214.3141022	2.018784078	0.345949433	5.835488898	5.36E-09	5.53E-08	Ups	sufA	U00096.3	1764018	1764386	b1684	iron-sulfur cluster insertion protein SufA	-	GO:0016226:iron-sulfur cluster assembly;GO:0097428:protein maturation by iron-sulfur cluster transfer;GO:0006979:response to oxidative stress	-	GO:0051537:2 iron, 2 sulfur cluster binding;GO:0005198:structural molecule activity	gnl|CDD|223393;COG0316, sufA, Fe-S cluster assembly scaffold protein [Posttranslational modification, protein turnover, chaperones].
gene-b1732	2262	106	10.06	67	6.57	76	5.65	623	44.62	490	32.34	305	19.96	245.5676913	2.015264433	0.245770732	8.199773905	2.41E-16	6.59E-15	Ups	katE	U00096.3	1813867	1816128	b1732	catalase HPII	K03781	GO:0006974:cellular response to DNA damage stimulus;GO:0042744:hydrogen peroxide catabolic process;GO:0006972:hyperosmotic response;GO:0006979:response to oxidative stress	GO:0005737:cytoplasm;GO:0005829:cytosol	GO:0004096:catalase activity;GO:0020037:heme binding;GO:0042802:identical protein binding;GO:0005506:iron ion binding	gnl|CDD|223824;COG0753, KatE, Catalase [Inorganic ion transport and metabolism].
gene-b3133	474	2	0.91	1	0.47	2	0.71	15	5.13	8	2.52	16	5	6.524705412	2.015058645	0.719735087	2.799722677	0.005114653	0.013245142	Ups	agaV	U00096.3	3280217	3280690	b3133	N-acetyl-D-galactosamine specific PTS enzyme IIB component	K02745	GO:0009401:phosphoenolpyruvate-dependent sugar phosphotransferase system	GO:0005737:cytoplasm	GO:0016301:kinase activity;GO:0008982:protein-N(PI)-phosphohistidine-sugar phosphotransferase activity	gnl|CDD|225976;COG3444, COG3444, Phosphotransferase system, mannose/fructose/N-acetylgalactosamine-specific component IIB [Carbohydrate transport and metabolism].
gene-b0321	1419	18	2.72	9	1.41	17	2.01	154	17.58	54	5.68	58	6.05	43.51384573	2.013222282	0.385605833	5.220933158	1.78E-07	1.38E-06	Ups	yahG	U00096.3	338325	339743	b0321	DUF1116 domain-containing protein YahG	-	-	GO:0016021:integral component of membrane;GO:0005886:plasma membrane	-	-
gene-b3685	1662	201	25.96	109	14.55	220	22.26	1990	193.98	428	38.44	738	65.75	510.0414706	2.011877724	0.310577547	6.477859545	9.30E-11	1.19E-09	Ups	yidE	U00096.3	3864612	3866273	b3685	putative transport protein YidE	-	GO:0006813:potassium ion transport	GO:0016021:integral component of membrane;GO:0005886:plasma membrane	GO:0008324:cation transmembrane transporter activity	gnl|CDD|225532;COG2985, COG2985, Predicted permease [General function prediction only].
gene-b2246	1290	11	1.83	4	0.69	18	2.35	96	12.06	42	4.86	53	6.08	31.92007808	2.011592602	0.415595254	4.840268471	1.30E-06	8.38E-06	Ups	yfaV	U00096.3	2358863	2360152	b2246	putative transporter YfaV	-	GO:0055085:transmembrane transport	GO:0016021:integral component of membrane;GO:0005886:plasma membrane	-	gnl|CDD|223553;COG0477, ProP, Permeases of the major facilitator superfamily [Carbohydrate transport and metabolism / Amino acid transport and metabolism / Inorganic ion transport and metabolism / General function prediction only].
gene-b3583	696	14	4.32	3	0.96	14	3.38	80	18.62	39	8.36	59	12.55	30.37759336	2.008076543	0.426808791	4.704862193	2.54E-06	1.55E-05	Ups	sgbE	U00096.3	3750086	3750781	b3583	L-ribulose-5-phosphate 4-epimerase SgbE	-	GO:0019572:L-arabinose catabolic process;GO:0019324:L-lyxose metabolic process;GO:0019323:pentose catabolic process	-	GO:0008742:L-ribulose-phosphate 4-epimerase activity;GO:0008270:zinc ion binding	gnl|CDD|223313;COG0235, AraD, Ribulose-5-phosphate 4-epimerase and related epimerases and aldolases [Carbohydrate transport and metabolism].
gene-b4306	747	22	6.32	4	1.19	12	2.7	141	30.58	41	8.19	53	10.51	37.93865419	2.006686597	0.445390081	4.505458656	6.62E-06	3.71E-05	Ups	yjhP	U00096.3	4532437	4533183	b4306	KpLE2 phage-like element%3B putative methyltransferase YjhP	-	-	GO:0016021:integral component of membrane	-	gnl|CDD|225139;COG2230, Cfa, Cyclopropane fatty acid synthase and related methyltransferases [Cell envelope biogenesis, outer membrane].
gene-b0549	291	0	0	1	0.76	0	0	9	5.01	6	3.08	4	2.04	2.865630108	2.003245943	0.865174728	2.315423553	0.020589764	0.043149245	Ups	ybcO	U00096.3	573084	573374	b0549	DLP12 prophage%3B putative nuclease YbcO	-	-	-	GO:0046872:metal ion binding;GO:0004518:nuclease activity	-
gene-b3589	1152	1	0.19	0	0	8	1.17	39	5.48	7	0.91	18	2.31	9.838718795	1.999614933	0.692835055	2.886134182	0.003900058	0.010490518	Ups	yiaY	U00096.3	3756676	3757827	b3589	L-threonine dehydrogenase	K13954	-	-	GO:0004022:alcohol dehydrogenase (NAD) activity;GO:0008743:L-threonine 3-dehydrogenase activity;GO:0046872:metal ion binding	gnl|CDD|224371;COG1454, EutG, Alcohol dehydrogenase, class IV [Energy production and conversion].
gene-b4565	279	5	3.85	0	0	2	1.21	37	21.48	4	2.14	16	8.49	8.658476641	1.998622017	0.718988023	2.779770947	0.005439725	0.013938012	Ups	sgcB	U00096.3	4530255	4530533	b4565	putative PTS enzyme IIB component SgcB	K02774	GO:0009401:phosphoenolpyruvate-dependent sugar phosphotransferase system	GO:0005737:cytoplasm	GO:0016301:kinase activity;GO:0008982:protein-N(PI)-phosphohistidine-sugar phosphotransferase activity	gnl|CDD|225948;COG3414, SgaB, Phosphotransferase system, galactitol-specific IIB component [Carbohydrate transport and metabolism].
gene-b1675	210	0	0	1	1.06	2	1.6	11	8.49	9	6.4	8	5.64	4.529164435	1.997165016	0.791848062	2.522156854	0.011663769	0.026684205	Ups	fumD	U00096.3	1754932	1755141	b1675	fumarase D	-	-	-	GO:0004333:fumarate hydratase activity	-
gene-b3897	1749	15	1.84	3	0.38	17	1.63	108	10	38	3.24	57	4.83	33.64355998	1.995589003	0.428860669	4.653233897	3.27E-06	1.94E-05	Ups	frvR	U00096.3	4088107	4089855	b3897	putative transcriptional regulator FrvR	-	GO:0006351:transcription, DNA-templated	-	GO:0003677:DNA binding;GO:0016301:kinase activity	gnl|CDD|226234;COG3711, BglG, Transcriptional antiterminator [Transcription].
gene-b1188	1533	78	10.92	34	4.92	57	6.25	353	37.3	308	29.99	248	23.95	160.9399981	1.988350521	0.251285716	7.912708093	2.52E-15	6.19E-14	Ups	ycgB	U00096.3	1235709	1237241	b1188	PF04293 family protein YcgB	-	GO:0006974:cellular response to DNA damage stimulus	-	-	gnl|CDD|225340;COG2719, SpoVR, Uncharacterized conserved protein [Function unknown].
gene-b1948	738	9	2.62	1	0.3	4	0.91	66	14.49	16	3.24	16	3.21	15.08444083	1.987482503	0.599440311	3.315563644	0.000914585	0.002956366	Ups	fliP	U00096.3	2021869	2022606	b1948	flagellar biosynthesis protein FliP	K02419	GO:0044781:bacterial-type flagellum organization;GO:0009306:protein secretion	GO:0009425:bacterial-type flagellum basal body;GO:0016021:integral component of membrane;GO:0005886:plasma membrane	-	gnl|CDD|224257;COG1338, FliP, Flagellar biosynthesis pathway, component FliP [Cell motility and secretion / Intracellular trafficking and secretion].
gene-b2867	879	6	1.47	3	0.76	6	1.15	53	9.77	24	4.08	19	3.2	15.63334847	1.987085187	0.535915717	3.70783152	0.000209042	0.000802141	Ups	xdhB	U00096.3	3002614	3003492	b2867	putative xanthine dehydrogenase FAD-binding subunit XdhB	K13479	GO:0006150:hypoxanthine oxidation;GO:0006166:purine ribonucleoside salvage	-	GO:0071949:FAD binding;GO:0004854:xanthine dehydrogenase activity	gnl|CDD|224238;COG1319, CoxM, Aerobic-type carbon monoxide dehydrogenase, middle subunit CoxM/CutM homologs [Energy production and conversion].
gene-b2048	1371	10	1.57	2	0.32	4	0.49	56	6.62	19	2.07	28	3.02	16.87905982	1.984582793	0.545337714	3.63918127	0.000273506	0.001008017	Ups	cpsG	U00096.3	2121609	2122979	b2048	phosphomannomutase	K01840	GO:0009298:GDP-mannose biosynthetic process;GO:0009103:lipopolysaccharide biosynthetic process	-	GO:0000287:magnesium ion binding;GO:0004615:phosphomannomutase activity	gnl|CDD|224034;COG1109, {ManB}, Phosphomannomutase [Carbohydrate transport and metabolism].
gene-b2919	786	3	0.82	0	0	14	2.99	54	11.13	25	4.75	23	4.33	16.46356109	1.98254369	0.5758032	3.443092517	0.000575103	0.001964255	Ups	scpB	U00096.3	3063993	3064778	b2919	methylmalonyl-CoA decarboxylase	K11264	-	GO:0005829:cytosol	GO:0016831:carboxy-lyase activity;GO:0004492:methylmalonyl-CoA decarboxylase activity	gnl|CDD|223955;COG1024, CaiD, Enoyl-CoA hydratase/carnithine racemase [Lipid metabolism].
gene-b0061	696	1	0.31	4	1.28	6	1.45	52	12.1	11	2.36	16	3.4	12.27721694	1.980147146	0.624117507	3.172715271	0.001510206	0.004585391	Ups	araD	U00096.3	65855	66550	b0061	L-ribulose-5-phosphate 4-epimerase AraD	-	GO:0019569:L-arabinose catabolic process to xylulose 5-phosphate;GO:0019324:L-lyxose metabolic process	GO:0005829:cytosol	GO:0008742:L-ribulose-phosphate 4-epimerase activity;GO:0008270:zinc ion binding	gnl|CDD|223313;COG0235, AraD, Ribulose-5-phosphate 4-epimerase and related epimerases and aldolases [Carbohydrate transport and metabolism].
gene-b3322	420	3	1.53	1	0.53	4	1.6	42	16.2	3	1.07	17	5.99	9.396804337	1.979843736	0.69989792	2.82876071	0.004672862	0.012263648	Ups	gspB	U00096.3	3453508	3453927	b3322	putative general secretion pathway protein B	-	-	GO:0016021:integral component of membrane;GO:0005886:plasma membrane	-	-
gene-b4798	75	0	0	0	0	2	4.48	13	28.08	2	3.98	9	17.77	3.564320589	1.978613459	0.848640631	2.331509223	0.019726524	0.041753459	Ups	ysdE	U00096.3	3853766	3853840	b4798	protein YsdE	-	-	-	-	-
gene-b1900	1515	5	0.71	8	1.17	6	0.67	82	8.77	15	1.48	32	3.13	20.65899618	1.977313447	0.5343552	3.700372801	0.000215283	0.000822108	Ups	araG	U00096.3	1983555	1985069	b1900	arabinose ABC transporter ATP binding subunit	K10539	GO:0042882:L-arabinose transmembrane transport	GO:0005886:plasma membrane	GO:0005524:ATP binding;GO:0015612:L-arabinose-importing ATPase activity	gnl|CDD|224053;COG1129, MglA, ABC-type sugar transport system, ATPase component [Carbohydrate transport and metabolism].
gene-b1697	765	0	0	3	0.87	5	1.1	31	6.56	18	3.51	9	1.74	9.292405122	1.977000415	0.667234704	2.962976	0.003046803	0.008467471	Ups	ydiQ	U00096.3	1779617	1780381	b1697	putative electron transfer flavoprotein subunit YdiQ	-	GO:0006974:cellular response to DNA damage stimulus	-	GO:0009055:electron transfer activity	gnl|CDD|224997;COG2086, FixA, Electron transfer flavoprotein, beta subunit [Energy production and conversion].
gene-b2983	1068	11	2.21	2	0.42	8	1.26	66	10.01	30	4.19	30	4.16	20.85287264	1.973841344	0.489468186	4.032624391	5.52E-05	0.000251675	Ups	yghQ	U00096.3	3131341	3132408	b2983	putative transport protein YghQ	-	-	GO:0016021:integral component of membrane;GO:0005886:plasma membrane	-	gnl|CDD|225153;COG2244, RfbX, Membrane protein involved in the export of O-antigen and teichoic acid [General function prediction only].
gene-b2737	1167	13	2.39	17	3.23	10	1.44	135	18.74	30	3.84	86	10.91	42.26243053	1.97292072	0.442798549	4.455571784	8.37E-06	4.55E-05	Ups	ygbK	U00096.3	2862335	2863501	b2737	putative 3-oxo-tetronate kinase YgbK	-	GO:0005975:carbohydrate metabolic process	-	GO:0005524:ATP binding;GO:0016301:kinase activity	gnl|CDD|225930;COG3395, COG3395, Uncharacterized protein conserved in bacteria [Function unknown].
gene-b3691	1293	4	0.66	13	2.23	4	0.52	88	11.03	23	2.66	36	4.12	24.00984629	1.972405641	0.527624553	3.738274937	0.000185287	0.000723856	Ups	dgoT	U00096.3	3870438	3871730	b3691	D-galactonate:H(+) symporter	-	-	GO:0016021:integral component of membrane;GO:0005886:plasma membrane	GO:0022857:transmembrane transporter activity	gnl|CDD|225180;COG2271, UhpC, Sugar phosphate permease [Carbohydrate transport and metabolism].
gene-b1678	1005	149	31.83	99	21.86	138	23.09	1196	192.79	490	72.78	496	73.07	366.5248159	1.97172105	0.239460163	8.234025324	1.81E-16	5.06E-15	Ups	ldtE	U00096.3	1757721	1758725	b1678	L%2CD-transpeptidase LdtE	-	GO:0044036:cell wall macromolecule metabolic process;GO:0071555:cell wall organization;GO:0043164:Gram-negative-bacterium-type cell wall biogenesis;GO:0009252:peptidoglycan biosynthetic process;GO:0008360:regulation of cell shape	GO:0042597:periplasmic space	GO:0016807:cysteine-type carboxypeptidase activity;GO:0071972:peptidoglycan L,D-transpeptidase activity;GO:0016755:transferase activity, transferring amino-acyl groups;GO:0016757:transferase activity, transferring glycosyl groups	gnl|CDD|224294;COG1376, ErfK, Uncharacterized protein conserved in bacteria [Function unknown].
gene-b1778	414	65	33.71	37	19.83	128	51.99	405	158.48	420	151.44	330	118.02	207.0563218	1.970663986	0.262109292	7.518481956	5.54E-14	1.13E-12	Ups	msrB	U00096.3	1862016	1862429	b1778	methionine sulfoxide reductase B	-	GO:0030091:protein repair;GO:0006979:response to oxidative stress	-	GO:0033743:peptide-methionine (R)-S-oxide reductase activity;GO:0008270:zinc ion binding	gnl|CDD|223307;COG0229, COG0229, Conserved domain frequently associated with peptide methionine sulfoxide reductase [Posttranslational modification, protein turnover, chaperones].
gene-b0731	1977	0	0	6	0.67	17	1.45	97	7.95	41	3.1	53	3.97	30.15691135	1.968970893	0.77889888	2.527890259	0.011475021	0.026340536	Ups	mngA	U00096.3	765984	767960	b0731	2-O-alpha-mannosyl-D-glycerate specific PTS enzyme II	K11198	GO:0051476:mannosylglycerate transport;GO:0009401:phosphoenolpyruvate-dependent sugar phosphotransferase system	GO:0005887:integral component of plasma membrane;GO:0005886:plasma membrane	GO:0005351:carbohydrate:proton symporter activity;GO:0016301:kinase activity;GO:0022877:protein-N(PI)-phosphohistidine-fructose phosphotransferase system transporter activity;GO:0090581:protein-phosphocysteine-mannosylglycerate-phosphotransferase system transporter activity;GO:0090563:protein-phosphocysteine-sugar phosphotransferase activity	gnl|CDD|224218;COG1299, FruA, Phosphotransferase system, fructose-specific IIC component [Carbohydrate transport and metabolism].
gene-b3566	993	1	0.22	0	0	0	0	5	0.82	7	1.05	5	0.75	2.684415828	1.966297617	0.870811628	2.258005698	0.023945304	0.049111819	Ups	xylF	U00096.3	3731131	3732123	b3566	xylose ABC transporter periplasmic binding protein	K10543	GO:0042732:D-xylose metabolic process;GO:0015753:D-xylose transmembrane transport	GO:0030288:outer membrane-bounded periplasmic space	GO:0048029:monosaccharide binding	gnl|CDD|226668;COG4213, XylF, ABC-type xylose transport system, periplasmic component [Carbohydrate transport and metabolism].
gene-b0271	1611	19	2.53	13	1.79	23	2.4	136	13.68	58	5.37	107	9.83	52.38293973	1.956694763	0.349350098	5.600956678	2.13E-08	2.02E-07	Ups	yagH	U00096.3	286789	288399	b0271	CP4-6 prophage%3B putative xylosidase/arabinosidase	K01198	GO:0045493:xylan catabolic process	-	GO:0009044:xylan 1,4-beta-xylosidase activity	gnl|CDD|226038;COG3507, XynB, Beta-xylosidase [Carbohydrate transport and metabolism].
gene-b0284	2199	31	3.03	25	2.52	23	1.76	148	10.9	163	11.07	116	7.81	77.04113073	1.954307576	0.308669936	6.33138297	2.43E-10	2.97E-09	Ups	paoC	U00096.3	298736	300934	b0284	aldehyde dehydrogenase: molybdenum cofactor-binding subunit	K11177	GO:0006974:cellular response to DNA damage stimulus	GO:0042597:periplasmic space	GO:0047770:carboxylate reductase activity;GO:0030151:molybdenum ion binding;GO:0016903:oxidoreductase activity, acting on the aldehyde or oxo group of donors	gnl|CDD|224446;COG1529, CoxL, Aerobic-type carbon monoxide dehydrogenase, large subunit CoxL/CutL homologs [Energy production and conversion].
gene-b1029	987	10	2.18	1	0.22	7	1.19	72	11.82	17	2.57	25	3.75	18.04802618	1.950951682	0.55584212	3.509902562	0.000448271	0.001574321	Ups	ycdU	U00096.3	1095843	1096829	b1029	uncharacterized protein YcdU	-	-	GO:0016021:integral component of membrane;GO:0005886:plasma membrane	-	gnl|CDD|223547;COG0471, CitT, Di- and tricarboxylate transporters [Inorganic ion transport and metabolism].
gene-b0012	486	16	7.07	10	4.57	8	2.77	116	38.67	28	8.6	63	19.19	34.5254513	1.948803469	0.448831493	4.341949039	1.41E-05	7.35E-05	Ups	mbiA	U00096.3	10830	11315	b0012	uncharacterized protein MbiA	-	-	-	-	gnl|CDD|227078;COG4735, COG4735, Uncharacterized protein conserved in bacteria [Function unknown].
gene-b0319	864	1	0.25	1	0.26	0	0	5	0.94	7	1.21	10	1.71	3.76521514	1.947792389	0.831137345	2.343526495	0.019102405	0.040684355	Ups	yahE	U00096.3	335925	336788	b0319	DUF2877 domain-containing protein YahE	-	-	-	-	-
gene-b2950	981	13	2.84	3	0.68	7	1.2	72	11.89	18	2.74	47	7.09	22.92959102	1.936627812	0.510046128	3.796966007	0.000146478	0.000594827	Ups	yggR	U00096.3	3094100	3095080	b2950	Type II/IV secretion system family protein	-	-	GO:0005829:cytosol	GO:0005524:ATP binding	gnl|CDD|225364;COG2805, PilT, Tfp pilus assembly protein, pilus retraction ATPase PilT [Cell motility and secretion / Intracellular trafficking and secretion].
gene-b0602	1221	0	0	4	0.73	0	0	18	2.39	12	1.47	8	0.97	6.226577286	1.934787622	0.763612112	2.533730924	0.011285535	0.025963694	Ups	ybdN	U00096.3	635349	636569	b0602	putative PAPS reductase/DUF3440 domain-containing protein YbdN	-	-	-	GO:0003824:catalytic activity	gnl|CDD|226478;COG3969, COG3969, Predicted phosphoadenosine phosphosulfate sulfotransferase [General function prediction only].
gene-b1944	465	5	2.31	2	0.95	2	0.72	38	13.24	12	3.85	13	4.14	10.03011251	1.931417663	0.639117376	3.022007749	0.002511041	0.007143059	Ups	fliL	U00096.3	2019618	2020082	b1944	flagellar protein FliL	-	GO:0071973:bacterial-type flagellum-dependent cell motility;GO:0006935:chemotaxis	GO:0009425:bacterial-type flagellum basal body;GO:0016021:integral component of membrane;GO:0005886:plasma membrane	-	gnl|CDD|224496;COG1580, FliL, Flagellar basal body-associated protein [Cell motility and secretion].
gene-b0323	951	2	0.45	4	0.93	15	2.65	72	12.27	30	4.71	22	3.43	20.04630037	1.929507166	0.528899948	3.648151553	0.000264134	0.000977867	Ups	yahI	U00096.3	340165	341115	b0323	carbamate kinase-like protein YahI	K00926	GO:0006525:arginine metabolic process	GO:0005829:cytosol	GO:0008804:carbamate kinase activity	gnl|CDD|223623;COG0549, ArcC, Carbamate kinase [Amino acid transport and metabolism].
gene-b0517	1050	2	0.41	4	0.85	0	0	33	5.09	13	1.85	6	0.85	8.097771761	1.928761774	0.717360778	2.688691426	0.007173269	0.017630168	Ups	allD	U00096.3	545314	546363	b0517	ureidoglycolate dehydrogenase	K00073	GO:0009442:allantoin assimilation pathway;GO:0006144:purine nucleobase metabolic process	GO:0005737:cytoplasm	GO:0009040:ureidoglycolate dehydrogenase activity	gnl|CDD|224966;COG2055, COG2055, Malate/L-lactate dehydrogenases [Energy production and conversion].
gene-b4400	1353	28	4.44	17	2.79	26	3.23	224	26.82	82	9.05	91	9.96	66.4445764	1.928155596	0.332178673	5.804573722	6.45E-09	6.60E-08	Ups	creD	U00096.3	4638178	4639530	b4400	putative inner membrane protein CreD	-	-	GO:0016021:integral component of membrane;GO:0005886:plasma membrane	-	gnl|CDD|226859;COG4452, CreD, Inner membrane protein involved in colicin E2 resistance [Defense mechanisms].
gene-b2225	777	6	1.66	3	0.86	1	0.22	25	5.21	10	1.92	31	5.91	11.54978957	1.926085122	0.636552796	3.025805767	0.002479715	0.007068654	Ups	yfaP	U00096.3	2327367	2328143	b2225	DUF2135 domain-containing protein YfaP	-	-	-	-	gnl|CDD|227021;COG4676, COG4676, Uncharacterized protein conserved in bacteria [Function unknown].
gene-b0982	447	5	2.4	1	0.5	11	4.14	34	12.32	39	13.02	21	6.96	16.28777574	1.925008922	0.543190335	3.543893915	0.000394264	0.001401447	Ups	etp	U00096.3	1044230	1044676	b0982	phosphotyrosine-protein phosphatase Etp	-	-	-	GO:0004725:protein tyrosine phosphatase activity	gnl|CDD|223471;COG0394, Wzb, Protein-tyrosine-phosphatase [Signal transduction mechanisms].
gene-b1949	270	0	0	0	0	2	1.25	14	8.4	4	2.21	5	2.74	3.325432103	1.920979769	0.848717254	2.263391913	0.023611541	0.04850002	Ups	fliQ	U00096.3	2022616	2022885	b1949	flagellar biosynthesis protein FliQ	K02420	GO:0044780:bacterial-type flagellum assembly;GO:0009306:protein secretion	GO:0009425:bacterial-type flagellum basal body;GO:0016021:integral component of membrane;GO:0005886:plasma membrane	-	gnl|CDD|224898;COG1987, FliQ, Flagellar biosynthesis pathway, component FliQ [Cell motility and secretion / Intracellular trafficking and secretion].
gene-b1492	1536	99	13.84	77	11.12	215	23.54	739	77.94	823	79.98	377	36.34	345.1425065	1.920242619	0.277729948	6.914063935	4.71E-12	7.16E-11	Ups	gadC	U00096.3	1568954	1570489	b1492	L-glutamate:4-aminobutyrate antiporter	-	GO:0006865:amino acid transport;GO:0051454:intracellular pH elevation	GO:0016021:integral component of membrane;GO:0005886:plasma membrane	GO:0015297:antiporter activity	gnl|CDD|223605;COG0531, PotE, Amino acid transporters [Amino acid transport and metabolism].
gene-b0285	957	4	0.9	10	2.32	6	1.05	45	7.62	34	5.3	38	5.88	20.84752175	1.920030641	0.485324134	3.956182079	7.62E-05	0.000333757	Ups	paoB	U00096.3	300931	301887	b0285	aldehyde dehydrogenase%2C FAD-binding subunit	K11178	-	GO:0042597:periplasmic space	GO:0051539:4 iron, 4 sulfur cluster binding;GO:0047770:carboxylate reductase activity;GO:0071949:FAD binding;GO:0050660:flavin adenine dinucleotide binding;GO:0046872:metal ion binding;GO:0016903:oxidoreductase activity, acting on the aldehyde or oxo group of donors	gnl|CDD|224238;COG1319, CoxM, Aerobic-type carbon monoxide dehydrogenase, middle subunit CoxM/CutM homologs [Energy production and conversion].
gene-b3452	888	16	3.87	3	0.75	11	2.08	61	11.13	34	5.72	66	11	28.56140005	1.918670555	0.455731165	4.210092926	2.55E-05	0.000125401	Ups	ugpA	U00096.3	3590024	3590911	b3452	sn-glycerol 3-phosphate ABC transporter membrane subunit UgpA	K05814	GO:0015794:glycerol-3-phosphate transmembrane transport;GO:0001407:glycerophosphodiester transmembrane transport	GO:0055052:ATP-binding cassette (ABC) transporter complex, substrate-binding subunit-containing;GO:0005886:plasma membrane	GO:0015169:glycerol-3-phosphate transmembrane transporter activity;GO:0001406:glycerophosphodiester transmembrane transporter activity	gnl|CDD|224096;COG1175, UgpA, ABC-type sugar transport systems, permease components [Carbohydrate transport and metabolism].
gene-b0320	1548	10	1.39	7	1	25	2.72	109	11.41	30	2.89	86	8.23	38.57532965	1.916234788	0.437807923	4.376884669	1.20E-05	6.32E-05	Ups	yahF	U00096.3	336778	338325	b0320	putative acyl-CoA synthetase YahF	-	-	GO:0005829:cytosol	GO:0003824:catalytic activity;GO:0048037:cofactor binding	gnl|CDD|223152;COG0074, SucD, Succinyl-CoA synthetase, alpha subunit [Energy production and conversion].
gene-b0845	1209	25	4.44	27	4.96	34	4.73	197	26.4	128	15.8	127	15.55	79.82072385	1.913530289	0.275699897	6.94062751	3.90E-12	6.02E-11	Ups	ybjJ	U00096.3	886131	887339	b0845	inner membrane protein YbjJ	-	GO:0055085:transmembrane transport	GO:0016021:integral component of membrane;GO:0005886:plasma membrane	-	gnl|CDD|223809;COG0738, FucP, Fucose permease [Carbohydrate transport and metabolism].
gene-b0790	762	21	5.92	12	3.49	27	5.96	131	27.85	90	17.63	89	17.29	54.61253544	1.911232044	0.31395634	6.08757269	1.15E-09	1.28E-08	Ups	ybhP	U00096.3	823736	824497	b0790	endonuclease/exonuclease/phosphatase domain-containing protein YbhP	-	-	-	-	gnl|CDD|226098;COG3568, ElsH, Metal-dependent hydrolase [General function prediction only].
gene-b4326	393	38	20.76	48	27.1	48	20.54	723	298.04	100	37.98	157	59.15	148.7423103	1.907122892	0.623171731	3.060348851	0.002210793	0.006404431	Ups	iraD	U00096.3	4556993	4557385	b4326	anti-adaptor protein IraD%2C inhibitor of sigma(S) proteolysis	-	GO:0006974:cellular response to DNA damage stimulus;GO:0034599:cellular response to oxidative stress	GO:0005737:cytoplasm	GO:0043856:anti-sigma factor antagonist activity	gnl|CDD|226049;COG3518, COG3518, Predicted component of the type VI protein secretion system [Intracellular trafficking, secretion, and vesicular transport].
gene-b0030	915	55	12.9	34	8.25	67	12.31	558	98.8	128	20.88	186	30.1	142.1831915	1.907112875	0.332216732	5.740568399	9.44E-09	9.42E-08	Ups	rihC	U00096.3	27293	28207	b0030	ribonucleoside hydrolase RihC	-	GO:0006144:purine nucleobase metabolic process;GO:0006206:pyrimidine nucleobase metabolic process	-	GO:0016799:hydrolase activity, hydrolyzing N-glycosyl compounds	gnl|CDD|224868;COG1957, URH1, Inosine-uridine nucleoside N-ribohydrolase [Nucleotide transport and metabolism].
gene-b0252	822	18	4.7	9	2.43	12	2.45	138	27.2	47	8.54	42	7.57	37.20854723	1.907055739	0.419303163	4.548154906	5.41E-06	3.07E-05	Ups	yafZ	U00096.3	267184	268005	b0252	CP4-6 prophage%3B DUF932 domain-containing protein YafZ	-	-	-	-	-
gene-b1301	1281	22	3.69	16	2.77	17	2.23	216	27.32	48	5.59	64	7.4	52.95714873	1.904397632	0.408622158	4.660534419	3.15E-06	1.89E-05	Ups	puuB	U00096.3	1364232	1365512	b1301	gamma-glutamylputrescine oxidase	K09471	GO:0055114:oxidation-reduction process;GO:0009447:putrescine catabolic process	-	GO:0016491:oxidoreductase activity	gnl|CDD|223737;COG0665, DadA, Glycine/D-amino acid oxidases (deaminating) [Amino acid transport and metabolism].
gene-b1302	1266	36	6.1	38	6.66	22	2.92	314	40.18	106	12.5	139	16.26	94.36648348	1.903921446	0.34409716	5.533092594	3.15E-08	2.86E-07	Ups	puuE	U00096.3	1365550	1366815	b1302	4-aminobutyrate aminotransferase PuuE	K00823	GO:0009448:gamma-aminobutyric acid metabolic process;GO:0009447:putrescine catabolic process	-	GO:0003867:4-aminobutyrate transaminase activity;GO:0034386:4-aminobutyrate:2-oxoglutarate transaminase activity;GO:0030170:pyridoxal phosphate binding	gnl|CDD|223238;COG0160, GabT, 4-aminobutyrate aminotransferase and related aminotransferases [Amino acid transport and metabolism].
gene-b0251	444	10	4.84	11	5.5	2	0.76	65	23.72	42	14.12	33	11	24.28035726	1.897846889	0.488356479	3.88619169	0.000101829	0.000431066	Ups	yafY	U00096.3	266110	266553	b0251	CP4-6 prophage%3B inner membrane lipoprotein YafY	-	-	GO:0005886:plasma membrane	-	gnl|CDD|225253;COG2378, COG2378, Predicted transcriptional regulator [Transcription].
gene-b0156	345	37	23.02	40	25.73	30	14.62	329	154.49	128	55.38	143	61.37	102.0648268	1.890880369	0.312501285	6.050792302	1.44E-09	1.57E-08	Ups	erpA	U00096.3	176610	176954	b0156	iron-sulfur cluster insertion protein ErpA	-	GO:0016226:iron-sulfur cluster assembly;GO:0097428:protein maturation by iron-sulfur cluster transfer	-	GO:0005506:iron ion binding;GO:0051536:iron-sulfur cluster binding;GO:0005198:structural molecule activity	gnl|CDD|223393;COG0316, sufA, Fe-S cluster assembly scaffold protein [Posttranslational modification, protein turnover, chaperones].
gene-b1324	507	123	52.08	81	35.45	127	42.12	532	169.99	648	190.79	444	129.67	297.8684764	1.88814897	0.232837928	8.109284375	5.09E-16	1.35E-14	Ups	tpx	U00096.3	1388305	1388811	b1324	lipid hydroperoxide peroxidase	-	GO:0045454:cell redox homeostasis	GO:0005623:cell	GO:0008379:thioredoxin peroxidase activity	gnl|CDD|224988;COG2077, Tpx, Peroxiredoxin [Posttranslational modification, protein turnover, chaperones].
gene-b4304	1314	14	2.29	9	1.52	23	2.94	117	14.42	53	6.02	70	7.89	41.38217078	1.885316699	0.365055912	5.164460126	2.41E-07	1.80E-06	Ups	sgcC	U00096.3	4528930	4530243	b4304	putative PTS enzyme IIC component SgcC	K02775	GO:0009401:phosphoenolpyruvate-dependent sugar phosphotransferase system	GO:0016021:integral component of membrane;GO:0005886:plasma membrane	GO:0015577:galactitol transmembrane transporter activity	gnl|CDD|226298;COG3775, GatC, Phosphotransferase system, galactitol-specific IIC component [Carbohydrate transport and metabolism].
gene-b4266	765	3	0.84	0	0	10	2.2	41	8.68	30	5.85	7	1.35	12.53964911	1.883559887	0.646388921	2.913973037	0.003568607	0.009726969	Ups	idnO	U00096.3	4492587	4493351	b4266	5-keto-D-gluconate 5-reductase	-	GO:0046183:L-idonate catabolic process	-	GO:0008874:gluconate 5-dehydrogenase activity	gnl|CDD|223959;COG1028, FabG, Dehydrogenases with different specificities (related to short-chain alcohol dehydrogenases) [Secondary metabolites biosynthesis, transport, and catabolism / General function prediction only].
gene-b4477	618	3	1.04	4	1.44	11	2.99	28	7.34	45	10.87	23	5.51	17.26911234	1.87699844	0.53617571	3.500715164	0.000464011	0.001619894	Ups	dgoA	U00096.3	3872995	3873612	b4477	2-dehydro-3-deoxy-6-phosphogalactonate aldolase	K01631	GO:0034194:D-galactonate catabolic process	-	GO:0008674:2-dehydro-3-deoxy-6-phosphogalactonate aldolase activity	gnl|CDD|223871;COG0800, Eda, 2-keto-3-deoxy-6-phosphogluconate aldolase [Carbohydrate transport and metabolism].
gene-b1463	846	24	6.09	36	9.44	39	7.75	225	43.09	131	23.11	155	27.13	90.87183009	1.870662281	0.282671726	6.617790566	3.65E-11	4.87E-10	Ups	nhoA	U00096.3	1534024	1534869	b1463	arylamine N-acetyltransferase	-	-	GO:0005737:cytoplasm	GO:0004060:arylamine N-acetyltransferase activity;GO:0046990:N-hydroxyarylamine O-acetyltransferase activity	gnl|CDD|225073;COG2162, NhoA, Arylamine N-acetyltransferase [Secondary metabolites biosynthesis, transport, and catabolism].
gene-b0340	471	0	0	5	2.36	7	2.5	38	13.07	21	6.66	15	4.72	12.34166829	1.865559798	0.606695886	3.07495047	0.002105375	0.006155291	Ups	cynS	U00096.3	359489	359959	b0340	cyanase	K01725	GO:0009439:cyanate metabolic process	-	GO:0008824:cyanate hydratase activity;GO:0003677:DNA binding	gnl|CDD|224430;COG1513, CynS, Cyanate lyase [Inorganic ion transport and metabolism].
gene-b4303	807	17	4.52	16	4.4	25	5.21	182	36.54	54	9.99	78	14.31	52.71212503	1.865275935	0.366034195	5.095906231	3.47E-07	2.53E-06	Ups	sgcQ	U00096.3	4528111	4528917	b4303	KpLE2 phage-like element%3B putative nucleoside triphosphatase	-	-	-	GO:0003824:catalytic activity	gnl|CDD|223511;COG0434, SgcQ, Predicted TIM-barrel enzyme [General function prediction only].
gene-b2888	1449	1	0.15	5	0.77	6	0.7	41	4.58	10	1.03	24	2.45	12.47406219	1.86199628	0.609560517	3.054653685	0.002253205	0.006513494	Ups	uacT	U00096.3	3031367	3032815	b2888	urate:H(+) symporter	-	GO:0015747:urate transport;GO:0042906:xanthine transport	GO:0005887:integral component of plasma membrane;GO:0005886:plasma membrane	GO:0015293:symporter activity;GO:0015143:urate transmembrane transporter activity;GO:0042907:xanthine transmembrane transporter activity	gnl|CDD|225142;COG2233, UraA, Xanthine/uracil permeases [Nucleotide transport and metabolism].
gene-b0650	1671	28	3.6	11	1.46	48	4.83	280	27.15	75	6.7	99	8.77	74.72368546	1.858657056	0.373696973	4.973701135	6.57E-07	4.54E-06	Ups	hscC	U00096.3	681723	683393	b0650	chaperone protein HscC	-	-	-	GO:0005524:ATP binding;GO:0016887:ATPase activity	gnl|CDD|223520;COG0443, DnaK, Molecular chaperone [Posttranslational modification, protein turnover, chaperones].
gene-b1079	699	0	0	1	0.32	2	0.48	11	2.55	3	0.64	12	2.54	4.247097928	1.855623095	0.812744413	2.283157	0.022421122	0.046469714	Ups	flgH	U00096.3	1135564	1136262	b1079	flagellar L-ring protein	K02393	GO:0071973:bacterial-type flagellum-dependent cell motility	GO:0009427:bacterial-type flagellum basal body, distal rod, L ring;GO:0009279:cell outer membrane	GO:0003774:motor activity	gnl|CDD|224974;COG2063, FlgH, Flagellar basal body L-ring protein [Cell motility and secretion].
gene-b2150	999	21	4.51	15	3.33	11	1.85	166	26.92	46	6.87	58	8.6	44.73491983	1.854071472	0.413493068	4.483923953	7.33E-06	4.05E-05	Ups	mglB	U00096.3	2239350	2240348	b2150	D-galactose/methyl-galactoside ABC transporter periplasmic binding protein	K10540	GO:0008643:carbohydrate transport;GO:0006935:chemotaxis	GO:0042597:periplasmic space	GO:0046872:metal ion binding	gnl|CDD|224791;COG1879, RbsB, ABC-type sugar transport system, periplasmic component [Carbohydrate transport and metabolism].
gene-b2637	468	1	0.46	3	1.42	3	1.08	16	5.54	19	6.06	10	3.16	7.833237411	1.850430269	0.677406339	2.731640026	0.006301995	0.015762674	Ups	yfjT	U00096.3	2771148	2771615	b2637	CP4-57 prophage%3B uncharacterized protein YfjT	-	-	-	-	-
gene-b2266	306	44	30.87	32	23.2	49	26.93	233	123.36	222	108.3	155	75	110.4076568	1.846624181	0.256110267	7.210270028	5.58E-13	9.71E-12	Ups	elaB	U00096.3	2380722	2381027	b2266	tail-anchored inner membrane protein ElaB	-	-	GO:0016021:integral component of membrane;GO:0005886:plasma membrane	GO:0043022:ribosome binding	gnl|CDD|226941;COG4575, ElaB, Uncharacterized conserved protein [Function unknown].
gene-b2669	405	9	4.77	2	1.1	6	2.49	86	34.4	9	3.32	16	5.85	16.7539155	1.843115505	0.614531733	2.999219415	0.002706723	0.007646679	Ups	stpA	U00096.3	2798091	2798495	b2669	DNA-binding transcriptional repressor StpA with RNA chaperone activity	-	GO:0006355:regulation of transcription, DNA-templated	GO:0005737:cytoplasm;GO:0009295:nucleoid	GO:0003677:DNA binding;GO:0046983:protein dimerization activity	gnl|CDD|225468;COG2916, Hns, DNA-binding protein H-NS [General function prediction only].
gene-b1679	417	62	31.92	45	23.95	52	20.97	533	207.07	123	44.03	210	74.56	144.3933341	1.840026366	0.330646616	5.564933311	2.62E-08	2.44E-07	Ups	sufE	U00096.3	1758874	1759290	b1679	sulfur carrier protein SufE	-	GO:0016226:iron-sulfur cluster assembly	GO:0005737:cytoplasm	-	gnl|CDD|225077;COG2166, sufE, Cysteine desulfurase SufE subunit [Posttranslational modification, protein turnover, chaperones].
gene-b0616	909	11	2.6	5	1.22	13	2.4	103	18.36	35	5.75	24	3.91	26.2591872	1.838684315	0.473526452	3.882960088	0.000103193	0.000435938	Ups	citE	U00096.3	649582	650490	b0616	citrate lyase beta subunit	K01644	GO:0006084:acetyl-CoA metabolic process	GO:0009346:citrate lyase complex	GO:0008815:citrate (pro-3S)-lyase activity;GO:0008816:citryl-CoA lyase activity;GO:0046872:metal ion binding	gnl|CDD|225184;COG2301, CitE, Citrate lyase beta subunit [Carbohydrate transport and metabolism].
gene-b0220	474	22	9.96	15	7.02	17	6.03	121	41.36	94	29.6	61	19.05	48.89609201	1.836998734	0.341248957	5.383162923	7.32E-08	6.14E-07	Ups	ivy	U00096.3	240343	240816	b0220	periplasmic chaperone%2C inhibitor of vertebrate C-type lysozyme	-	GO:0043086:negative regulation of catalytic activity	GO:0042597:periplasmic space	-	-
gene-b2871	1197	2	0.36	1	0.19	13	1.83	61	8.26	11	1.37	21	2.6	14.60725074	1.836800196	0.620595222	2.959739506	0.003078993	0.008539573	Ups	ygeX	U00096.3	3007510	3008706	b2871	2%2C3-diaminopropionate ammonia-lyase	-	-	-	GO:0008838:diaminopropionate ammonia-lyase activity;GO:0030170:pyridoxal phosphate binding	gnl|CDD|224092;COG1171, IlvA, Threonine dehydratase [Amino acid transport and metabolism].
gene-b0723	1767	266	32.32	287	36.04	135	12.85	1255	115.06	1465	123.76	922	77.26	666.2678939	1.836586216	0.321312823	5.715882107	1.09E-08	1.08E-07	Ups	sdhA	U00096.3	755907	757673	b0723	succinate:quinone oxidoreductase%2C FAD binding protein	K00239	GO:0022900:electron transport chain;GO:0006099:tricarboxylic acid cycle	GO:0005886:plasma membrane	GO:0050660:flavin adenine dinucleotide binding;GO:0008177:succinate dehydrogenase (ubiquinone) activity	gnl|CDD|223981;COG1053, SdhA, Succinate dehydrogenase/fumarate reductase, flavoprotein subunit [Energy production and conversion].
gene-b0338	900	10	2.39	12	2.96	21	3.92	86	15.48	70	11.61	58	9.54	38.30923981	1.833830585	0.364679789	5.028604936	4.94E-07	3.53E-06	Ups	cynR	U00096.3	357791	358690	b0338	DNA-binding transcriptional dual regulator CynR	-	-	GO:0005737:cytoplasm	GO:0003677:DNA binding;GO:0003700:DNA-binding transcription factor activity	gnl|CDD|223656;COG0583, LysR, Transcriptional regulator [Transcription].
gene-b4204	795	4	1.08	5	1.4	7	1.48	55	11.21	16	3	22	4.1	15.3616871	1.828313143	0.545129636	3.353905239	0.000796796	0.002612677	Ups	yjfZ	U00096.3	4426628	4427422	b4204	protein YjfZ	-	-	GO:0016021:integral component of membrane	-	-
gene-b4278	1329	16	2.58	13	2.17	39	4.93	119	14.51	120	13.48	81	9.02	57.7948913	1.817507787	0.335684704	5.41433007	6.15E-08	5.22E-07	Ups	insG	U00096.3	4502103	4503431	b4278	KpLE2 phage-like element%3B IS4 putative transposase	-	GO:0006313:transposition, DNA-mediated	-	GO:0003677:DNA binding;GO:0004803:transposase activity	gnl|CDD|225920;COG3385, COG3385, FOG: Transposase and inactivated derivatives [DNA replication, recombination, and repair].
gene-b1415	1440	52	7.75	45	6.93	46	5.37	257	28.91	261	27.06	177	18.2	127.1828943	1.813596194	0.263319329	6.887440445	5.68E-12	8.47E-11	Ups	aldA	U00096.3	1488232	1489671	b1415	aldehyde dehydrogenase A	K07248	GO:0042355:L-fucose catabolic process;GO:0051289:protein homotetramerization;GO:0019301:rhamnose catabolic process	GO:0005829:cytosol	GO:0050569:glycolaldehyde dehydrogenase activity;GO:0042802:identical protein binding;GO:0008911:lactaldehyde dehydrogenase activity;GO:0004777:succinate-semialdehyde dehydrogenase (NAD+) activity	gnl|CDD|223944;COG1012, PutA, NAD-dependent aldehyde dehydrogenases [Energy production and conversion].
gene-b1945	1005	14	2.99	7	1.55	15	2.51	119	19.18	37	5.5	37	5.45	31.88196259	1.8118512	0.433184088	4.182635624	2.88E-05	0.00013955	Ups	fliM	U00096.3	2020087	2021091	b1945	flagellar motor switch protein FliM	K02416	GO:0071973:bacterial-type flagellum-dependent cell motility;GO:0006935:chemotaxis	GO:0009425:bacterial-type flagellum basal body;GO:0005886:plasma membrane	GO:0003774:motor activity	gnl|CDD|224781;COG1868, FliM, Flagellar motor switch protein [Cell motility and secretion].
gene-b2882	1401	3	0.46	1	0.16	5	0.6	40	4.63	11	1.17	7	0.74	8.922367751	1.808047554	0.674444483	2.680795231	0.007344744	0.017948924	Ups	xanQ	U00096.3	3024351	3025751	b2882	xanthine:H(+) symporter XanQ	-	-	GO:0016021:integral component of membrane;GO:0005886:plasma membrane	GO:0022857:transmembrane transporter activity	gnl|CDD|225142;COG2233, UraA, Xanthine/uracil permeases [Nucleotide transport and metabolism].
gene-b3447	1743	50	6.16	18	2.29	29	2.8	207	19.24	132	11.3	132	11.21	84.10805854	1.801568136	0.301363324	5.978060351	2.26E-09	2.42E-08	Ups	ggt	U00096.3	3585081	3586823	b3447	glutathione hydrolase proenzyme	K00681	GO:0043102:amino acid salvage;GO:0006750:glutathione biosynthetic process;GO:0006751:glutathione catabolic process;GO:0097264:self proteolysis	GO:0030288:outer membrane-bounded periplasmic space;GO:0042597:periplasmic space	GO:0034722:gamma-glutamyl-peptidase activity;GO:0036374:glutathione hydrolase activity;GO:0102953:hypoglycin A gamma-glutamyl transpeptidase activity;GO:0103068:leukotriene C4 gamma-glutamyl transferase activity	gnl|CDD|223482;COG0405, Ggt, Gamma-glutamyltransferase [Amino acid transport and metabolism].
gene-b3686	429	142	71.06	112	57.93	217	85.05	1627	614.4	340	118.31	479	165.32	401.7567762	1.795588858	0.320101386	5.609437946	2.03E-08	1.94E-07	Ups	ibpB	U00096.3	3866469	3866897	b3686	small heat shock protein IbpB	-	GO:0050821:protein stabilization	GO:0005737:cytoplasm	-	gnl|CDD|223149;COG0071, IbpA, Molecular chaperone (small heat shock protein) [Posttranslational modification, protein turnover, chaperones].
gene-b3522	1014	43	9.1	43	9.41	29	4.81	219	34.99	181	26.65	168	24.53	104.0699305	1.795070162	0.288164248	6.229329891	4.68E-10	5.43E-09	Ups	yhjD	U00096.3	3673362	3674375	b3522	putative transporter YhjD	-	GO:0015920:lipopolysaccharide transport	GO:0005887:integral component of plasma membrane;GO:0005886:plasma membrane	GO:0015221:lipopolysaccharide transmembrane transporter activity	gnl|CDD|224214;COG1295, Rbn, Ribonuclease BN family enzyme [Replication, recombination, and repair].
gene-b4301	633	15	5.09	1	0.35	9	2.39	79	20.22	24	5.66	31	7.25	22.17157808	1.789583037	0.518443169	3.451840323	0.000556777	0.001906427	Ups	sgcE	U00096.3	4526905	4527537	b4301	KpLE2 phage-like element%3B putative epimerase SgcE	-	GO:0005975:carbohydrate metabolic process	-	GO:0046872:metal ion binding;GO:0016857:racemase and epimerase activity, acting on carbohydrates and derivatives	gnl|CDD|223114;COG0036, Rpe, Pentose-5-phosphate-3-epimerase [Carbohydrate transport and metabolism].
gene-b3902	825	10	2.6	0	0	3	0.61	57	11.19	11	1.99	14	2.51	12.74767251	1.788219011	0.655289974	2.728897256	0.00635465	0.015875015	Ups	rhaD	U00096.3	4093448	4094272	b3902	rhamnulose-1-phosphate aldolase	K01629	GO:0019301:rhamnose catabolic process	GO:0005737:cytoplasm	GO:0046872:metal ion binding;GO:0008994:rhamnulose-1-phosphate aldolase activity	gnl|CDD|223313;COG0235, AraD, Ribulose-5-phosphate 4-epimerase and related epimerases and aldolases [Carbohydrate transport and metabolism].
gene-b3947	2502	9	0.77	5	0.44	19	1.28	86	5.57	39	2.33	39	2.31	28.02138905	1.7871441	0.428762213	4.16814739	3.07E-05	0.000146724	Ups	ptsA	U00096.3	4139720	4142221	b3947	putative PTS multiphosphoryl transfer protein PtsA	K08483	GO:0009401:phosphoenolpyruvate-dependent sugar phosphotransferase system	GO:0005737:cytoplasm	GO:0016301:kinase activity;GO:0046872:metal ion binding;GO:0008965:phosphoenolpyruvate-protein phosphotransferase activity	gnl|CDD|224006;COG1080, PtsA, Phosphoenolpyruvate-protein kinase (PTS system EI component in bacteria) [Carbohydrate transport and metabolism].
gene-b2302	648	15	4.97	5	1.71	7	1.82	62	15.5	49	11.29	28	6.4	24.42054227	1.786101505	0.459702753	3.885340026	0.000102187	0.000432134	Ups	yfcG	U00096.3	2420621	2421268	b2302	disulfide reductase	-	GO:0006979:response to oxidative stress	-	GO:0015036:disulfide oxidoreductase activity;GO:0004601:peroxidase activity	gnl|CDD|223698;COG0625, Gst, Glutathione S-transferase [Posttranslational modification, protein turnover, chaperones].
gene-b2135	588	85	31.03	71	26.79	112	32.03	542	149.33	352	89.36	356	89.64	225.6744594	1.781475563	0.197762541	9.008154686	2.10E-19	8.86E-18	Ups	yohC	U00096.3	2225044	2225631	b2135	putative inner membrane protein	-	-	GO:0016021:integral component of membrane;GO:0005886:plasma membrane	-	-
gene-b0365	963	35	7.8	36	8.3	40	6.98	568	95.55	109	16.9	70	10.76	113.6629962	1.780376065	0.640851678	2.778140599	0.005467096	0.013963902	Ups	tauA	U00096.3	385232	386194	b0365	taurine ABC transporter periplasmic binding protein	K15551	GO:0009970:cellular response to sulfate starvation;GO:0015734:taurine transport	GO:0043190:ATP-binding cassette (ABC) transporter complex;GO:0030288:outer membrane-bounded periplasmic space	GO:0022857:transmembrane transporter activity	gnl|CDD|226904;COG4521, TauA, ABC-type taurine transport system, periplasmic component [Inorganic ion transport and metabolism].
gene-b2461	480	0	0	4	1.85	4	1.4	37	12.49	6	1.87	12	3.7	8.661441437	1.77634276	0.700919975	2.534301808	0.011267164	0.025938359	Ups	eutP	U00096.3	2574978	2575457	b2461	putative ethanolamine utilization acetate kinase EutP	-	GO:0046336:ethanolamine catabolic process	-	GO:0005524:ATP binding	gnl|CDD|227254;COG4917, EutP, Ethanolamine utilization protein [Amino acid transport and metabolism].
gene-b2407	834	1	0.26	3	0.8	5	1.01	30	5.83	10	1.79	14	2.49	8.936786581	1.775457634	0.650909489	2.727656706	0.006378595	0.015925135	Ups	xapA	U00096.3	2524045	2524878	b2407	xanthosine phosphorylase	K03815	GO:0006161:deoxyguanosine catabolic process;GO:0006149:deoxyinosine catabolic process;GO:0046115:guanosine catabolic process;GO:0006148:inosine catabolic process;GO:0015949:nucleobase-containing small molecule interconversion;GO:0055086:nucleobase-containing small molecule metabolic process;GO:0034214:protein hexamerization;GO:0006152:purine nucleoside catabolic process;GO:1903228:xanthosine cata…	GO:0005737:cytoplasm	GO:0047975:guanosine phosphorylase activity;GO:0042802:identical protein binding;GO:0047724:inosine nucleosidase activity;GO:0004731:purine-nucleoside phosphorylase activity	gnl|CDD|223084;COG0005, Pnp, Purine nucleoside phosphorylase [Nucleotide transport and metabolism].
gene-b0042	942	5	1.14	2	0.47	3	0.54	37	6.36	7	1.11	17	2.67	9.944646409	1.77437799	0.644854142	2.751595863	0.005930566	0.015009429	Ups	fixB	U00096.3	43188	44129	b0042	putative electron transfer flavoprotein FixB	-	GO:0009437:carnitine metabolic process	-	GO:0009055:electron transfer activity;GO:0050660:flavin adenine dinucleotide binding	gnl|CDD|224936;COG2025, FixB, Electron transfer flavoprotein, alpha subunit [Energy production and conversion].
gene-b0335	1887	17	1.93	7	0.82	25	2.23	118	10.13	47	3.72	70	5.49	40.91190747	1.772664973	0.378746229	4.680350161	2.86E-06	1.74E-05	Ups	prpE	U00096.3	352706	354592	b0335	propionyl-CoA synthetase	K01908	GO:0019629:propionate catabolic process, 2-methylcitrate cycle	-	GO:0005524:ATP binding;GO:0050218:propionate-CoA ligase activity	gnl|CDD|223442;COG0365, Acs, Acyl-coenzyme A synthetases/AMP-(fatty) acid ligases [Lipid metabolism].
gene-b3519	1650	68	8.85	76	10.22	89	9.07	429	42.12	351	31.76	308	27.64	199.5297392	1.769187818	0.219821933	8.048277043	8.40E-16	2.19E-14	Ups	treF	U00096.3	3669592	3671241	b3519	cytoplasmic trehalase	K01194	GO:0071474:cellular hyperosmotic response;GO:0005993:trehalose catabolic process	GO:0005737:cytoplasm	GO:0004555:alpha,alpha-trehalase activity	gnl|CDD|224541;COG1626, TreA, Neutral trehalase [Carbohydrate transport and metabolism].
gene-b1146	201	2	2.14	1	1.1	1	0.84	8	6.45	14	10.4	6	4.42	4.877050367	1.767292372	0.773734447	2.284107135	0.022365235	0.046404752	Ups	ymfT	U00096.3	1203024	1203224	b1146	e14 prophage%3B putative DNA-binding transcriptional regulator YmfT	-	-	-	-	-
gene-b1276	2676	497	39.87	406	33.67	484	30.41	2690	162.85	2139	119.32	1672	92.51	1182.797907	1.764068797	0.195312174	9.032047325	1.68E-19	7.28E-18	Ups	acnA	U00096.3	1335831	1338506	b1276	aconitate hydratase 1	K01681	GO:0009061:anaerobic respiration;GO:0006097:glyoxylate cycle;GO:0006979:response to oxidative stress;GO:0006099:tricarboxylic acid cycle	GO:0005737:cytoplasm;GO:0005829:cytosol	GO:0051539:4 iron, 4 sulfur cluster binding;GO:0003994:aconitate hydratase activity;GO:0005506:iron ion binding;GO:0046872:metal ion binding;GO:0003730:mRNA 3'-UTR binding;GO:0003729:mRNA binding	gnl|CDD|223977;COG1048, AcnA, Aconitase A [Energy production and conversion].
gene-b0718	2448	4	0.35	9	0.82	10	0.69	73	4.83	28	1.71	23	1.39	20.87167224	1.752036704	0.495583251	3.535302499	0.000407309	0.001440327	Ups	ybgQ	U00096.3	749722	752169	b0718	putative fimbrial usher protein YbgQ	-	GO:0009297:pilus assembly	GO:0009279:cell outer membrane;GO:0016021:integral component of membrane	GO:0015473:fimbrial usher porin activity	gnl|CDD|225729;COG3188, FimD, P pilus assembly protein, porin PapC [Cell motility and secretion / Intracellular trafficking and secretion].
gene-b1777	273	30	23.59	21	17.07	56	34.49	208	123.43	154	84.21	121	65.63	86.90704454	1.748531787	0.275826429	6.339246729	2.31E-10	2.84E-09	Ups	yeaC	U00096.3	1861702	1861974	b1777	DUF1315 domain-containing protein YeaC	-	-	-	-	gnl|CDD|225681;COG3139, COG3139, Uncharacterized protein conserved in bacteria [Function unknown].
gene-b3023	483	3	1.33	5	2.3	8	2.79	39	13.08	24	7.42	20	6.13	14.47279653	1.746735874	0.533534619	3.273894159	0.001060763	0.00334296	Ups	ygiV	U00096.3	3168749	3169231	b3023	DNA-binding transcriptional repressor YgiV	-	GO:0045892:negative regulation of transcription, DNA-templated	-	-	gnl|CDD|225980;COG3449, COG3449, DNA gyrase inhibitor [DNA replication, recombination, and repair].
gene-b3905	837	1	0.26	0	0	5	1	13	2.52	9	1.61	13	2.3	5.974757742	1.746209775	0.739309939	2.361945487	0.018179315	0.038859589	Ups	rhaS	U00096.3	4097736	4098572	b3905	DNA-binding transcriptional activator RhaS	-	GO:0045893:positive regulation of transcription, DNA-templated;GO:0019299:rhamnose metabolic process	GO:0005737:cytoplasm	GO:0003700:DNA-binding transcription factor activity;GO:0043565:sequence-specific DNA binding	gnl|CDD|225117;COG2207, AraC, AraC-type DNA-binding domain-containing proteins [Transcription].
gene-b3102	987	34	7.4	29	6.52	35	5.96	238	39.06	107	16.18	125	18.75	83.0683629	1.744893614	0.287052814	6.078650091	1.21E-09	1.34E-08	Ups	yqjG	U00096.3	3251024	3252010	b3102	glutathionyl-hydroquinone reductase YqjG	-	-	-	GO:0004364:glutathione transferase activity;GO:0016672:oxidoreductase activity, acting on a sulfur group of donors, quinone or similar compound as acceptor	gnl|CDD|223512;COG0435, ECM4, Predicted glutathione S-transferase [Posttranslational modification, protein turnover, chaperones].
gene-b1531	384	15	8.39	6	3.47	31	13.57	83	35.02	77	29.93	70	26.99	42.03177835	1.74176336	0.374684281	4.648616042	3.34E-06	1.98E-05	Ups	marA	U00096.3	1619574	1619957	b1531	DNA-binding transcriptional dual regulator MarA	K13632	GO:0046677:response to antibiotic	-	GO:0003700:DNA-binding transcription factor activity;GO:0043565:sequence-specific DNA binding	gnl|CDD|225117;COG2207, AraC, AraC-type DNA-binding domain-containing proteins [Transcription].
gene-b4589	195	0	0	3	3.41	2	1.72	15	12.46	7	5.36	12	9.11	5.82052545	1.740853897	0.744634008	2.337865149	0.019394245	0.041164031	Ups	ylcI	U00096.3	580251	580445	b4589	DLP12 prophage%3B DUF3950 domain-containing protein YlcI	-	-	-	-	-
gene-b3675	363	5	2.96	4	2.45	2	0.93	35	15.62	12	4.93	17	6.93	10.85764892	1.739007303	0.610028005	2.850700769	0.0043623	0.011559532	Ups	yidG	U00096.3	3855608	3855970	b3675	inner membrane protein YidG	-	-	GO:0016021:integral component of membrane;GO:0005886:plasma membrane	-	-
gene-b3081	2019	8	0.85	3	0.33	18	1.5	53	4.25	49	3.62	32	2.35	23.92603516	1.738289337	0.457187004	3.802140745	0.000143451	0.000585509	Ups	fadH	U00096.3	3231665	3233683	b3081	2%2C4-dienoyl-CoA reductase	-	GO:0033543:fatty acid beta-oxidation, unsaturated, even number, reductase/isomerase pathway	-	GO:0008670:2,4-dienoyl-CoA reductase (NADPH) activity;GO:0051539:4 iron, 4 sulfur cluster binding;GO:0071949:FAD binding;GO:0010181:FMN binding;GO:0046872:metal ion binding	gnl|CDD|224814;COG1902, NemA, NADH:flavin oxidoreductases, Old Yellow Enzyme family [Energy production and conversion].
gene-b2086	900	21	5.01	11	2.71	36	6.73	161	28.98	76	12.61	78	12.83	55.01096346	1.73805824	0.334324111	5.198722382	2.01E-07	1.53E-06	Ups	yegS	U00096.3	2168712	2169611	b2086	lipid kinase YegS	-	GO:0008654:phospholipid biosynthetic process	GO:0005737:cytoplasm	GO:0005524:ATP binding;GO:0001727:lipid kinase activity;GO:0000287:magnesium ion binding;GO:0003951:NAD+ kinase activity	gnl|CDD|224513;COG1597, LCB5, Sphingosine kinase and enzymes related to eukaryotic diacylglycerol kinase [Lipid metabolism / General function prediction only].
gene-b3125	885	12	2.91	4	1	13	2.47	72	13.18	33	5.57	36	6.02	24.4279536	1.737683562	0.44245922	3.92733044	8.59E-05	0.000369326	Ups	garR	U00096.3	3271867	3272751	b3125	tartronate semialdehyde reductase	K00042	GO:0046392:galactarate catabolic process;GO:0046487:glyoxylate metabolic process	-	GO:0008679:2-hydroxy-3-oxopropionate reductase activity;GO:0051287:NAD binding;GO:0050661:NADP binding	gnl|CDD|224995;COG2084, MmsB, 3-hydroxyisobutyrate dehydrogenase and related beta-hydroxyacid dehydrogenases [Lipid metabolism].
gene-b3074	333	2	1.29	0	0	7	3.53	27	13.14	9	4.03	14	6.22	8.188735083	1.733873914	0.683289181	2.53754042	0.011163448	0.025755041	Ups	ygjH	U00096.3	3220915	3221247	b3074	putative tRNA-binding protein YgjH	-	-	-	GO:0000049:tRNA binding	gnl|CDD|223151;COG0073, ARC1, EMAP domain [General function prediction only].
gene-b0485	933	24	5.52	38	9.04	49	8.83	175	30.39	191	30.56	137	21.74	93.78142686	1.731102293	0.295164247	5.864877987	4.49E-09	4.67E-08	Ups	glsA	U00096.3	511641	512573	b0485	glutaminase 1	K01425	GO:0006541:glutamine metabolic process;GO:0045926:negative regulation of growth;GO:0051289:protein homotetramerization;GO:0010447:response to acidic pH	-	GO:0004359:glutaminase activity	gnl|CDD|224977;COG2066, GlsA, Glutaminase [Amino acid transport and metabolism].
gene-b0458	471	164	74.75	105	49.47	110	39.27	648	222.88	554	175.58	522	164.1	320.010518	1.728715862	0.231021851	7.482910609	7.27E-14	1.45E-12	Ups	ylaC	U00096.3	478781	479251	b0458	putative inner membrane protein	-	-	GO:0016021:integral component of membrane;GO:0005886:plasma membrane	-	-
gene-b3100	300	43	30.77	35	25.89	43	24.1	252	136.08	128	63.69	179	88.35	101.3187721	1.726437853	0.267707563	6.448969292	1.13E-10	1.43E-09	Ups	yqjK	U00096.3	3250077	3250376	b3100	PF13997 family protein YqjK	-	-	GO:0005829:cytosol	-	-
gene-b4302	432	6	2.98	14	7.19	19	7.4	101	37.88	39	13.48	52	17.82	33.52561642	1.725427801	0.416657467	4.141118159	3.46E-05	0.00016352	Ups	sgcA	U00096.3	4527549	4527980	b4302	putative PTS enzyme IIA component SgcA	K02773	GO:0009401:phosphoenolpyruvate-dependent sugar phosphotransferase system	GO:0005737:cytoplasm	GO:0016301:kinase activity	gnl|CDD|224676;COG1762, PtsN, Phosphotransferase system mannitol/fructose-specific IIA domain (Ntr-type) [Carbohydrate transport and metabolism / Signal transduction mechanisms].
gene-b1681	1272	345	58.23	210	36.63	228	30.14	2258	287.58	717	84.14	893	103.95	664.6271818	1.724438025	0.284158087	6.068586841	1.29E-09	1.41E-08	Ups	sufD	U00096.3	1760520	1761791	b1681	Fe-S cluster scaffold complex subunit SufD	-	GO:0016226:iron-sulfur cluster assembly;GO:0006979:response to oxidative stress	-	-	gnl|CDD|223791;COG0719, SufB, Cysteine desulfurase activator SufB [Posttranslational modification, protein turnover, chaperones].
gene-b2736	909	3	0.71	3	0.73	8	1.48	29	5.17	22	3.61	19	3.09	12.38034735	1.720698804	0.562064484	3.061390378	0.002203116	0.006386702	Ups	ygbJ	U00096.3	2861430	2862338	b2736	putative L-threonate dehydrogenase	-	GO:0005975:carbohydrate metabolic process	-	GO:0051287:NAD binding;GO:0050661:NADP binding;GO:0016491:oxidoreductase activity	gnl|CDD|224995;COG2084, MmsB, 3-hydroxyisobutyrate dehydrogenase and related beta-hydroxyacid dehydrogenases [Lipid metabolism].
gene-b2842	762	5	1.41	2	0.58	14	3.09	49	10.42	32	6.27	20	3.89	17.38340178	1.719209034	0.519662255	3.308320003	0.000938575	0.003019635	Ups	kduD	U00096.3	2982497	2983258	b2842	putative 2-keto-3-deoxy-D-gluconate dehydrogenase	K00065	GO:0019698:D-galacturonate catabolic process;GO:0042840:D-glucuronate catabolic process	-	GO:0047001:2-dehydro-3-deoxy-D-gluconate 5-dehydrogenase activity;GO:0008678:2-deoxy-D-gluconate 3-dehydrogenase activity;GO:0051287:NAD binding;GO:0016616:oxidoreductase activity, acting on the CH-OH group of donors, NAD or NADP as acceptor;GO:0033764:steroid dehydrogenase activity, acting on the CH-OH group of donors, NAD or NADP as acceptor	gnl|CDD|223959;COG1028, FabG, Dehydrogenases with different specificities (related to short-chain alcohol dehydrogenases) [Secondary metabolites biosynthesis, transport, and catabolism / General function prediction only].
gene-b3494	336	30	19.17	18	11.89	32	16.01	171	82.45	86	38.21	109	48.03	65.69257773	1.718293075	0.298706706	5.752442241	8.80E-09	8.82E-08	Ups	uspB	U00096.3	3639385	3639720	b3494	putative universal stress (ethanol tolerance) protein B	-	-	GO:0016021:integral component of membrane;GO:0005886:plasma membrane	-	-
gene-b3878	2037	11	1.16	3	0.33	13	1.07	68	5.41	29	2.13	33	2.4	22.4148562	1.7177261	0.463015031	3.709871135	0.000207365	0.000797528	Ups	yihQ	U00096.3	4067240	4069276	b3878	sulfoquinovosidase	-	GO:0061720:6-sulfoquinovose(1-) catabolic process to glycerone phosphate and 3-sulfolactaldehyde;GO:0005975:carbohydrate metabolic process	-	GO:0030246:carbohydrate binding;GO:0004553:hydrolase activity, hydrolyzing O-glycosyl compounds;GO:1990929:sulfoquinovosidase activity	gnl|CDD|224418;COG1501, COG1501, Alpha-glucosidases, family 31 of glycosyl hydrolases [Carbohydrate transport and metabolism].
gene-b0882	2277	1779	167.73	1374	133.9	2371	175.09	11936	849.22	6723	440.75	6251	406.48	4463.758461	1.717232372	0.195305743	8.792533916	1.46E-18	5.27E-17	Ups	clpA	U00096.3	923264	925540	b0882	ATP-dependent Clp protease ATP-binding subunit ClpA	-	GO:0019538:protein metabolic process;GO:0043335:protein unfolding	-	GO:0005524:ATP binding;GO:0016887:ATPase activity	gnl|CDD|223616;COG0542, clpA, ATP-binding subunits of Clp protease and DnaK/DnaJ chaperones [Posttranslational modification, protein turnover, chaperones].
gene-b0141	585	5	1.83	0	0	9	2.59	48	13.29	13	3.32	14	3.54	12.02337588	1.716445678	0.62417344	2.749949884	0.005960438	0.01506452	Ups	yadN	U00096.3	156299	156883	b0141	putative fimbrial protein YadN	-	GO:0007155:cell adhesion	GO:0009289:pilus	-	gnl|CDD|226069;COG3539, FimA, P pilus assembly protein, pilin FimA [Cell motility and secretion / Intracellular trafficking and secretion].
gene-b0784	246	7	6.11	3	2.71	3	2.05	33	21.73	18	10.92	18	10.83	12.02715836	1.713325637	0.575394821	2.977652169	0.002904654	0.008133032	Ups	moaD	U00096.3	819048	819293	b0784	molybdopterin synthase sulfur carrier subunit	K03636	GO:0006777:Mo-molybdopterin cofactor biosynthetic process	GO:0005829:cytosol	GO:0000166:nucleotide binding	gnl|CDD|224888;COG1977, MoaD, Molybdopterin converting factor, small subunit [Coenzyme metabolism].
gene-b0063	1701	21	2.65	3	0.39	9	0.89	69	6.57	34	2.98	54	4.7	28.09066069	1.712982153	0.463706707	3.694106911	0.000220661	0.000835781	Ups	araB	U00096.3	68348	70048	b0063	ribulokinase	K00853	GO:0019568:arabinose catabolic process;GO:0016052:carbohydrate catabolic process;GO:0019572:L-arabinose catabolic process;GO:0019569:L-arabinose catabolic process to xylulose 5-phosphate	GO:0005737:cytoplasm	GO:0005524:ATP binding;GO:0016773:phosphotransferase activity, alcohol group as acceptor;GO:0008741:ribulokinase activity	gnl|CDD|223995;COG1069, AraB, Ribulose kinase [Energy production and conversion].
gene-b4119	1356	19	3.01	32	5.24	37	4.59	172	20.55	98	10.79	135	14.74	74.18851011	1.712855488	0.308326903	5.555322851	2.77E-08	2.55E-07	Ups	melA	U00096.3	4341911	4343266	b4119	alpha-galactosidase	K07406	GO:0005995:melibiose catabolic process	GO:0005829:cytosol	GO:0004557:alpha-galactosidase activity;GO:0030145:manganese ion binding;GO:0070403:NAD+ binding;GO:0016616:oxidoreductase activity, acting on the CH-OH group of donors, NAD or NADP as acceptor;GO:0052692:raffinose alpha-galactosidase activity	gnl|CDD|224403;COG1486, CelF, Alpha-galactosidases/6-phospho-beta-glucosidases, family 4 of glycosyl hydrolases [Carbohydrate transport and metabolism].
gene-b1311	882	2	0.49	5	1.26	3	0.57	13	2.39	6	1.02	37	6.21	10.62541057	1.712224083	0.681305271	2.513152555	0.011965758	0.027268633	Ups	ycjO	U00096.3	1373222	1374103	b1311	putative ABC transporter membrane subunit YcjO	-	GO:0055085:transmembrane transport	GO:0043190:ATP-binding cassette (ABC) transporter complex;GO:0005886:plasma membrane	-	gnl|CDD|224096;COG1175, UgpA, ABC-type sugar transport systems, permease components [Carbohydrate transport and metabolism].
gene-b3906	849	2	0.51	1	0.26	11	2.18	28	5.34	21	3.69	19	3.31	11.87786366	1.711990839	0.598940523	2.858365352	0.004258298	0.011335197	Ups	rhaR	U00096.3	4098646	4099494	b3906	DNA-binding transcriptional activator RhaR	-	GO:0045893:positive regulation of transcription, DNA-templated;GO:0019299:rhamnose metabolic process	GO:0005737:cytoplasm	GO:0003700:DNA-binding transcription factor activity;GO:0043565:sequence-specific DNA binding	gnl|CDD|225117;COG2207, AraC, AraC-type DNA-binding domain-containing proteins [Transcription].
gene-b3477	945	5	1.14	2	0.47	6	1.07	31	5.31	14	2.21	21	3.29	11.49905307	1.70204875	0.580239508	2.933355495	0.003353197	0.009206703	Ups	nikB	U00096.3	3615241	3616185	b3477	Ni(2(+)) ABC transporter membrane subunit NikB	K15585	-	GO:0005887:integral component of plasma membrane;GO:0005886:plasma membrane	GO:0016151:nickel cation binding;GO:0015099:nickel cation transmembrane transporter activity	gnl|CDD|223674;COG0601, DppB, ABC-type dipeptide/oligopeptide/nickel transport systems, permease components [Amino acid transport and metabolism / Inorganic ion transport and metabolism].
gene-b3857	585	20	7.34	12	4.55	21	6.04	76	21.05	61	15.57	96	24.3	43.97836955	1.69759468	0.366339661	4.633936369	3.59E-06	2.11E-05	Ups	mobA	U00096.3	4041415	4041999	b3857	molybdenum cofactor guanylyltransferase	K03752	GO:1902758:bis(molybdopterin guanine dinucleotide)molybdenum biosynthetic process	GO:0005737:cytoplasm	GO:0005525:GTP binding;GO:0000287:magnesium ion binding;GO:0061603:molybdenum cofactor guanylyltransferase activity	gnl|CDD|223817;COG0746, MobA, Molybdopterin-guanine dinucleotide biosynthesis protein A [Coenzyme metabolism].
gene-b3666	1392	15	2.31	27	4.3	19	2.3	169	19.67	59	6.33	77	8.19	53.33712141	1.696494187	0.375930261	4.512789641	6.40E-06	3.59E-05	Ups	uhpT	U00096.3	3845776	3847167	b3666	hexose-6-phosphate:phosphate antiporter	K07784	GO:0008643:carbohydrate transport;GO:0006817:phosphate ion transport	GO:0016021:integral component of membrane;GO:0005886:plasma membrane	GO:0022857:transmembrane transporter activity	gnl|CDD|225180;COG2271, UhpC, Sugar phosphate permease [Carbohydrate transport and metabolism].
gene-b0964	663	38	12.3	25	8.37	25	6.34	227	55.47	84	18.91	108	24.12	73.63351411	1.690332243	0.326363061	5.17930012	2.23E-07	1.68E-06	Ups	yccT	U00096.3	1027111	1027773	b0964	DUF2057 domain-containing protein YccT	-	-	-	-	gnl|CDD|225652;COG3110, COG3110, Uncharacterized protein conserved in bacteria [Function unknown].
gene-b2046	1479	12	1.74	3	0.45	5	0.57	40	4.38	11	1.11	48	4.81	17.93643469	1.688914201	0.568335531	2.971685052	0.002961703	0.008270875	Ups	wzxC	U00096.3	2118680	2120158	b2046	M-antigen undecaprenyl disphosphate flippase	-	GO:0009103:lipopolysaccharide biosynthetic process	GO:0016021:integral component of membrane;GO:0005886:plasma membrane	-	gnl|CDD|225153;COG2244, RfbX, Membrane protein involved in the export of O-antigen and teichoic acid [General function prediction only].
gene-b2451	1404	12	1.83	7	1.11	12	1.44	62	7.15	53	5.64	29	3.06	25.90221664	1.685474525	0.428228326	3.935924884	8.29E-05	0.000358551	Ups	eutA	U00096.3	2565481	2566884	b2451	ethanolamine ammonia-lyase reactivase EutA	K04019	GO:0046336:ethanolamine catabolic process;GO:0051349:positive regulation of lyase activity;GO:0030091:protein repair	-	-	gnl|CDD|227156;COG4819, EutA, Ethanolamine utilization protein, possible chaperonin protecting lyase from inhibition [Amino acid transport and metabolism].
gene-b0843	285	7	5.27	4	3.11	10	5.9	45	25.58	22	11.52	32	16.62	17.6267151	1.682609104	0.491849388	3.420984442	0.000623949	0.002111748	Ups	ybjH	U00096.3	884946	885230	b0843	uncharacterized protein YbjH	-	-	-	-	-
gene-b0046	531	3	1.21	3	1.25	7	2.22	36	10.98	11	3.09	20	5.58	11.43799643	1.682136747	0.593017451	2.836572084	0.004560068	0.012013745	Ups	kefF	U00096.3	47246	47776	b0046	regulator of KefC-mediated potassium transport and quinone oxidoreductase	-	GO:0032414:positive regulation of ion transmembrane transporter activity;GO:1901381:positive regulation of potassium ion transmembrane transport;GO:0006813:potassium ion transport	GO:0005886:plasma membrane	GO:0010181:FMN binding;GO:0003955:NAD(P)H dehydrogenase (quinone) activity	gnl|CDD|225158;COG2249, MdaB, Putative NADPH-quinone reductase (modulator of drug activity B) [General function prediction only].
gene-b3907	1035	34	7.05	16	3.43	22	3.57	190	29.74	59	8.51	91	13.02	59.29696451	1.678672865	0.359784245	4.665776467	3.07E-06	1.85E-05	Ups	rhaT	U00096.3	4099491	4100525	b3907	rhamnose/lyxose:H(+) symporter	-	-	GO:0016021:integral component of membrane;GO:0005886:plasma membrane	GO:0015153:rhamnose transmembrane transporter activity;GO:0015293:symporter activity	-
gene-b2809	228	5	4.71	3	2.92	11	8.11	31	22.03	33	21.61	23	14.94	15.83347671	1.677000751	0.518830289	3.232272261	0.0012281	0.003822205	Ups	ygdI	U00096.3	2942918	2943145	b2809	DUF903 domain-containing lipoprotein YgdI	-	-	GO:0005886:plasma membrane	-	-
gene-b1073	417	7	3.6	0	0	1	0.4	26	10.1	15	5.37	7	2.49	7.897095881	1.67695556	0.713769927	2.349434317	0.018801961	0.040106939	Ups	flgB	U00096.3	1131018	1131434	b1073	flagellar basal-body rod protein FlgB	K02387	GO:0071973:bacterial-type flagellum-dependent cell motility	GO:0030694:bacterial-type flagellum basal body, rod	-	gnl|CDD|224728;COG1815, FlgB, Flagellar basal body protein [Cell motility and secretion].
gene-b2980	765	33	9.26	38	11.02	40	8.79	165	34.94	184	35.9	137	26.52	91.89802098	1.674856063	0.286103244	5.854026814	4.80E-09	4.97E-08	Ups	glcC	U00096.3	3128272	3129036	b2980	DNA-binding transcriptional dual regulator GlcC	-	-	-	GO:0003677:DNA binding;GO:0003700:DNA-binding transcription factor activity	gnl|CDD|225097;COG2186, FadR, Transcriptional regulators [Transcription].
gene-b3877	1386	13	2.01	6	0.96	8	0.97	73	8.53	28	3.02	31	3.31	22.84884742	1.674816876	0.463228482	3.615530871	0.000299733	0.001096792	Ups	yihP	U00096.3	4065809	4067194	b3877	putative 2%2C3-dihydroxypropane-1-sulfonate export protein	-	GO:0008643:carbohydrate transport;GO:0006814:sodium ion transport	GO:0016021:integral component of membrane;GO:0005886:plasma membrane	GO:0015293:symporter activity	gnl|CDD|225121;COG2211, MelB, Na+/melibiose symporter and related transporters [Carbohydrate transport and metabolism].
gene-b1064	648	131	43.4	136	46.57	163	42.3	563	140.75	683	157.34	586	133.9	351.0358468	1.672474835	0.236538653	7.070619609	1.54E-12	2.51E-11	Ups	grxB	U00096.3	1123407	1124054	b1064	reduced glutaredoxin 2	-	GO:0045454:cell redox homeostasis	GO:0005829:cytosol	GO:0009055:electron transfer activity;GO:0097573:glutathione oxidoreductase activity	gnl|CDD|225545;COG2999, GrxB, Glutaredoxin 2 [Posttranslational modification, protein turnover, chaperones].
gene-b0384	321	7	4.68	3	2.07	5	2.62	42	21.2	22	10.23	13	6	13.12915345	1.671552648	0.563304952	2.967402725	0.003003273	0.008374865	Ups	psiF	U00096.3	403281	403601	b0384	PsiF family protein	-	-	-	-	-
gene-b0367	828	28	7.26	25	6.7	26	5.28	280	54.78	51	9.19	73	13.05	66.76568685	1.669713294	0.406849105	4.104011227	4.06E-05	0.000189705	Ups	tauC	U00096.3	386971	387798	b0367	taurine ABC transporter membrane subunit	K15552	GO:0010438:cellular response to sulfur starvation;GO:0055085:transmembrane transport	GO:0005887:integral component of plasma membrane;GO:0005886:plasma membrane	-	gnl|CDD|223673;COG0600, TauC, ABC-type nitrate/sulfonate/bicarbonate transport system, permease component [Inorganic ion transport and metabolism].
gene-b1739	339	2	1.27	9	5.89	20	9.92	54	25.81	52	22.9	34	14.85	25.50616962	1.669667641	0.475086453	3.514450118	0.000440665	0.001548937	Ups	osmE	U00096.3	1821918	1822256	b1739	osmotically-inducible lipoprotein OsmE	-	-	GO:0019867:outer membrane;GO:0005886:plasma membrane	-	-
gene-b2161	1251	5	0.86	9	1.6	10	1.34	87	11.27	14	1.67	27	3.2	21.07231279	1.667706274	0.532661913	3.130890785	0.00174277	0.00520673	Ups	nupX	U00096.3	2252895	2254145	b2161	putative nucleoside transporter	-	-	GO:0016021:integral component of membrane;GO:0005886:plasma membrane	GO:0005337:nucleoside transmembrane transporter activity	gnl|CDD|224883;COG1972, NupC, Nucleoside permease [Nucleotide transport and metabolism].
gene-b0681	1407	16	2.44	15	2.37	16	1.91	173	19.92	42	4.46	30	3.16	40.02941821	1.666411068	0.453894392	3.671362978	0.00024126	0.00090379	Ups	chiP	U00096.3	708334	709740	b0681	chitobiose outer membrane channel	-	GO:0052778:diacetylchitobiose metabolic process;GO:0006811:ion transport;GO:0015772:oligosaccharide transport;GO:0015774:polysaccharide transport	GO:0009279:cell outer membrane;GO:0046930:pore complex	GO:0015267:channel activity;GO:0015288:porin activity	-
gene-b3486	2736	227	17.81	152	12.33	203	12.48	932	55.19	732	39.94	815	44.11	466.0130511	1.664048724	0.20051794	8.298752343	1.05E-16	3.02E-15	Ups	rbbA	U00096.3	3626803	3629538	b3486	ribosome-associated ATPase	-	GO:0045727:positive regulation of translation;GO:0055085:transmembrane transport	GO:0043190:ATP-binding cassette (ABC) transporter complex;GO:0060187:cell pole;GO:0022627:cytosolic small ribosomal subunit;GO:0016020:membrane;GO:0005886:plasma membrane	GO:0005524:ATP binding;GO:0016887:ATPase activity;GO:0042623:ATPase activity, coupled;GO:0043024:ribosomal small subunit binding	gnl|CDD|224054;COG1131, CcmA, ABC-type multidrug transport system, ATPase component [Defense mechanisms].
gene-b1769	1359	24	3.79	11	1.8	21	2.6	148	17.64	50	5.49	62	6.75	45.09910637	1.663648723	0.373808802	4.450533844	8.57E-06	4.65E-05	Ups	ydjE	U00096.3	1852621	1853979	b1769	putative transporter YdjE	-	-	GO:0016021:integral component of membrane;GO:0005886:plasma membrane	GO:0022857:transmembrane transporter activity	gnl|CDD|223553;COG0477, ProP, Permeases of the major facilitator superfamily [Carbohydrate transport and metabolism / Amino acid transport and metabolism / Inorganic ion transport and metabolism / General function prediction only].
gene-b2578	588	2	0.73	0	0	8	2.29	37	10.19	10	2.54	8	2.01	8.611308568	1.662889385	0.695972655	2.38930276	0.016880385	0.036443863	Ups	eamB	U00096.3	2715423	2716010	b2578	cysteine/O-acetylserine exporter EamB	-	GO:0006865:amino acid transport	GO:0016021:integral component of membrane;GO:0005886:plasma membrane	-	gnl|CDD|224199;COG1280, RhtB, Putative threonine efflux protein [Amino acid transport and metabolism].
gene-b1057	567	3	1.14	2	0.78	7	2.08	38	10.86	8	2.11	17	4.44	10.43902605	1.662171384	0.627016926	2.650919479	0.008027298	0.019369397	Ups	yceJ	U00096.3	1118480	1119046	b1057	putative cytochrome b561 YceJ	-	GO:0022904:respiratory electron transport chain	GO:0016021:integral component of membrane;GO:0005886:plasma membrane	GO:0009055:electron transfer activity;GO:0046872:metal ion binding	gnl|CDD|225580;COG3038, CybB, Cytochrome B561 [Energy production and conversion].
gene-b4740	204	1	1.05	9	9.79	13	10.72	59	46.85	23	16.83	31	22.5	19.7416527	1.660522363	0.522411303	3.178572806	0.00148002	0.004500403	Ups	ymgM	U00096.3	1240260	1240463	b4740	protein YmgM	-	-	-	-	gnl|CDD|225802;COG3263, COG3263, NhaP-type Na+/H+ and K+/H+ antiporters with a unique C-terminal domain [Inorganic ion transport and metabolism].
gene-b0454	390	49	26.97	33	18.78	70	30.18	286	118.8	145	55.5	217	82.38	118.804531	1.660120719	0.259241861	6.403752522	1.52E-10	1.90E-09	Ups	ybaZ	U00096.3	475982	476371	b0454	DNA base-flipping protein	-	GO:0006281:DNA repair	-	GO:0003824:catalytic activity;GO:0003684:damaged DNA binding;GO:0019899:enzyme binding	gnl|CDD|226219;COG3695, COG3695, Predicted methylated DNA-protein cysteine methyltransferase [DNA replication, recombination, and repair].
gene-b1422	924	107	24.86	98	23.53	107	19.47	479	83.98	487	78.68	377	60.41	253.5573946	1.659902242	0.225889944	7.348278608	2.01E-13	3.81E-12	Ups	ydcI	U00096.3	1494148	1495071	b1422	DNA-binding transcriptional dual regulator YdcI	-	GO:0045892:negative regulation of transcription, DNA-templated;GO:0006351:transcription, DNA-templated	-	GO:0003677:DNA binding;GO:0003700:DNA-binding transcription factor activity;GO:0043565:sequence-specific DNA binding	gnl|CDD|223656;COG0583, LysR, Transcriptional regulator [Transcription].
gene-b2339	564	9	3.43	8	3.15	4	1.19	63	18.1	20	5.29	26	6.83	18.78242493	1.659489425	0.515082414	3.221793986	0.001273907	0.003943824	Ups	yfcV	U00096.3	2455083	2455646	b2339	putative fimbrial protein YfcV	-	GO:0007155:cell adhesion	GO:0009289:pilus	-	gnl|CDD|226069;COG3539, FimA, P pilus assembly protein, pilin FimA [Cell motility and secretion / Intracellular trafficking and secretion].
gene-b2379	1239	76	13.17	84	15.04	83	11.26	392	51.26	371	44.7	294	35.13	198.817135	1.656838803	0.236909542	6.99355033	2.68E-12	4.23E-11	Ups	alaC	U00096.3	2497057	2498295	b2379	glutamate--pyruvate aminotransferase AlaC	-	GO:0006523:alanine biosynthetic process;GO:0030632:D-alanine biosynthetic process;GO:0019272:L-alanine biosynthetic process from pyruvate	GO:0005737:cytoplasm	GO:0004021:L-alanine:2-oxoglutarate aminotransferase activity;GO:0030170:pyridoxal phosphate binding;GO:0008483:transaminase activity	gnl|CDD|223513;COG0436, COG0436, Aspartate/tyrosine/aromatic aminotransferase [Amino acid transport and metabolism].
gene-b2137	762	16	4.51	14	4.08	4	0.88	70	14.88	49	9.6	46	8.94	30.27786362	1.6566559	0.443522627	3.735222962	0.000187549	0.000730604	Ups	yohF	U00096.3	2226509	2227270	b2137	putative oxidoreductase YohF	-	-	-	GO:0016491:oxidoreductase activity	gnl|CDD|223959;COG1028, FabG, Dehydrogenases with different specificities (related to short-chain alcohol dehydrogenases) [Secondary metabolites biosynthesis, transport, and catabolism / General function prediction only].
gene-b4037	921	2	0.47	1	0.24	3	0.55	15	2.64	11	1.78	8	1.29	5.815904713	1.655979804	0.719083915	2.302902025	0.021284356	0.044431771	Ups	malM	U00096.3	4249554	4250474	b4037	maltose regulon periplasmic protein	-	GO:0008643:carbohydrate transport	GO:0030288:outer membrane-bounded periplasmic space	-	-
gene-b1878	393	3	1.64	2	1.13	3	1.28	26	10.72	2	0.76	19	7.16	7.886790216	1.655690856	0.713122729	2.321747419	0.02024654	0.042612266	Ups	flhE	U00096.3	1962580	1962972	b1878	flagellar protein FlhE	-	GO:0044781:bacterial-type flagellum organization	GO:0009288:bacterial-type flagellum	-	-
gene-b4554	210	2	2.04	5	5.28	1	0.8	35	27	8	5.69	9	6.35	8.427629317	1.654232648	0.692709312	2.388061804	0.016937493	0.036547921	Ups	yibT	U00096.3	3776171	3776380	b4554	protein YibT	-	-	-	-	-
gene-b4193	1398	13	2	10	1.59	14	1.68	119	13.79	35	3.74	29	3.07	30.63834099	1.653717177	0.447844221	3.69261698	0.000221958	0.000839919	Ups	ulaA	U00096.3	4419980	4421377	b4193	L-ascorbate specific PTS enzyme IIC component	K03475	GO:0015882:L-ascorbic acid transmembrane transport;GO:0009401:phosphoenolpyruvate-dependent sugar phosphotransferase system	GO:0016021:integral component of membrane;GO:0016020:membrane;GO:0005886:plasma membrane	GO:0042802:identical protein binding;GO:0090585:protein-phosphocysteine-L-ascorbate-phosphotransferase system transporter activity	gnl|CDD|225579;COG3037, SgaT, Uncharacterized protein conserved in bacteria [Function unknown].
gene-b0825	663	11	3.56	5	1.67	9	2.28	32	7.82	40	9.01	38	8.49	20.87111656	1.646338612	0.472374793	3.485238073	0.000491699	0.001703506	Ups	fsaA	U00096.3	863642	864304	b0825	fructose-6-phosphate aldolase 1	-	GO:0006000:fructose metabolic process	GO:0005737:cytoplasm	GO:0097023:fructose 6-phosphate aldolase activity	gnl|CDD|223254;COG0176, MipB, Transaldolase [Carbohydrate transport and metabolism].
gene-b0544	1527	5	0.7	0	0	5	0.55	45	4.77	9	0.88	5	0.48	8.95730321	1.645842095	0.707077716	2.327667888	0.019929746	0.042075047	Ups	ybcK	U00096.3	568902	570428	b0544	DLP12 prophage%3B putative recombinase YbcK	-	-	-	GO:0003677:DNA binding;GO:0000150:recombinase activity	gnl|CDD|224872;COG1961, PinR, Site-specific recombinases, DNA invertase Pin homologs [DNA replication, recombination, and repair].
gene-b2080	333	1	0.64	12	8	17	8.58	76	36.97	41	18.38	28	12.45	25.32454969	1.645749801	0.499685512	3.29357118	0.000989233	0.003155391	Ups	yegP	U00096.3	2165189	2165521	b2080	DUF1508 domain-containing protein YegP	-	GO:0006302:double-strand break repair	-	-	gnl|CDD|225956;COG3422, COG3422, Uncharacterized conserved protein [Function unknown].
gene-b3448	441	4	1.95	0	0	11	4.19	48	17.63	12	4.06	15	5.04	12.14433353	1.645414172	0.63043001	2.609987067	0.009054565	0.021531492	Ups	yhhA	U00096.3	3586943	3587383	b3448	DUF2756 domain-containing protein YhhA	-	-	-	-	-
gene-b2544	873	13	3.2	5	1.27	22	4.24	93	17.26	34	5.81	50	8.48	31.04341451	1.642589741	0.421020618	3.90144727	9.56E-05	0.000406456	Ups	yphB	U00096.3	2673816	2674688	b2544	putative aldose 1-epimerase YphB	-	GO:0005975:carbohydrate metabolic process;GO:0006974:cellular response to DNA damage stimulus	-	GO:0030246:carbohydrate binding;GO:0016853:isomerase activity	gnl|CDD|224928;COG2017, GalM, Galactose mutarotase and related enzymes [Carbohydrate transport and metabolism].
gene-b0606	1566	748	102.55	553	78.36	992	106.51	7520	777.95	2031	193.6	1378	130.29	1814.568181	1.641145121	0.338004288	4.85539734	1.20E-06	7.86E-06	Ups	ahpF	U00096.3	639753	641318	b0606	alkyl hydroperoxide reductase%2C AhpF component	-	GO:0045454:cell redox homeostasis;GO:0000302:response to reactive oxygen species	GO:0009321:alkyl hydroperoxide reductase complex;GO:0005829:cytosol	GO:0008785:alkyl hydroperoxide reductase activity;GO:0009055:electron transfer activity;GO:0071949:FAD binding;GO:0051287:NAD binding;GO:0015035:protein disulfide oxidoreductase activity	gnl|CDD|226160;COG3634, AhpF, Alkyl hydroperoxide reductase, large subunit [Posttranslational modification, protein turnover, chaperones].
gene-b4378	780	87	23.95	94	26.74	142	30.61	444	92.22	500	95.69	390	74.03	254.3869384	1.640450189	0.232265797	7.062814282	1.63E-12	2.62E-11	Ups	yjjV	U00096.3	4613481	4614260	b4378	putative DNase YjjV	-	-	-	GO:0016888:endodeoxyribonuclease activity, producing 5'-phosphomonoesters;GO:0046872:metal ion binding	gnl|CDD|223162;COG0084, TatD, Mg-dependent DNase [DNA replication, recombination, and repair].
gene-b2489	759	11	3.11	6	1.75	11	2.44	49	10.46	37	7.28	38	7.41	22.83868405	1.639053078	0.435447291	3.764067686	0.000167172	0.000661909	Ups	hyfI	U00096.3	2610706	2611464	b2489	hydrogenase 4 catalytic subunit HyfI	-	-	-	GO:0051539:4 iron, 4 sulfur cluster binding;GO:0046872:metal ion binding;GO:0008137:NADH dehydrogenase (ubiquinone) activity;GO:0048038:quinone binding	gnl|CDD|225799;COG3260, COG3260, Ni,Fe-hydrogenase III small subunit [Energy production and conversion].
gene-b1904	324	7	4.64	1	0.68	2	1.04	27	13.5	12	5.53	14	6.4	9.098228009	1.637603259	0.648628048	2.524718542	0.011579098	0.026534895	Ups	yecR	U00096.3	1988222	1988545	b1904	lipoprotein YecR	-	-	-	-	-
gene-b0118	2598	5132	424.09	5627	480.6	4846	313.64	19893	1240.47	32035	1840.67	16025	913.29	13033.65876	1.636796109	0.312959451	5.230058091	1.69E-07	1.32E-06	Ups	acnB	U00096.3	131615	134212	b0118	hypothetical protein	K01682	GO:0006097:glyoxylate cycle;GO:0019629:propionate catabolic process, 2-methylcitrate cycle;GO:0006417:regulation of translation;GO:0006099:tricarboxylic acid cycle	GO:0005829:cytosol	GO:0047456:2-methylisocitrate dehydratase activity;GO:0051539:4 iron, 4 sulfur cluster binding;GO:0003994:aconitate hydratase activity;GO:0046872:metal ion binding;GO:0003730:mRNA 3'-UTR binding;GO:0003729:mRNA binding	gnl|CDD|223978;COG1049, AcnB, Aconitase B [Energy production and conversion].
gene-b4623	1040	15	3.1	11	2.35	21	3.4	118	18.38	29	4.16	67	9.54	37.58229195	1.634593806	0.412971581	3.958126616	7.55E-05	0.000331761	Ups	insO	U00096.3	4509479	4509793	b4623	KpLE2 phage-like element%3B IS911B regulator fragment;KpLE2 phage-like element%3B IS911B regulator fragment;KpLE2 phage-like element%3B IS911B regulator fragment	-	GO:0015074:DNA integration;GO:0006310:DNA recombination;GO:0032196:transposition	-	GO:0003677:DNA binding	gnl|CDD|225361;COG2801, Tra5, Transposase and inactivated derivatives [DNA replication, recombination, and repair].
gene-b3580	1497	9	1.29	7	1.04	11	1.24	53	5.74	36	3.59	32	3.17	21.99931361	1.629037714	0.439421147	3.707235591	0.000209534	0.000803279	Ups	lyxK	U00096.3	3747084	3748580	b3580	L-xylulose kinase	K00880	GO:0019324:L-lyxose metabolic process	-	GO:0005524:ATP binding;GO:0008744:L-xylulokinase activity	gnl|CDD|223996;COG1070, XylB, Sugar (pentulose and hexulose) kinases [Carbohydrate transport and metabolism].
gene-b4214	741	43	12.46	45	13.48	87	19.74	434	94.88	160	32.23	174	34.77	134.8989031	1.626359993	0.287578672	5.655356778	1.56E-08	1.52E-07	Ups	cysQ	U00096.3	4436755	4437495	b4214	3'(2')%2C5'-bisphosphate nucleotidase	K01082	GO:0046854:phosphatidylinositol phosphorylation;GO:0000103:sulfate assimilation	GO:0005886:plasma membrane	GO:0008441:3'(2'),5'-bisphosphate nucleotidase activity;GO:0000287:magnesium ion binding	gnl|CDD|224139;COG1218, CysQ, 3'-Phosphoadenosine 5'-phosphosulfate (PAPS) 3'-phosphatase [Inorganic ion transport and metabolism].
gene-b3441	489	9	3.95	10	4.54	10	3.44	84	27.83	34	10.38	23	6.96	24.23087163	1.626326842	0.464026853	3.504811911	0.00045693	0.001599255	Ups	yhhY	U00096.3	3581138	3581626	b3441	N-acetyltransferase YhhY	-	-	-	GO:0008080:N-acetyltransferase activity;GO:0050176:phenylalanine N-acetyltransferase activity	gnl|CDD|224584;COG1670, RimL, Acetyltransferases, including N-acetylases of ribosomal proteins [Translation, ribosomal structure and biogenesis].
gene-b1896	1425	219	32.99	172	26.78	258	30.44	1123	127.67	931	97.53	657	68.27	504.1303918	1.62527163	0.188348448	8.62906835	6.19E-18	2.03E-16	Ups	otsA	U00096.3	1980188	1981612	b1896	trehalose-6-phosphate synthase	K00697	GO:0005992:trehalose biosynthetic process	-	GO:0003825:alpha,alpha-trehalose-phosphate synthase (UDP-forming) activity	gnl|CDD|223457;COG0380, OtsA, Trehalose-6-phosphate synthase [Carbohydrate transport and metabolism].
gene-b0770	1434	8	1.2	1	0.15	11	1.29	59	6.67	22	2.29	14	1.45	15.78184691	1.61024388	0.561592398	2.867282189	0.004140137	0.011049344	Ups	ybhI	U00096.3	801887	803320	b0770	putative tricarboxylate transporter	-	GO:0006814:sodium ion transport;GO:0055085:transmembrane transport	GO:0016021:integral component of membrane;GO:0005886:plasma membrane	GO:0005215:transporter activity	gnl|CDD|223547;COG0471, CitT, Di- and tricarboxylate transporters [Inorganic ion transport and metabolism].
gene-b4248	396	7	3.79	3	1.68	1	0.42	22	9	12	4.52	22	8.23	10.21947988	1.609505922	0.632659384	2.544032323	0.010958094	0.025366875	Ups	yjgH	U00096.3	4472814	4473209	b4248	RutC family protein YjgH	-	-	-	-	gnl|CDD|223329;COG0251, TdcF, Putative translation initiation inhibitor, yjgF family [Translation, ribosomal structure and biogenesis].
gene-b2547	1512	12	1.7	9	1.32	20	2.22	129	13.82	36	3.55	28	2.74	32.20862767	1.607407857	0.452282656	3.553989605	0.000379434	0.001351076	Ups	yphE	U00096.3	2676850	2678361	b2547	putative ABC transporter ATP-binding protein YphE	-	-	-	GO:0005524:ATP binding;GO:0016887:ATPase activity	gnl|CDD|224053;COG1129, MglA, ABC-type sugar transport system, ATPase component [Carbohydrate transport and metabolism].
gene-b3236	939	820	187.48	698	164.94	591	105.83	3038	524.14	3776	600.28	2182	344.06	1714.26402	1.606770635	0.274520405	5.853009855	4.83E-09	4.99E-08	Ups	mdh	U00096.3	3383330	3384268	b3236	malate dehydrogenase	K00024	GO:0005975:carbohydrate metabolic process;GO:0006108:malate metabolic process;GO:0006099:tricarboxylic acid cycle	-	GO:0030060:L-malate dehydrogenase activity	gnl|CDD|223117;COG0039, Mdh, Malate/lactate dehydrogenases [Energy production and conversion].
gene-b1025	1359	16	2.53	17	2.78	19	2.35	124	14.78	52	5.71	57	6.21	41.59434213	1.606258311	0.363212765	4.422361949	9.76E-06	5.22E-05	Ups	dgcT	U00096.3	1092876	1094234	b1025	putative diguanylate cyclase DgcT	-	GO:0051271:negative regulation of cellular component movement;GO:0090609:single-species submerged biofilm formation	GO:0016021:integral component of membrane;GO:0005886:plasma membrane	GO:0052621:diguanylate cyclase activity;GO:0005525:GTP binding;GO:0046872:metal ion binding	gnl|CDD|225109;COG2199, COG2199, c-di-GMP synthetase (diguanylate cyclase, GGDEF domain) [Signal transduction mechanisms].
gene-b3479	765	14	3.93	3	0.87	17	3.74	65	13.76	36	7.02	43	8.32	26.01559188	1.602939159	0.4337055	3.695916143	0.000219095	0.00083321	Ups	nikD	U00096.3	3617015	3617779	b3479	Ni(2(+)) ABC transporter ATP binding subunit NikD	K15587	GO:0035444:nickel cation transmembrane transport	GO:0005886:plasma membrane	GO:0005524:ATP binding;GO:0016151:nickel cation binding;GO:0015413:nickel-transporting ATPase activity	gnl|CDD|223521;COG0444, DppD, ABC-type dipeptide/oligopeptide/nickel transport system, ATPase component [Amino acid transport and metabolism / Inorganic ion transport and metabolism].
gene-b2491	2013	36	3.84	18	1.98	44	3.68	211	16.98	88	6.53	114	8.39	74.22303863	1.602353726	0.302367628	5.299356073	1.16E-07	9.40E-07	Ups	hyfR	U00096.3	2611900	2613912	b2491	DNA-binding transcriptional activator HyfR	-	GO:0006352:DNA-templated transcription, initiation;GO:0000160:phosphorelay signal transduction system;GO:2000142:regulation of DNA-templated transcription, initiation	-	GO:0005524:ATP binding;GO:0003677:DNA binding;GO:0008134:transcription factor binding	gnl|CDD|226132;COG3604, FhlA, Transcriptional regulator containing GAF, AAA-type ATPase, and DNA binding domains [Transcription / Signal transduction mechanisms].
gene-b3690	1065	18	3.63	4	0.83	19	3	103	15.67	28	3.92	50	6.95	31.44890255	1.602003897	0.446037944	3.59163143	0.000328614	0.001191845	Ups	cbrA	U00096.3	3869377	3870441	b3690	colicin M resistance protein	-	GO:0030153:bacteriocin immunity	-	GO:0071949:FAD binding;GO:0050660:flavin adenine dinucleotide binding	gnl|CDD|223717;COG0644, FixC, Dehydrogenases (flavoproteins) [Energy production and conversion].
gene-b1004	597	54	19.42	54	20.07	95	26.76	204	55.36	339	84.76	254	63	156.3895718	1.600994098	0.293553189	5.453846729	4.93E-08	4.28E-07	Ups	wrbA	U00096.3	1067112	1067708	b1004	NAD(P)H:quinone oxidoreductase	K03809	-	-	GO:0050660:flavin adenine dinucleotide binding;GO:0010181:FMN binding;GO:0051287:NAD binding;GO:0003955:NAD(P)H dehydrogenase (quinone) activity;GO:0050661:NADP binding	gnl|CDD|223728;COG0655, WrbA, Multimeric flavodoxin WrbA [General function prediction only].
gene-b1454	618	14	4.86	7	2.51	7	1.9	68	17.83	38	9.18	24	5.75	22.99142759	1.600408049	0.464004183	3.449124181	0.000562408	0.001924101	Ups	yncG	U00096.3	1526247	1526864	b1454	putative glutathione S-transferase YncG	-	-	-	GO:0016740:transferase activity	gnl|CDD|223698;COG0625, Gst, Glutathione S-transferase [Posttranslational modification, protein turnover, chaperones].
gene-b4034	1191	6	1.08	4	0.75	8	1.13	50	6.8	22	2.76	14	1.74	14.69724986	1.597791601	0.540345078	2.956983723	0.003106645	0.008604631	Ups	malE	U00096.3	4245229	4246419	b4034	maltose ABC transporter periplasmic binding protein	K10108	-	GO:0042597:periplasmic space	GO:0015144:carbohydrate transmembrane transporter activity	gnl|CDD|225093;COG2182, MalE, Maltose-binding periplasmic proteins/domains [Carbohydrate transport and metabolism].
gene-b0452	861	92	22.94	68	17.52	86	16.8	411	77.33	271	46.98	332	57.09	190.942915	1.597280166	0.221365312	7.215584732	5.37E-13	9.40E-12	Ups	tesB	U00096.3	474301	475161	b0452	acyl-CoA thioesterase II	K10805	GO:0006637:acyl-CoA metabolic process	-	GO:0047617:acyl-CoA hydrolase activity	gnl|CDD|224857;COG1946, TesB, Acyl-CoA thioesterase [Lipid metabolism].
gene-b2659	978	16	3.51	7	1.59	1	0.17	59	9.77	22	3.36	38	5.75	21.26707561	1.596838043	0.545177941	2.929021741	0.003400306	0.009311119	Ups	glaH	U00096.3	2788985	2789962	b2659	glutarate hydroxylase GlaH	-	GO:0019477:L-lysine catabolic process	-	GO:0051213:dioxygenase activity;GO:0008198:ferrous iron binding;GO:0050498:oxidoreductase activity, acting on paired donors, with incorporation or reduction of molecular oxygen, with 2-oxoglutarate as one donor, and the other dehydrogenated	-
gene-b3523	1323	85	13.79	98	16.44	143	18.17	444	54.37	528	59.58	340	38.05	251.2479145	1.59176541	0.245106358	6.494182465	8.35E-11	1.08E-09	Ups	yhjE	U00096.3	3674786	3676108	b3523	putative transporter YhjE	-	-	GO:0016021:integral component of membrane;GO:0005886:plasma membrane	GO:0022857:transmembrane transporter activity	gnl|CDD|223553;COG0477, ProP, Permeases of the major facilitator superfamily [Carbohydrate transport and metabolism / Amino acid transport and metabolism / Inorganic ion transport and metabolism / General function prediction only].
gene-b2592	2574	3901	325.37	2415	208.19	5305	346.55	33023	2078.41	8254	478.68	10009	575.75	8777.218086	1.591650784	0.318644615	4.995065693	5.88E-07	4.10E-06	Ups	clpB	U00096.3	2731600	2734173	b2592	chaperone protein ClpB;ClpB80	-	GO:0019538:protein metabolic process;GO:0042026:protein refolding;GO:0009408:response to heat	GO:0005737:cytoplasm	GO:0005524:ATP binding	gnl|CDD|223616;COG0542, clpA, ATP-binding subunits of Clp protease and DnaK/DnaJ chaperones [Posttranslational modification, protein turnover, chaperones].
gene-b2455	1404	3	0.46	9	1.42	10	1.2	65	7.5	17	1.81	25	2.64	18.38697414	1.585606569	0.528518833	3.000094734	0.002698956	0.007629993	Ups	eutE	U00096.3	2570348	2571751	b2455	acetaldehyde dehydrogenase (acetylating) EutE	K04021	GO:0046336:ethanolamine catabolic process	-	GO:0004029:aldehyde dehydrogenase (NAD) activity	gnl|CDD|223944;COG1012, PutA, NAD-dependent aldehyde dehydrogenases [Energy production and conversion].
gene-b0682	327	4	2.63	6	4.07	3	1.54	52	25.76	9	4.11	12	5.43	11.90235524	1.585113444	0.628282424	2.522931381	0.011638111	0.026640363	Ups	chiQ	U00096.3	709790	710116	b0682	lipoprotein ChiQ	-	-	GO:0005886:plasma membrane	-	-
gene-b1190	1071	113	22.65	161	33.36	100	15.7	423	63.98	481	67.04	674	93.18	311.534843	1.584246183	0.321681669	4.924887974	8.44E-07	5.71E-06	Ups	dadX	U00096.3	1238879	1239949	b1190	alanine racemase 2	K01775	GO:0030632:D-alanine biosynthetic process	-	GO:0008784:alanine racemase activity;GO:0030170:pyridoxal phosphate binding	gnl|CDD|223858;COG0787, Alr, Alanine racemase [Cell envelope biogenesis, outer membrane].
gene-b1505	1149	5	0.93	7	1.35	7	1.02	64	9.02	17	2.21	15	1.93	16.03902738	1.58405339	0.551458924	2.872477573	0.00407267	0.010883447	Ups	ydeT	U00096.3	1588853	1590001	b1505	fimbrial usher domain-containing protein YdeT	K07347	GO:0009297:pilus assembly	GO:0016020:membrane	GO:0015473:fimbrial usher porin activity	gnl|CDD|225729;COG3188, FimD, P pilus assembly protein, porin PapC [Cell motility and secretion / Intracellular trafficking and secretion].
gene-b2248	783	7	1.92	3	0.85	5	1.07	40	8.28	13	2.48	19	3.59	12.48319151	1.5826196	0.570228227	2.775414341	0.005513142	0.01407275	Ups	yfaX	U00096.3	2361429	2362211	b2248	putative DNA-binding transcriptional regulator YfaX	K12661	GO:0006355:regulation of transcription, DNA-templated;GO:0006351:transcription, DNA-templated	-	GO:0003677:DNA binding	gnl|CDD|224332;COG1414, IclR, Transcriptional regulator [Transcription].
gene-b4249	714	9	2.71	5	1.55	6	1.41	40	9.08	18	3.76	32	6.64	16.45998007	1.577169814	0.511649395	3.082520628	0.002052555	0.006017969	Ups	bdcA	U00096.3	4473340	4474053	b4249	c-di-GMP-binding biofilm dispersal mediator protein	-	GO:0044010:single-species biofilm formation	-	GO:0035438:cyclic-di-GMP binding;GO:0070402:NADPH binding;GO:0016491:oxidoreductase activity	gnl|CDD|223959;COG1028, FabG, Dehydrogenases with different specificities (related to short-chain alcohol dehydrogenases) [Secondary metabolites biosynthesis, transport, and catabolism / General function prediction only].
gene-b1111	633	80	27.13	43	15.07	109	28.95	572	146.39	181	42.68	224	52.4	171.6665068	1.577044173	0.289587488	5.445829811	5.16E-08	4.46E-07	Ups	comR	U00096.3	1168200	1168832	b1111	DNA-binding transcriptional repressor ComR	-	GO:0045892:negative regulation of transcription, DNA-templated;GO:0046688:response to copper ion	-	GO:0003677:DNA binding	gnl|CDD|224228;COG1309, AcrR, Transcriptional regulator [Transcription].
gene-b1178	402	25	13.35	23	12.7	45	18.82	155	62.46	116	43.07	104	38.31	70.06966281	1.576505001	0.282197143	5.586537785	2.32E-08	2.17E-07	Ups	pliG	U00096.3	1227071	1227472	b1178	inhibitor of g-type lysozyme	-	-	GO:0005829:cytosol;GO:0042597:periplasmic space	GO:0060241:lysozyme inhibitor activity	-
gene-b0453	573	60	22.48	57	22.07	61	17.9	279	78.88	281	73.21	173	44.7	138.8502748	1.57574126	0.258333139	6.099648172	1.06E-09	1.19E-08	Ups	ybaY	U00096.3	475379	475951	b0453	PF09619 family lipoprotein YbaY	-	-	GO:0005886:plasma membrane	-	gnl|CDD|225668;COG3126, COG3126, Uncharacterized protein conserved in bacteria [Function unknown].
gene-b3588	1539	17	2.37	5	0.72	10	1.09	80	8.42	29	2.81	34	3.27	25.08883325	1.571472382	0.457281615	3.436552728	0.000589168	0.002005615	Ups	aldB	U00096.3	3754973	3756511	b3588	aldehyde dehydrogenase B	K00138	GO:0006974:cellular response to DNA damage stimulus;GO:0045471:response to ethanol	-	GO:0004029:aldehyde dehydrogenase (NAD) activity;GO:0016491:oxidoreductase activity	gnl|CDD|223944;COG1012, PutA, NAD-dependent aldehyde dehydrogenases [Energy production and conversion].
gene-b1008	591	5	1.82	1	0.38	8	2.28	30	8.22	16	4.04	17	4.26	11.08951382	1.570475757	0.587812252	2.67173022	0.007546129	0.018337809	Ups	rutE	U00096.3	1070365	1070955	b1008	putative malonic semialdehyde reductase	K09019	GO:0019740:nitrogen utilization;GO:0006212:uracil catabolic process	-	GO:0035527:3-hydroxypropionate dehydrogenase (NADP+) activity	gnl|CDD|223849;COG0778, NfnB, Nitroreductase [Energy production and conversion].
gene-b1885	1602	3	0.4	3	0.42	5	0.52	39	3.94	13	1.21	6	0.55	9.455818616	1.567877307	0.650319756	2.410932919	0.015911775	0.034552726	Ups	tap	U00096.3	1969383	1970984	b1885	methyl-accepting chemotaxis protein Tap	K05877	GO:0006935:chemotaxis;GO:0007165:signal transduction	GO:0016021:integral component of membrane;GO:0005886:plasma membrane	GO:0004888:transmembrane signaling receptor activity	gnl|CDD|223910;COG0840, Tar, Methyl-accepting chemotaxis protein [Cell motility and secretion / Signal transduction mechanisms].
gene-b3521	900	8	1.91	12	2.96	26	4.86	82	14.76	43	7.13	64	10.53	34.9694653	1.566547737	0.395413412	3.961797166	7.44E-05	0.000327402	Ups	rcdB	U00096.3	3672414	3673313	b3521	putative DNA-binding transcriptional regulator YhjC	-	GO:0006351:transcription, DNA-templated	-	GO:0003677:DNA binding;GO:0003700:DNA-binding transcription factor activity	gnl|CDD|223656;COG0583, LysR, Transcriptional regulator [Transcription].
gene-b2365	1338	11	1.76	5	0.83	12	1.51	67	8.11	23	2.57	33	3.65	21.70022807	1.566391742	0.465038409	3.368306167	0.000756316	0.002497912	Ups	dsdX	U00096.3	2477847	2479184	b2365	D-serine transporter	-	GO:0006974:cellular response to DNA damage stimulus;GO:0042942:D-serine transport	GO:0005887:integral component of plasma membrane;GO:0005886:plasma membrane	GO:0042945:D-serine transmembrane transporter activity;GO:0015128:gluconate transmembrane transporter activity	gnl|CDD|225330;COG2610, GntT, H+/gluconate symporter and related permeases [Carbohydrate transport and metabolism / Amino acid transport and metabolism].
gene-b0209	801	210	56.29	142	39.34	258	54.16	1155	233.6	648	120.76	647	119.6	452.1718381	1.56369122	0.184781239	8.462391703	2.62E-17	8.14E-16	Ups	yafD	U00096.3	231122	231922	b0209	endonuclease/exonuclease/phosphatase domain-containing protein YafD	-	-	GO:0005737:cytoplasm	-	gnl|CDD|225565;COG3021, COG3021, Uncharacterized protein conserved in bacteria [Function unknown].
gene-b2224	1185	14	2.54	9	1.69	16	2.27	92	12.58	29	3.65	48	6	30.08671271	1.561198134	0.417655196	3.738007213	0.000185485	0.000723937	Ups	atoB	U00096.3	2326109	2327293	b2224	acetyl-CoA acetyltransferase	K00626	GO:0043442:acetoacetic acid catabolic process;GO:0051289:protein homotetramerization	GO:0005737:cytoplasm	GO:0003985:acetyl-CoA C-acetyltransferase activity;GO:0042802:identical protein binding	gnl|CDD|223261;COG0183, PaaJ, Acetyl-CoA acetyltransferase [Lipid metabolism].
gene-b3921	441	8	3.89	3	1.51	7	2.67	47	17.27	12	4.06	24	8.06	14.4255673	1.55784995	0.552995039	2.817113792	0.004845735	0.012652582	Ups	yiiR	U00096.3	4112315	4112755	b3921	DUF805 domain-containing protein YiiR	-	-	GO:0016021:integral component of membrane	-	gnl|CDD|225694;COG3152, COG3152, Predicted membrane protein [Function unknown].
gene-b3451	846	5	1.27	4	1.05	9	1.79	33	6.32	19	3.35	26	4.55	14.29066064	1.557598971	0.525747617	2.962636292	0.003050167	0.008471081	Ups	ugpE	U00096.3	3589182	3590027	b3451	sn-glycerol 3-phosphate ABC transporter membrane subunit UgpE	K05815	GO:0015794:glycerol-3-phosphate transmembrane transport;GO:0001407:glycerophosphodiester transmembrane transport	GO:0055052:ATP-binding cassette (ABC) transporter complex, substrate-binding subunit-containing;GO:0005887:integral component of plasma membrane;GO:0005886:plasma membrane	GO:0015169:glycerol-3-phosphate transmembrane transporter activity	gnl|CDD|223472;COG0395, UgpE, ABC-type sugar transport system, permease component [Carbohydrate transport and metabolism].
gene-b1223	1392	15	2.31	11	1.75	48	5.8	141	16.41	62	6.65	90	9.57	53.24308427	1.556579921	0.371194638	4.193433205	2.75E-05	0.000133541	Ups	narK	U00096.3	1277957	1279348	b1223	nitrate:nitrite antiporter NarK	K02575	GO:0042128:nitrate assimilation	GO:0005887:integral component of plasma membrane;GO:0005886:plasma membrane	GO:0005452:inorganic anion exchanger activity;GO:0015112:nitrate transmembrane transporter activity;GO:0015113:nitrite transmembrane transporter activity	gnl|CDD|225133;COG2223, NarK, Nitrate/nitrite transporter [Inorganic ion transport and metabolism].
gene-b1468	3741	57	3.27	41	2.43	40	1.8	243	10.52	185	7.38	140	5.54	106.4892574	1.551546092	0.267528612	5.799551974	6.65E-09	6.78E-08	Ups	narZ	U00096.3	1538850	1542590	b1468	nitrate reductase Z subunit alpha	K00370	GO:0019645:anaerobic electron transport chain;GO:0009061:anaerobic respiration;GO:0042128:nitrate assimilation	GO:0016020:membrane;GO:0009325:nitrate reductase complex;GO:0005886:plasma membrane	GO:0051539:4 iron, 4 sulfur cluster binding;GO:0009055:electron transfer activity;GO:0046872:metal ion binding;GO:0043546:molybdopterin cofactor binding;GO:0008940:nitrate reductase activity	gnl|CDD|227346;COG5013, NarG, Nitrate reductase alpha subunit [Energy production and conversion].
gene-b2459	804	11	2.94	9	2.48	8	1.67	74	14.91	29	5.38	25	4.6	22.48669382	1.54882432	0.466363268	3.321068416	0.000896736	0.002903243	Ups	eutT	U00096.3	2573502	2574305	b2459	putative ethanolamine utilization cobalamin adenosyltransferase	K04032	GO:0009236:cobalamin biosynthetic process;GO:0046336:ethanolamine catabolic process	-	GO:0005524:ATP binding;GO:0008817:cob(I)yrinic acid a,c-diamide adenosyltransferase activity	gnl|CDD|227149;COG4812, EutT, Ethanolamine utilization cobalamin adenosyltransferase [Amino acid transport and metabolism].
gene-b1370	981	56	12.26	43	9.73	47	8.06	244	40.29	164	24.96	182	27.47	111.636462	1.548730383	0.251126353	6.167136054	6.95E-10	7.95E-09	Ups	insH5	U00096.3	1427746	1428726	b1370	Rac prophage%3B IS5 transposase and trans-activator	-	GO:0045893:positive regulation of transcription, DNA-templated;GO:0006313:transposition, DNA-mediated	GO:0005829:cytosol	GO:0003677:DNA binding;GO:0004803:transposase activity	gnl|CDD|225581;COG3039, COG3039, Transposase and inactivated derivatives, IS5 family [DNA replication, recombination, and repair].
gene-b1879	2079	14	1.45	6	0.64	18	1.46	49	3.82	52	3.73	49	3.49	28.65491827	1.548465504	0.410319556	3.773803811	0.000160777	0.000639678	Ups	flhA	U00096.3	1962972	1965050	b1879	flagellar biosynthesis protein FlhA	K02400	GO:0044780:bacterial-type flagellum assembly;GO:0009306:protein secretion	GO:0016021:integral component of membrane;GO:0005886:plasma membrane	-	gnl|CDD|224217;COG1298, FlhA, Flagellar biosynthesis pathway, component FlhA [Cell motility and secretion / Intracellular trafficking and secretion].
gene-b3808	486	21	9.28	14	6.39	12	4.15	105	35	46	14.13	53	16.15	37.00675891	1.547542691	0.385724355	4.01204298	6.02E-05	0.000271941	Ups	yzcX	U00096.3	3993850	3994335	b3808	protein YzcX	-	-	GO:0009279:cell outer membrane	-	gnl|CDD|224876;COG1965, CyaY, Protein implicated in iron transport, frataxin homolog [Inorganic ion transport and metabolism].
gene-b0447	459	13	6.08	16	7.73	32	11.72	84	29.65	74	24.07	81	26.13	45.75346203	1.545586593	0.348432407	4.435829049	9.17E-06	4.96E-05	Ups	decR	U00096.3	468383	468841	b0447	DNA-binding transcriptional activator DecR	-	-	-	GO:0003700:DNA-binding transcription factor activity;GO:0043565:sequence-specific DNA binding	gnl|CDD|224439;COG1522, Lrp, Transcriptional regulators [Transcription].
gene-b1532	219	14	13.72	4	4.05	14	10.75	82	60.66	26	17.72	31	20.96	24.12727095	1.544143647	0.465540128	3.316886246	0.000910267	0.002944727	Ups	marB	U00096.3	1619989	1620207	b1532	multiple antibiotic resistance protein MarB	-	GO:0046677:response to antibiotic	GO:0030288:outer membrane-bounded periplasmic space	-	-
gene-b2981	1173	1	0.18	7	1.32	14	2.01	47	6.49	15	1.91	35	4.42	17.46083796	1.543211357	0.555241648	2.779350869	0.005446766	0.013938012	Ups	yghO	U00096.3	3129043	3130215	b2981	putative DNA-binding transcriptional regulator YghO	K03201	GO:0006355:regulation of transcription, DNA-templated;GO:0006351:transcription, DNA-templated	-	GO:0003677:DNA binding	-
gene-b2129	927	9	2.08	20	4.79	22	3.99	69	12.06	79	12.72	59	9.42	39.94816741	1.53637385	0.384870781	3.991921256	6.55E-05	0.00029286	Ups	yehX	U00096.3	2216481	2217407	b2129	glycine betaine ABC transporter ATP binding subunit YehX	K05847	GO:0006865:amino acid transport;GO:0031460:glycine betaine transport	-	GO:0005524:ATP binding;GO:0016887:ATPase activity	gnl|CDD|224050;COG1125, OpuBA, ABC-type proline/glycine betaine transport systems, ATPase components [Amino acid transport and metabolism].
gene-b3673	1185	23	4.17	8	1.5	12	1.7	92	12.58	45	5.67	45	5.62	32.95596963	1.535580667	0.40505966	3.790998758	0.000150043	0.000607577	Ups	emrD	U00096.3	3853922	3855106	b3673	multidrug efflux pump EmrD	-	-	GO:0016021:integral component of membrane;GO:0005886:plasma membrane	GO:0015238:drug transmembrane transporter activity	gnl|CDD|223553;COG0477, ProP, Permeases of the major facilitator superfamily [Carbohydrate transport and metabolism / Amino acid transport and metabolism / Inorganic ion transport and metabolism / General function prediction only].
gene-b3995	477	34	15.3	41	19.07	34	11.99	169	57.4	175	54.77	102	31.66	85.1197009	1.532644283	0.305783855	5.012181839	5.38E-07	3.79E-06	Ups	rsd	U00096.3	4196332	4196808	b3995	regulator of sigma D	-	GO:0006355:regulation of transcription, DNA-templated	GO:0005737:cytoplasm	-	gnl|CDD|225702;COG3160, Rsd, Regulator of sigma D [Transcription].
gene-b3394	540	1	0.4	5	2.05	15	4.67	53	15.9	20	5.53	20	5.48	16.07510269	1.532427373	0.562541479	2.724114451	0.006447416	0.016077566	Ups	hofN	U00096.3	3521433	3521972	b3394	DNA utilization protein HofN	-	GO:0015976:carbon utilization;GO:0006308:DNA catabolic process	GO:0016021:integral component of membrane;GO:0005886:plasma membrane	-	gnl|CDD|225707;COG3166, PilN, Tfp pilus assembly protein PilN [Cell motility and secretion / Intracellular trafficking and secretion].
gene-b4307	546	4	1.57	9	3.66	1	0.31	41	12.17	20	5.47	13	3.53	13.02540877	1.530226487	0.610537665	2.506358863	0.012198175	0.027705931	Ups	yjhQ	U00096.3	4533239	4533784	b4307	KpLE2 phage-like element%3B putative acetyltransferase TopAI antitoxin YjhQ	-	-	-	GO:0016746:transferase activity, transferring acyl groups	gnl|CDD|225695;COG3153, COG3153, Predicted acetyltransferase [General function prediction only].
gene-b4230	1026	16	3.35	9	1.95	20	3.28	94	14.84	33	4.8	58	8.37	33.58287033	1.5281202	0.397993112	3.839564445	0.000123253	0.000510174	Ups	ytfT	U00096.3	4452571	4453596	b4230	galactofuranose ABC transporter putative membrane subunit YtfT	-	-	GO:0005887:integral component of plasma membrane;GO:0005886:plasma membrane	GO:0022857:transmembrane transporter activity	gnl|CDD|224093;COG1172, AraH, Ribose/xylose/arabinose/galactoside ABC-type transport systems, permease components [Carbohydrate transport and metabolism].
gene-b1671	669	7	2.25	1	0.33	14	3.52	51	12.35	17	3.79	25	5.53	16.19518627	1.526917773	0.544139895	2.806112521	0.005014318	0.013018185	Ups	ydhX	U00096.3	1750345	1751013	b1671	putative 4Fe-4S ferredoxin-like protein YdhX	K08353	-	GO:0030288:outer membrane-bounded periplasmic space	GO:0051539:4 iron, 4 sulfur cluster binding;GO:0046872:metal ion binding	gnl|CDD|223514;COG0437, HybA, Fe-S-cluster-containing hydrogenase components 1 [Energy production and conversion].
gene-b1480	138	43	66.9	14	22.51	60	73.11	190	223.05	189	204.44	71	76.18	83.40615683	1.525096201	0.35453267	4.301708499	1.69E-05	8.67E-05	Ups	sra	U00096.3	1555826	1555963	b1480	30S ribosomal subunit protein S22	-	GO:0006412:translation	GO:0005840:ribosome	GO:0003735:structural constituent of ribosome	-
gene-b1765	552	45	17.5	64	25.73	101	30.77	261	76.6	299	80.86	239	64.11	155.6070605	1.522126919	0.270723133	5.622448681	1.88E-08	1.82E-07	Ups	ydjA	U00096.3	1848125	1848676	b1765	putative oxidoreductase YdjA	-	-	-	GO:0016491:oxidoreductase activity	gnl|CDD|223849;COG0778, NfnB, Nitroreductase [Energy production and conversion].
gene-b2245	804	22	5.87	5	1.38	12	2.51	79	15.92	28	5.2	55	10.13	29.55558658	1.51968556	0.448522814	3.388201256	0.000703526	0.002350053	Ups	yfaU	U00096.3	2358042	2358845	b2245	2-keto-3-deoxy-L-rhamnonate aldolase	K12660	-	-	GO:0106099:2-keto-3-deoxy-L-rhamnonate aldolase activity;GO:0000287:magnesium ion binding	gnl|CDD|226356;COG3836, HpcH, 2,4-dihydroxyhept-2-ene-1,7-dioic acid aldolase [Carbohydrate transport and metabolism].
gene-b2985	714	9	2.71	4	1.24	1	0.24	55	12.48	11	2.3	10	2.07	12.36161795	1.519062946	0.647765961	2.345079918	0.019023002	0.040557356	Ups	yghS	U00096.3	3133244	3133957	b2985	putative ATP-binding protein YghS	-	-	-	GO:0005524:ATP binding	-
gene-b1174	267	1	0.8	4	3.32	9	5.67	26	15.78	16	8.95	19	10.54	11.12018057	1.514923002	0.596416227	2.540043234	0.011083877	0.025585854	Ups	minE	U00096.3	1224279	1224545	b1174	Z-ring positioning protein MinE	-	GO:0007049:cell cycle;GO:0051301:cell division;GO:0032955:regulation of division septum assembly	-	-	gnl|CDD|223920;COG0851, MinE, Septum formation topological specificity factor [Cell division and chromosome partitioning].
gene-b2660	1269	37	6.26	47	8.22	27	3.58	212	27.06	166	19.53	94	10.97	88.15408209	1.513665391	0.329929383	4.587846585	4.48E-06	2.58E-05	Ups	lhgD	U00096.3	2789982	2791250	b2660	L-2-hydroxyglutarate dehydrogenase	-	GO:0019477:L-lysine catabolic process	GO:0005737:cytoplasm;GO:0005886:plasma membrane	GO:0047545:2-hydroxyglutarate dehydrogenase activity;GO:0050660:flavin adenine dinucleotide binding;GO:0034419:L-2-hydroxyglutarate oxidase activity;GO:0016901:oxidoreductase activity, acting on the CH-OH group of donors, quinone or similar compound as acceptor	gnl|CDD|223652;COG0579, COG0579, Predicted dehydrogenase [General function prediction only].
gene-b3944	618	6	2.08	2	0.72	9	2.45	35	9.17	17	4.11	20	4.79	12.88968773	1.508174067	0.550845484	2.737925809	0.006182802	0.015530414	Ups	yijF	U00096.3	4137040	4137657	b3944	DUF1287 domain-containing protein YijF	-	-	-	-	gnl|CDD|226261;COG3738, COG3738, Uncharacterized protein conserved in bacteria [Function unknown].
gene-b0322	321	3	2.01	6	4.15	8	4.19	58	29.27	15	6.98	10	4.61	13.74849556	1.507529472	0.593069129	2.541911892	0.011024796	0.025492511	Ups	yahH	U00096.3	339769	340089	b0322	putative uncharacterized protein YahH	K02362	-	-	-	-
gene-b1189	1299	195	32.23	196	33.48	177	22.91	625	77.95	676	77.68	888	101.22	436.1146159	1.50712164	0.271535278	5.550371398	2.85E-08	2.60E-07	Ups	dadA	U00096.3	1237571	1238869	b1189	D-amino acid dehydrogenase	K00285	GO:0055130:D-alanine catabolic process	-	GO:0008718:D-amino-acid dehydrogenase activity	gnl|CDD|223737;COG0665, DadA, Glycine/D-amino acid oxidases (deaminating) [Amino acid transport and metabolism].
gene-b1300	1488	39	5.63	39	5.82	49	5.54	313	34.08	97	9.73	123	12.24	95.02436802	1.506973704	0.313763606	4.802895155	1.56E-06	9.95E-06	Ups	puuC	U00096.3	1362743	1364230	b1300	gamma-glutamyl-gamma-aminobutyraldehyde dehydrogenase	K09472	GO:0009447:putrescine catabolic process	-	GO:0004030:aldehyde dehydrogenase [NAD(P)+] activity	gnl|CDD|223944;COG1012, PutA, NAD-dependent aldehyde dehydrogenases [Energy production and conversion].
gene-b3371	1023	10	2.1	5	1.08	9	1.48	50	7.92	24	3.5	27	3.91	18.32697822	1.506625664	0.47753989	3.154973426	0.001605127	0.004844909	Ups	frlB	U00096.3	3501268	3502290	b3371	fructoselysine 6-phosphate deglycase	-	GO:1901135:carbohydrate derivative metabolic process	-	GO:0097367:carbohydrate derivative binding;GO:0016836:hydro-lyase activity;GO:0016787:hydrolase activity;GO:0042802:identical protein binding	gnl|CDD|225132;COG2222, AgaS, Predicted phosphosugar isomerases [Cell envelope biogenesis, outer membrane].
gene-b4212	381	26	14.65	15	8.74	12	5.3	158	67.18	32	12.54	51	19.82	41.55087741	1.504718846	0.444237483	3.387194697	0.000706113	0.002356773	Ups	ytfH	U00096.3	4434113	4434493	b4212	putative transcriptional regulator YtfH	-	-	-	GO:0003677:DNA binding	gnl|CDD|224647;COG1733, COG1733, Predicted transcriptional regulators [Transcription].
gene-b1349	810	19	5.04	5	1.37	8	1.66	72	14.4	28	5.16	36	6.58	24.44756224	1.501598359	0.467334949	3.213109489	0.001313062	0.004046718	Ups	recT	U00096.3	1413984	1414793	b1349	Rac prophage%3B recombinase RecT	-	GO:0032508:DNA duplex unwinding;GO:0043150:DNA synthesis involved in double-strand break repair via homologous recombination	GO:0032993:protein-DNA complex	GO:0003677:DNA binding;GO:0003697:single-stranded DNA binding	gnl|CDD|226246;COG3723, RecT, Recombinational DNA repair protein (RecE pathway) [DNA replication, recombination, and repair].
gene-b0031	822	24	6.27	20	5.4	59	12.07	224	44.15	87	15.8	91	16.39	72.17611315	1.486313541	0.332946743	4.464117974	8.04E-06	4.39E-05	Ups	dapB	U00096.3	28374	29195	b0031	4-hydroxy-tetrahydrodipicolinate reductase	K00215	GO:0019877:diaminopimelate biosynthetic process;GO:0009089:lysine biosynthetic process via diaminopimelate	GO:0005737:cytoplasm	GO:0008839:4-hydroxy-tetrahydrodipicolinate reductase;GO:0051287:NAD binding;GO:0050661:NADP binding;GO:0016726:oxidoreductase activity, acting on CH or CH2 groups, NAD or NADP as acceptor	gnl|CDD|223366;COG0289, DapB, Dihydrodipicolinate reductase [Amino acid transport and metabolism].
gene-b1680	1221	630	110.77	312	56.7	308	42.42	3033	402.42	1084	132.53	1134	137.51	939.8425797	1.486138095	0.306535377	4.848178083	1.25E-06	8.12E-06	Ups	sufS	U00096.3	1759303	1760523	b1680	L-cysteine desulfurase	K11717	GO:0006534:cysteine metabolic process	GO:0005737:cytoplasm	GO:0031071:cysteine desulfurase activity;GO:0030170:pyridoxal phosphate binding;GO:0009000:selenocysteine lyase activity	gnl|CDD|223594;COG0520, csdA, Selenocysteine lyase/Cysteine desulfurase [Posttranslational modification, protein turnover, chaperones].
gene-b4478	1149	17	3.18	18	3.48	23	3.37	114	16.07	47	6.11	71	9.15	43.05718518	1.481929666	0.354866499	4.176020195	2.97E-05	0.000142658	Ups	dgoD	U00096.3	3871850	3872998	b4478	D-galactonate dehydratase	K01684	GO:0009063:cellular amino acid catabolic process;GO:0034194:D-galactonate catabolic process	-	GO:0008869:galactonate dehydratase activity;GO:0000287:magnesium ion binding	gnl|CDD|227284;COG4948, COG4948, L-alanine-DL-glutamate epimerase and related enzymes of enolase superfamily [Cell envelope biogenesis, outer membrane / General function prediction only].
gene-b1175	813	48	12.68	81	22.11	177	36.61	417	83.09	404	74.18	301	54.82	216.0889766	1.481349739	0.293147123	5.053263785	4.34E-07	3.14E-06	Ups	minD	U00096.3	1224549	1225361	b1175	Z-ring positioning protein MinD	-	GO:0000917:division septum assembly	GO:0005886:plasma membrane	GO:0005524:ATP binding;GO:0016887:ATPase activity	gnl|CDD|225447;COG2894, MinD, Septum formation inhibitor-activating ATPase [Cell division and chromosome partitioning].
gene-b3450	1071	34	6.82	16	3.31	22	3.45	137	20.72	79	11.01	69	9.54	52.88722767	1.479649493	0.330297949	4.479741686	7.47E-06	4.12E-05	Ups	ugpC	U00096.3	3588110	3589180	b3450	sn-glycerol 3-phosphate ABC transporter ATP binding subunit	K05816	GO:0008643:carbohydrate transport;GO:0015794:glycerol-3-phosphate transmembrane transport;GO:0001407:glycerophosphodiester transmembrane transport	GO:0055052:ATP-binding cassette (ABC) transporter complex, substrate-binding subunit-containing	GO:0005524:ATP binding;GO:0015169:glycerol-3-phosphate transmembrane transporter activity;GO:0015430:glycerol-3-phosphate-transporting ATPase activity;GO:0001406:glycerophosphodiester transmembrane transporter activity	gnl|CDD|226359;COG3839, MalK, ABC-type sugar transport systems, ATPase components [Carbohydrate transport and metabolism].
gene-b4331	555	59	22.82	32	12.79	108	32.72	351	102.46	179	48.14	207	55.22	137.0808622	1.479298476	0.266147446	5.55819151	2.73E-08	2.52E-07	Ups	kptA	U00096.3	4560930	4561484	b4331	RNA 2'-phosphotransferase	-	GO:0006388:tRNA splicing, via endonucleolytic cleavage and ligation	-	GO:0016773:phosphotransferase activity, alcohol group as acceptor	gnl|CDD|224772;COG1859, KptA, RNA:NAD 2'-phosphotransferase [Translation, ribosomal structure and biogenesis].
gene-b0821	1266	37	6.27	17	2.98	43	5.71	156	19.96	109	12.85	97	11.34	68.37152733	1.469005367	0.286198688	5.132816567	2.85E-07	2.11E-06	Ups	ybiU	U00096.3	857796	859061	b0821	DUF1479 domain-containing protein YbiU	-	-	-	-	-
gene-b2002	447	8	3.84	15	7.45	4	1.5	69	25.01	21	7.01	35	11.59	22.6549272	1.466796704	0.513021741	2.859131662	0.004248024	0.011315192	Ups	yeeS	U00096.3	2076308	2076754	b2002	CP4-44 prophage%3B RadC-like JAB domain-containing protein YeeS	-	-	-	GO:0046872:metal ion binding;GO:0008237:metallopeptidase activity	gnl|CDD|224914;COG2003, RadC, DNA repair proteins [DNA replication, recombination, and repair].
gene-b3086	693	2	0.62	2	0.64	11	2.67	31	7.25	15	3.23	16	3.42	11.01135187	1.460862177	0.601558309	2.428463134	0.015162967	0.03331467	Ups	ygjQ	U00096.3	3236540	3237232	b3086	DUF218 domain-containing protein YgjQ	-	-	GO:0016021:integral component of membrane	-	gnl|CDD|225500;COG2949, SanA, Uncharacterized membrane protein [Function unknown].
gene-b1953	228	9	8.47	16	15.57	9	6.64	68	48.32	42	27.5	33	21.43	26.71504412	1.460565667	0.435621042	3.352835437	0.000799883	0.002620701	Ups	yodD	U00096.3	2024986	2025213	b1953	stress-induced protein	-	-	-	-	-
gene-b1442	942	20	4.56	19	4.48	19	3.39	123	21.15	47	7.45	64	10.06	43.10391837	1.458058182	0.361948474	4.028358413	5.62E-05	0.000256	Ups	ydcU	U00096.3	1513831	1514772	b1442	putative ABC transporter membrane subunit YdcU	K02054	GO:0055085:transmembrane transport	GO:0016021:integral component of membrane;GO:0005886:plasma membrane	-	gnl|CDD|224097;COG1176, PotB, ABC-type spermidine/putrescine transport system, permease component I [Amino acid transport and metabolism].
gene-b4086	981	8	1.75	4	0.9	7	1.2	40	6.61	20	3.04	19	2.87	14.32483959	1.454682999	0.52338821	2.779357601	0.005446653	0.013938012	Ups	alsC	U00096.3	4308489	4309469	b4086	D-allose ABC transporter membrane subunit	K10550	GO:0008643:carbohydrate transport	GO:0005887:integral component of plasma membrane;GO:0005886:plasma membrane	GO:0022857:transmembrane transporter activity	gnl|CDD|224093;COG1172, AraH, Ribose/xylose/arabinose/galactoside ABC-type transport systems, permease components [Carbohydrate transport and metabolism].
gene-b0020	906	244	57.82	145	35.51	195	36.19	1373	245.51	469	77.27	499	81.55	421.1737378	1.453441268	0.267857428	5.426174954	5.76E-08	4.91E-07	Ups	nhaR	U00096.3	18715	19620	b0020	DNA-binding transcriptional activator NhaR	-	GO:2000144:positive regulation of DNA-templated transcription, initiation	GO:0005737:cytoplasm	GO:0003677:DNA binding;GO:0001216:bacterial-type RNA polymerase transcriptional activator activity, sequence-specific DNA binding	gnl|CDD|223656;COG0583, LysR, Transcriptional regulator [Transcription].
gene-b2703	960	20	4.47	3	0.69	16	2.8	80	13.5	41	6.38	32	4.94	27.61935984	1.452452318	0.445489184	3.260353721	0.001112733	0.003476339	Ups	srlE	U00096.3	2826392	2827351	b2703	sorbitol-specific PTS enzyme IIBC1 component	K02782	GO:0009401:phosphoenolpyruvate-dependent sugar phosphotransferase system	GO:0016021:integral component of membrane;GO:0005886:plasma membrane	GO:0016301:kinase activity;GO:0008982:protein-N(PI)-phosphohistidine-sugar phosphotransferase activity;GO:0090563:protein-phosphocysteine-sugar phosphotransferase activity	gnl|CDD|226255;COG3732, SrlE, Phosphotransferase system sorbitol-specific component IIBC [Carbohydrate transport and metabolism].
gene-b0698	1674	11	1.41	11	1.46	17	1.71	87	8.42	34	3.03	36	3.18	28.40342221	1.44949652	0.414421232	3.497640586	0.000469393	0.001633122	Ups	kdpA	U00096.3	727059	728732	b0698	K(+) transporting P-type ATPase subunit KdpA	K01546	-	GO:0005887:integral component of plasma membrane	GO:0030955:potassium ion binding;GO:0008556:potassium-transporting ATPase activity	gnl|CDD|224971;COG2060, KdpA, K+-transporting ATPase, A chain [Inorganic ion transport and metabolism].
gene-b1080	1098	2	0.39	12	2.43	11	1.68	33	4.87	39	5.3	29	3.91	19.67128194	1.446428898	0.511519736	2.827708875	0.004688242	0.012296144	Ups	flgI	U00096.3	1136274	1137371	b1080	flagellar P-ring protein	K02394	GO:0071973:bacterial-type flagellum-dependent cell motility	GO:0009428:bacterial-type flagellum basal body, distal rod, P ring;GO:0030288:outer membrane-bounded periplasmic space	GO:0005198:structural molecule activity	gnl|CDD|224620;COG1706, FlgI, Flagellar basal-body P-ring protein [Cell motility and secretion].
gene-b1451	2103	92	9.39	79	8.34	75	6	315	24.27	320	22.71	278	19.57	180.0692985	1.440433327	0.24839947	5.798858307	6.68E-09	6.80E-08	Ups	yncD	U00096.3	1520963	1523065	b1451	putative TonB-dependent outer membrane receptor	-	GO:0015891:siderophore transport	GO:0009279:cell outer membrane;GO:0016021:integral component of membrane	GO:0005506:iron ion binding;GO:0038023:signaling receptor activity	gnl|CDD|224544;COG1629, CirA, Outer membrane receptor proteins, mostly Fe transport [Inorganic ion transport and metabolism].
gene-b4081	2052	8	0.84	9	0.97	11	0.9	66	5.21	23	1.67	27	1.95	20.86739537	1.44031569	0.468911122	3.071617672	0.002129022	0.006202592	Ups	mdtO	U00096.3	4301027	4303078	b4081	putative multidrug efflux pump subunit MdtO	-	GO:0046677:response to antibiotic;GO:0015906:sulfathiazole transport	GO:0016021:integral component of membrane;GO:0005886:plasma membrane	GO:0015546:sulfathiazole transmembrane transporter activity	gnl|CDD|224208;COG1289, COG1289, Predicted membrane protein [Function unknown].
gene-b1053	1227	274	47.94	123	22.24	273	37.41	950	125.43	563	68.49	870	104.98	462.5882636	1.438012476	0.236291534	6.085755386	1.16E-09	1.29E-08	Ups	mdtG	U00096.3	1114264	1115490	b1053	efflux pump MdtG	-	GO:0046677:response to antibiotic	GO:0005887:integral component of plasma membrane	GO:0022857:transmembrane transporter activity	gnl|CDD|225371;COG2814, AraJ, Arabinose efflux permease [Carbohydrate transport and metabolism].
gene-b1696	912	20	4.71	8	1.95	27	4.98	120	21.32	48	7.86	44	7.14	38.07039446	1.436213161	0.388679162	3.695112322	0.00021979	0.000834021	Ups	ydiP	U00096.3	1778390	1779301	b1696	putative DNA-binding transcriptional regulator YdiP	-	GO:0006351:transcription, DNA-templated	-	GO:0003700:DNA-binding transcription factor activity;GO:0043565:sequence-specific DNA binding	gnl|CDD|225117;COG2207, AraC, AraC-type DNA-binding domain-containing proteins [Transcription].
gene-b1537	519	11	4.55	3	1.28	14	4.54	52	16.23	17	4.89	39	11.13	19.88450439	1.434776094	0.496441044	2.890123836	0.003850901	0.010371895	Ups	ydeJ	U00096.3	1624773	1625291	b1537	PF02464 family protein YdeJ	-	-	-	-	gnl|CDD|224463;COG1546, CinA, Uncharacterized protein (competence- and mitomycin-induced) [General function prediction only].
gene-b0208	915	19	4.46	26	6.31	21	3.86	120	21.25	77	12.56	62	10.03	49.02530018	1.434566361	0.338679254	4.235766868	2.28E-05	0.000113803	Ups	yafC	U00096.3	229967	230881	b0208	LysR family transcriptional regulator YafC	-	GO:0010212:response to ionizing radiation;GO:0006351:transcription, DNA-templated	-	GO:0003677:DNA binding;GO:0003700:DNA-binding transcription factor activity	gnl|CDD|223656;COG0583, LysR, Transcriptional regulator [Transcription].
gene-b3926	1509	37	5.26	14	2.06	57	6.35	184	19.75	86	8.51	120	11.77	73.04393958	1.434172072	0.317318701	4.519658216	6.19E-06	3.49E-05	Ups	glpK	U00096.3	4115714	4117222	b3926	glycerol kinase	K00864	GO:0019563:glycerol catabolic process;GO:0006071:glycerol metabolic process;GO:0006072:glycerol-3-phosphate metabolic process	-	GO:0005524:ATP binding;GO:0004370:glycerol kinase activity;GO:0046872:metal ion binding	gnl|CDD|223628;COG0554, GlpK, Glycerol kinase [Energy production and conversion].
gene-b0448	1773	96	11.62	58	7.26	84	7.97	307	28.05	257	21.64	293	24.47	168.6155526	1.433491085	0.235346739	6.090974922	1.12E-09	1.25E-08	Ups	mdlA	U00096.3	468871	470643	b0448	ABC transporter family protein MdlA	K18889	-	GO:0016021:integral component of membrane;GO:0005886:plasma membrane	GO:0005524:ATP binding;GO:0042626:ATPase activity, coupled to transmembrane movement of substances	gnl|CDD|224055;COG1132, MdlB, ABC-type multidrug transport system, ATPase and permease components [Defense mechanisms].
gene-b0872	969	15	3.32	19	4.35	27	4.69	112	18.72	55	8.47	66	10.08	43.73846495	1.432858881	0.344364761	4.160875449	3.17E-05	0.000150516	Ups	hcr	U00096.3	911182	912150	b0872	NADH oxidoreductase	-	-	-	GO:0051537:2 iron, 2 sulfur cluster binding;GO:0009055:electron transfer activity;GO:0050660:flavin adenine dinucleotide binding;GO:0046872:metal ion binding;GO:0016651:oxidoreductase activity, acting on NAD(P)H	gnl|CDD|223949;COG1018, Hmp, Flavodoxin reductases (ferredoxin-NADPH reductases) family 1 [Energy production and conversion].
gene-b1384	906	4	0.95	4	0.98	8	1.48	30	5.36	14	2.31	21	3.43	11.99536506	1.43082897	0.560056615	2.554793448	0.010625083	0.024711182	Ups	feaR	U00096.3	1446378	1447283	b1384	DNA-binding transcriptional activator FeaR	-	GO:0045893:positive regulation of transcription, DNA-templated	-	GO:0000986:bacterial-type proximal promoter sequence-specific DNA binding;GO:0003700:DNA-binding transcription factor activity	gnl|CDD|225117;COG2207, AraC, AraC-type DNA-binding domain-containing proteins [Transcription].
gene-b3485	1125	51	9.73	48	9.47	75	11.21	251	36.14	167	22.16	212	27.9	122.3888663	1.429794985	0.241526508	5.919826335	3.22E-09	3.38E-08	Ups	yhhJ	U00096.3	3625679	3626803	b3485	ABC transporter family protein YhhJ	-	GO:0055085:transmembrane transport	GO:0043190:ATP-binding cassette (ABC) transporter complex;GO:0005886:plasma membrane	-	gnl|CDD|223912;COG0842, COG0842, ABC-type multidrug transport system, permease component [Defense mechanisms].
gene-b1336	1527	26	3.66	6	0.87	34	3.74	130	13.79	42	4.11	73	7.08	44.7472342	1.42494585	0.399632252	3.56564277	0.000362966	0.001300336	Ups	abgT	U00096.3	1400247	1401773	b1336	p-aminobenzoyl glutamate:H(+) symporter	-	GO:0006865:amino acid transport;GO:1902604:p-aminobenzoyl-glutamate transmembrane transport;GO:0015814:p-aminobenzoyl-glutamate transport	GO:0016021:integral component of membrane;GO:0005886:plasma membrane	GO:0015558:secondary active p-aminobenzoyl-glutamate transmembrane transporter activity;GO:0015291:secondary active transmembrane transporter activity	gnl|CDD|225525;COG2978, AbgT, Putative p-aminobenzoyl-glutamate transporter [Coenzyme metabolism].
gene-b1436	231	10	9.29	6	5.76	10	7.28	53	37.17	21	13.57	29	18.59	18.91783175	1.419313737	0.474136971	2.993467764	0.002758266	0.007769494	Ups	yncJ	U00096.3	1508834	1509064	b1436	protein YncJ	K08303	-	-	-	-
gene-b3222	876	11	2.7	11	2.79	4	0.77	33	6.1	38	6.48	33	5.58	20.56949015	1.417358211	0.492148732	2.879938766	0.003977524	0.010670899	Ups	nanK	U00096.3	3369475	3370350	b3222	N-acetylmannosamine kinase	K00885	GO:0006051:N-acetylmannosamine metabolic process;GO:0019262:N-acetylneuraminate catabolic process	-	GO:0005524:ATP binding;GO:0009384:N-acylmannosamine kinase activity;GO:0008270:zinc ion binding	gnl|CDD|224851;COG1940, NagC, Transcriptional regulator/sugar kinase [Transcription / Carbohydrate transport and metabolism].
gene-b2542	1203	29	5.18	13	2.4	13	1.82	93	12.52	70	8.69	48	5.91	40.03258955	1.416358697	0.38009373	3.726340595	0.00019428	0.000753248	Ups	hcaD	U00096.3	2672047	2673249	b2542	putative 3-phenylpropionate/cinnamate dioxygenase ferredoxin reductase subunit	K00529	GO:0019380:3-phenylpropionate catabolic process	-	GO:0008695:3-phenylpropionate dioxygenase activity;GO:0008860:ferredoxin-NAD+ reductase activity;GO:0050660:flavin adenine dinucleotide binding	gnl|CDD|223523;COG0446, HcaD, Uncharacterized NAD(FAD)-dependent dehydrogenases [General function prediction only].
gene-b3899	1452	14	2.07	16	2.45	12	1.39	100	11.16	34	3.5	39	3.98	31.40286048	1.415905689	0.421534587	3.35893123	0.000782445	0.002569728	Ups	frvB	U00096.3	4090915	4092366	b3899	putative PTS enzyme IIBC component FrvB	-	GO:0009401:phosphoenolpyruvate-dependent sugar phosphotransferase system	GO:0016021:integral component of membrane;GO:0005886:plasma membrane	GO:0005351:carbohydrate:proton symporter activity;GO:0016301:kinase activity;GO:0022877:protein-N(PI)-phosphohistidine-fructose phosphotransferase system transporter activity	gnl|CDD|224218;COG1299, FruA, Phosphotransferase system, fructose-specific IIC component [Carbohydrate transport and metabolism].
gene-b2918	996	4	0.86	6	1.34	11	1.86	43	6.99	16	2.4	25	3.72	15.37179692	1.415086873	0.522915904	2.706146172	0.006806908	0.016861072	Ups	argK	U00096.3	3062987	3063982	b2918	methylmalonyl-CoA mutase-interacting GTPase YgfD	-	-	-	GO:0005524:ATP binding;GO:0005525:GTP binding;GO:0003924:GTPase activity	gnl|CDD|224617;COG1703, ArgK, Putative periplasmic protein kinase ArgK and related GTPases of G3E family [Amino acid transport and metabolism].
gene-b0615	1533	12	1.68	18	2.61	6	0.66	77	8.14	34	3.31	41	3.96	28.39402098	1.414389754	0.454283113	3.113454394	0.001849111	0.005488461	Ups	citF	U00096.3	648039	649571	b0615	citrate lyase alpha subunit	K01643	GO:0006084:acetyl-CoA metabolic process	GO:0009346:citrate lyase complex	GO:0008815:citrate (pro-3S)-lyase activity;GO:0008814:citrate CoA-transferase activity	gnl|CDD|225593;COG3051, CitF, Citrate lyase, alpha subunit [Energy production and conversion].
gene-b2322	1179	55	10.02	54	10.16	92	13.12	417	57.3	170	21.52	170	21.35	139.1469562	1.411515877	0.267689454	5.272960351	1.34E-07	1.07E-06	Ups	yfcJ	U00096.3	2438942	2440120	b2322	putative transporter YfcJ	-	GO:0055085:transmembrane transport	GO:0005887:integral component of plasma membrane;GO:0005886:plasma membrane	GO:0005215:transporter activity	gnl|CDD|225371;COG2814, AraJ, Arabinose efflux permease [Carbohydrate transport and metabolism].
gene-b3421	1227	10	1.75	5	0.9	3	0.41	47	6.21	18	2.19	14	1.69	13.97832992	1.408566651	0.567138106	2.483639587	0.013004735	0.029182713	Ups	rtcB	U00096.3	3556853	3558079	b3421	RNA-splicing ligase	-	GO:0006974:cellular response to DNA damage stimulus;GO:0006281:DNA repair;GO:0006396:RNA processing;GO:0042245:RNA repair	-	GO:0003909:DNA ligase activity;GO:0030145:manganese ion binding;GO:0008452:RNA ligase activity	gnl|CDD|224604;COG1690, RtcB, Uncharacterized conserved protein [Function unknown].
gene-b4033	1545	26	3.61	27	3.88	26	2.83	168	17.62	70	6.76	70	6.71	56.90978322	1.402929832	0.333501624	4.206665663	2.59E-05	0.000126862	Ups	malF	U00096.3	4243531	4245075	b4033	maltose ABC transporter membrane subunit MalF	K10109	GO:0006974:cellular response to DNA damage stimulus;GO:0042956:maltodextrin transport;GO:0015768:maltose transport	GO:0043190:ATP-binding cassette (ABC) transporter complex;GO:0005887:integral component of plasma membrane;GO:1990060:maltose transport complex;GO:0016020:membrane;GO:0005886:plasma membrane	GO:0015423:maltose-transporting ATPase activity	gnl|CDD|224096;COG1175, UgpA, ABC-type sugar transport systems, permease components [Carbohydrate transport and metabolism].
gene-b0984	2097	70	7.17	43	4.55	93	7.46	436	33.68	143	10.18	188	13.27	140.2321979	1.402899456	0.283002796	4.957192923	7.15E-07	4.91E-06	Ups	gfcD	U00096.3	1045849	1047945	b0984	putative lipoprotein GfcD	-	-	GO:0005886:plasma membrane	-	-
gene-b2800	648	7	2.32	3	1.03	5	1.3	38	9.5	11	2.53	15	3.43	11.27762366	1.402454319	0.58965206	2.378443856	0.017385884	0.037352889	Ups	fucA	U00096.3	2933041	2933688	b2800	L-fuculose-phosphate aldolase	K01628	GO:0019571:D-arabinose catabolic process;GO:0042355:L-fucose catabolic process	-	GO:0016832:aldehyde-lyase activity;GO:0008738:L-fuculose-phosphate aldolase activity;GO:0008270:zinc ion binding	gnl|CDD|223313;COG0235, AraD, Ribulose-5-phosphate 4-epimerase and related epimerases and aldolases [Carbohydrate transport and metabolism].
gene-b1434	537	12	4.8	11	4.55	17	5.32	82	24.74	36	10.01	36	9.93	28.34990374	1.401897573	0.405659574	3.455847368	0.000548566	0.001883027	Ups	sutR	U00096.3	1506172	1506708	b1434	DNA-binding transcriptional dual regulator SutR	-	GO:0045892:negative regulation of transcription, DNA-templated;GO:0045893:positive regulation of transcription, DNA-templated	-	GO:0003677:DNA binding;GO:0003700:DNA-binding transcription factor activity;GO:0043565:sequence-specific DNA binding	gnl|CDD|224314;COG1396, HipB, Predicted transcriptional regulators [Transcription].
gene-b2936	759	58	16.41	58	16.96	83	18.39	338	72.14	181	35.6	202	39.41	137.6186138	1.391616518	0.233534625	5.958930162	2.54E-09	2.71E-08	Ups	loiP	U00096.3	3081913	3082671	b2936	metalloprotease LoiP	-	GO:0071476:cellular hypotonic response;GO:0034605:cellular response to heat;GO:0034644:cellular response to UV	GO:0009279:cell outer membrane	GO:0046872:metal ion binding;GO:0004222:metalloendopeptidase activity;GO:0008237:metallopeptidase activity	gnl|CDD|223575;COG0501, HtpX, Zn-dependent protease with chaperone function [Posttranslational modification, protein turnover, chaperones].
gene-b0513	1302	6	0.99	10	1.7	10	1.29	55	6.84	25	2.87	24	2.73	19.18079761	1.391038356	0.477628704	2.912384338	0.00358681	0.009769651	Ups	ybbY	U00096.3	540565	541866	b0513	putative purine transporter	-	-	GO:0016021:integral component of membrane;GO:0005886:plasma membrane	GO:0022857:transmembrane transporter activity	gnl|CDD|225142;COG2233, UraA, Xanthine/uracil permeases [Nucleotide transport and metabolism].
gene-b1467	1545	17	2.36	5	0.72	36	3.92	72	7.55	78	7.54	48	4.6	38.1752177	1.390743193	0.407566064	3.412313524	0.00064414	0.002176492	Ups	narY	U00096.3	1537309	1538853	b1467	nitrate reductase Z subunit beta	K00371	GO:0019645:anaerobic electron transport chain;GO:0009061:anaerobic respiration;GO:0006974:cellular response to DNA damage stimulus;GO:0042128:nitrate assimilation	GO:0009325:nitrate reductase complex;GO:0005886:plasma membrane	GO:0051538:3 iron, 4 sulfur cluster binding;GO:0051539:4 iron, 4 sulfur cluster binding;GO:0009055:electron transfer activity;GO:0051536:iron-sulfur cluster binding;GO:0046872:metal ion binding;GO:0008940:nitrate reductase activity	gnl|CDD|224063;COG1140, NarY, Nitrate reductase beta subunit [Energy production and conversion].
gene-b0162	1158	42	7.79	33	6.32	49	7.12	202	28.26	113	14.57	132	16.88	85.76109522	1.390359347	0.260773584	5.331672505	9.73E-08	7.95E-07	Ups	cdaR	U00096.3	182463	183620	b0162	DNA-binding transcriptional activator CdaR	-	GO:0045893:positive regulation of transcription, DNA-templated	-	GO:0003700:DNA-binding transcription factor activity	gnl|CDD|226355;COG3835, CdaR, Sugar diacid utilization regulator [Transcription / Signal transduction mechanisms].
gene-b0258	1146	168	31.47	192	37.18	257	37.71	1068	150.98	463	60.31	719	92.9	429.5870499	1.387577338	0.233409546	5.944818295	2.77E-09	2.93E-08	Ups	ykfC	U00096.3	272847	273992	b0258	CP4-6 prophage%3B PF00078 domain-containing protein YkfC	K00932	-	-	-	gnl|CDD|225881;COG3344, COG3344, Retron-type reverse transcriptase [DNA replication, recombination, and repair].
gene-b0581	1119	67	12.85	36	7.14	50	7.51	244	35.33	146	19.48	161	21.3	106.069612	1.386424249	0.258970556	5.353597992	8.62E-08	7.12E-07	Ups	ybdK	U00096.3	606265	607383	b0581	carboxylate-amine ligase	K06048	GO:0042398:cellular modified amino acid biosynthetic process	-	GO:0005524:ATP binding;GO:0004357:glutamate-cysteine ligase activity	gnl|CDD|225081;COG2170, COG2170, Uncharacterized conserved protein [Function unknown].
gene-b1433	1176	36	6.57	15	2.83	31	4.43	191	26.31	61	7.74	62	7.81	56.36901631	1.386397993	0.365179535	3.796483268	0.000146763	0.000594884	Ups	ydcO	U00096.3	1504905	1506080	b1433	putative transport protein YdcO	-	-	GO:0016021:integral component of membrane;GO:0005886:plasma membrane	GO:0042925:benzoate transmembrane transporter activity	gnl|CDD|225677;COG3135, BenE, Uncharacterized protein involved in benzoate metabolism [Secondary metabolites biosynthesis, transport, and catabolism].
gene-b4069	1959	64	7.01	47	5.32	23	1.97	174	14.39	205	15.62	125	9.45	99.71218435	1.382393864	0.352759372	3.918801234	8.90E-05	0.000381441	Ups	acs	U00096.3	4285413	4287371	b4069	acetyl-CoA synthetase (AMP-forming)	K01895	GO:0019427:acetyl-CoA biosynthetic process from acetate;GO:0006935:chemotaxis	-	GO:0003987:acetate-CoA ligase activity;GO:0016208:AMP binding;GO:0005524:ATP binding;GO:0046872:metal ion binding	gnl|CDD|223442;COG0365, Acs, Acyl-coenzyme A synthetases/AMP-(fatty) acid ligases [Lipid metabolism].
gene-b0721	390	81	44.59	84	47.79	80	34.49	257	106.76	353	135.11	257	97.57	175.2503733	1.382176699	0.275469484	5.01753109	5.23E-07	3.71E-06	Ups	sdhC	U00096.3	755177	755566	b0721	succinate:quinone oxidoreductase%2C membrane protein SdhC	K00241	GO:0006099:tricarboxylic acid cycle	GO:0016021:integral component of membrane;GO:0005886:plasma membrane;GO:0045281:succinate dehydrogenase complex	GO:0009055:electron transfer activity;GO:0046872:metal ion binding;GO:0000104:succinate dehydrogenase activity	gnl|CDD|224920;COG2009, SdhC, Succinate dehydrogenase/fumarate reductase, cytochrome b subunit [Energy production and conversion].
gene-b1703	834	5	1.29	6	1.6	26	5.24	34	6.6	56	10.02	36	6.39	24.96215629	1.381072254	0.488803469	2.825414181	0.004721954	0.012368744	Ups	ppsR	U00096.3	1787445	1788278	b1703	phosphoenolpyruvate synthetase regulatory protein	-	GO:0006470:protein dephosphorylation	-	GO:0043531:ADP binding;GO:0005524:ATP binding;GO:0016776:phosphotransferase activity, phosphate group as acceptor;GO:0004674:protein serine/threonine kinase activity	gnl|CDD|224719;COG1806, COG1806, Uncharacterized protein conserved in bacteria [Function unknown].
gene-b2685	1173	66	12.08	52	9.84	78	11.18	201	27.76	249	31.69	220	27.77	135.3663499	1.380414581	0.260426188	5.300598186	1.15E-07	9.36E-07	Ups	emrA	U00096.3	2811427	2812599	b2685	multidrug efflux pump membrane fusion protein EmrA	-	GO:0046677:response to antibiotic	GO:0016021:integral component of membrane;GO:0031237:intrinsic component of periplasmic side of plasma membrane;GO:0031226:intrinsic component of plasma membrane	GO:0015238:drug transmembrane transporter activity;GO:0042802:identical protein binding	gnl|CDD|224482;COG1566, EmrA, Multidrug resistance efflux pump [Defense mechanisms].
gene-b4251	594	56	20.24	43	16.06	66	18.68	373	101.73	115	28.9	136	33.9	113.4482128	1.375296063	0.302096973	4.552498657	5.30E-06	3.02E-05	Ups	bdcR	U00096.3	4474124	4474717	b4251	putative transcriptional regulator BdcR	-	GO:0045892:negative regulation of transcription, DNA-templated	-	GO:0003677:DNA binding	gnl|CDD|224228;COG1309, AcrR, Transcriptional regulator [Transcription].
gene-b1776	1077	16	3.19	3	0.62	5	0.78	52	7.82	19	2.63	25	3.44	17.45570817	1.374753239	0.535517172	2.56715062	0.010253806	0.02398011	Ups	ydjL	U00096.3	1860256	1861332	b1776	putative zinc-binding dehydrogenase YdjL	-	-	-	GO:0016491:oxidoreductase activity;GO:0008270:zinc ion binding	gnl|CDD|223991;COG1063, Tdh, Threonine dehydrogenase and related Zn-dependent dehydrogenases [Amino acid transport and metabolism / General function prediction only].
gene-b3571	2031	19	2.01	25	2.73	45	3.73	142	11.33	88	6.47	86	6.27	60.56570262	1.372874952	0.306865758	4.473861671	7.68E-06	4.21E-05	Ups	malS	U00096.3	3737497	3739527	b3571	alpha-amylase	K01176	GO:0030980:alpha-glucan catabolic process;GO:0051692:cellular oligosaccharide catabolic process	GO:0030288:outer membrane-bounded periplasmic space;GO:0042597:periplasmic space	GO:0004556:alpha-amylase activity;GO:0103025:alpha-amylase activity (releasing maltohexaose);GO:0005509:calcium ion binding	gnl|CDD|223443;COG0366, AmyA, Glycosidases [Carbohydrate transport and metabolism].
gene-b1013	639	50	16.8	23	7.99	51	13.42	165	41.83	141	32.94	121	28.04	83.55477389	1.372108373	0.270657067	5.069545702	3.99E-07	2.90E-06	Ups	rutR	U00096.3	1074242	1074880	b1013	DNA-binding transcriptional dual regulator RutR	-	GO:0045892:negative regulation of transcription, DNA-templated;GO:0045893:positive regulation of transcription, DNA-templated	-	GO:0003677:DNA binding	gnl|CDD|224228;COG1309, AcrR, Transcriptional regulator [Transcription].
gene-b4485	1503	84	12	34	5.02	53	5.93	334	36	114	11.32	182	17.93	117.6795477	1.370711539	0.312943225	4.380064596	1.19E-05	6.25E-05	Ups	ytfR	U00096.3	4451058	4452560	b4485	galactofuranose ABC transporter putative ATP binding subunit	-	-	-	GO:0005524:ATP binding;GO:0016887:ATPase activity	gnl|CDD|224053;COG1129, MglA, ABC-type sugar transport system, ATPase component [Carbohydrate transport and metabolism].
gene-b2049	1437	3	0.45	5	0.77	9	1.05	31	3.49	16	1.66	19	1.96	12.29988245	1.368078987	0.555380211	2.463319649	0.013765713	0.03066133	Ups	cpsB	U00096.3	2123084	2124520	b2049	mannose-1-phosphate guanylyltransferase	K00971	GO:0009242:colanic acid biosynthetic process;GO:0009298:GDP-mannose biosynthetic process;GO:0006972:hyperosmotic response;GO:0009103:lipopolysaccharide biosynthetic process	-	GO:0005525:GTP binding;GO:0004475:mannose-1-phosphate guanylyltransferase activity	gnl|CDD|223906;COG0836, {ManC}, Mannose-1-phosphate guanylyltransferase [Cell envelope biogenesis, outer membrane].
gene-b2706	360	13	7.75	3	1.85	7	3.27	52	23.4	18	7.46	21	8.64	16.36863715	1.367542886	0.528464124	2.587768638	0.009659984	0.022799341	Ups	gutM	U00096.3	2828621	2828980	b2706	DNA-binding transcriptional activator GutM	-	GO:0009401:phosphoenolpyruvate-dependent sugar phosphotransferase system;GO:0006355:regulation of transcription, DNA-templated	-	GO:0003677:DNA binding	gnl|CDD|226944;COG4578, GutM, Glucitol operon activator [Transcription].
gene-b1513	1536	7	0.98	3	0.43	8	0.88	37	3.9	15	1.46	18	1.74	12.74826806	1.363904261	0.548567907	2.486299771	0.012907918	0.028996868	Ups	lsrA	U00096.3	1601490	1603025	b1513	Autoinducer-2 ABC transporter ATP binding subunit	K10558	GO:1905887:autoinducer AI-2 transmembrane transport	GO:0016021:integral component of membrane;GO:0005886:plasma membrane	GO:0005524:ATP binding;GO:0042626:ATPase activity, coupled to transmembrane movement of substances	gnl|CDD|224053;COG1129, MglA, ABC-type sugar transport system, ATPase component [Carbohydrate transport and metabolism].
gene-b1226	711	32	9.66	17	5.31	56	13.24	123	28.03	101	21.21	125	26.03	69.10705249	1.363070322	0.309420353	4.40523808	1.06E-05	5.59E-05	Ups	narJ	U00096.3	1285139	1285849	b1226	nitrate reductase 1 molybdenum cofactor assembly chaperone	K00373	GO:0051131:chaperone-mediated protein complex assembly;GO:0042128:nitrate assimilation	GO:0005737:cytoplasm	GO:0051082:unfolded protein binding	gnl|CDD|225091;COG2180, NarJ, Nitrate reductase delta subunit [Energy production and conversion].
gene-b2360	825	13	3.38	4	1.08	7	1.43	55	10.8	17	3.08	23	4.13	17.12574875	1.361567695	0.51993948	2.618704193	0.008826445	0.021025596	Ups	yfdQ	U00096.3	2474032	2474856	b2360	CPS-53 (KpLE1) prophage%3B DUF2303 domain-containing protein YfdQ	-	-	-	-	gnl|CDD|227819;COG5532, COG5532, Uncharacterized conserved protein [Function unknown].
gene-b0228	498	21	9.05	10	4.46	9	3.04	73	23.75	40	11.99	38	11.3	28.55252344	1.358792883	0.42073186	3.229593504	0.001239663	0.003849432	Ups	rayT	U00096.3	247637	248134	b0228	REP-associated tyrosine transposase	-	GO:0006310:DNA recombination;GO:0006313:transposition, DNA-mediated	-	GO:0000405:bubble DNA binding;GO:0003677:DNA binding;GO:0032448:DNA hairpin binding;GO:0043565:sequence-specific DNA binding;GO:0003697:single-stranded DNA binding;GO:0000014:single-stranded DNA endodeoxyribonuclease activity;GO:0004803:transposase activity	gnl|CDD|224854;COG1943, COG1943, Transposase and inactivated derivatives [DNA replication, recombination, and repair].
gene-b0379	309	2	1.39	5	3.59	18	9.79	43	22.54	19	9.18	29	13.9	16.93959754	1.353691298	0.537545297	2.518283213	0.011792845	0.026934439	Ups	yaiY	U00096.3	399025	399333	b0379	DUF2755 domain-containing inner membrane protein YaiY	-	-	GO:0016021:integral component of membrane;GO:0005886:plasma membrane	-	-
gene-b0047	1863	33	3.8	26	3.1	23	2.08	124	10.78	86	6.89	85	6.76	57.650426	1.353163696	0.31135937	4.345986743	1.39E-05	7.23E-05	Ups	kefC	U00096.3	47769	49631	b0047	K(+) : H(+) antiporter KefC	-	GO:0051595:response to methylglyoxal	GO:0005887:integral component of plasma membrane	GO:0019899:enzyme binding;GO:0015503:glutathione-regulated potassium exporter activity;GO:0015299:solute:proton antiporter activity;GO:0015643:toxic substance binding	gnl|CDD|223551;COG0475, KefB, Kef-type K+ transport systems, membrane components [Inorganic ion transport and metabolism].
gene-b1462	570	10	3.77	9	3.5	5	1.47	38	10.8	36	9.43	19	4.94	17.94483236	1.351459478	0.500209036	2.701789412	0.006896743	0.017052706	Ups	yddH	U00096.3	1533282	1533851	b1462	flavin reductase-like protein YddH	-	-	-	GO:0010181:FMN binding	gnl|CDD|224766;COG1853, COG1853, Conserved protein/domain typically associated with flavoprotein oxygenases, DIM6/NTAB family [General function prediction only].
gene-b2127	732	80	23.46	49	14.85	60	13.78	267	59.09	200	40.79	192	38.84	129.4908941	1.351073799	0.242966836	5.560733397	2.69E-08	2.49E-07	Ups	mlrA	U00096.3	2214866	2215597	b2127	DNA-binding transcriptional activator MlrA	-	-	-	GO:0003677:DNA binding;GO:0003700:DNA-binding transcription factor activity	gnl|CDD|223860;COG0789, SoxR, Predicted transcriptional regulators [Transcription].
gene-b2535	1281	26	4.36	19	3.29	32	4.2	165	20.87	47	5.48	73	8.44	52.35749601	1.350427017	0.357161443	3.780998882	0.0001562	0.000625106	Ups	csiE	U00096.3	2665435	2666715	b2535	stationary phase inducible protein CsiE	-	GO:0006355:regulation of transcription, DNA-templated	-	-	gnl|CDD|226234;COG3711, BglG, Transcriptional antiterminator [Transcription].
gene-b3603	1656	90	11.67	109	14.61	48	4.87	263	25.73	335	30.2	309	27.63	184.818426	1.350338754	0.340164642	3.969662302	7.20E-05	0.000317659	Ups	lldP	U00096.3	3777399	3779054	b3603	lactate/glycolate:H(+) symporter LldP	-	GO:0006974:cellular response to DNA damage stimulus	GO:0005887:integral component of plasma membrane;GO:0005886:plasma membrane	GO:0015129:lactate transmembrane transporter activity;GO:0015295:solute:proton symporter activity	gnl|CDD|224535;COG1620, LldP, L-lactate permease [Energy production and conversion].
gene-b1796	183	13	15.25	2	2.43	20	18.38	66	58.43	9	7.34	52	42.07	23.37277275	1.347855824	0.554483012	2.430833397	0.01506414	0.033150805	Ups	yoaG	U00096.3	1879403	1879585	b1796	DUF1869 domain-containing protein YoaG	-	-	-	-	-
gene-b4211	861	31	7.73	11	2.83	18	3.52	115	21.64	55	9.54	50	8.6	41.07512777	1.346837556	0.376721017	3.575159054	0.000350015	0.001258336	Ups	qorB	U00096.3	4433164	4434024	b4211	NAD(P)H:quinone oxidoreductase	K19267	-	GO:0005829:cytosol	GO:0003955:NAD(P)H dehydrogenase (quinone) activity;GO:0016655:oxidoreductase activity, acting on NAD(P)H, quinone or similar compound as acceptor	gnl|CDD|223774;COG0702, COG0702, Predicted nucleoside-diphosphate-sugar epimerases [Cell envelope biogenesis, outer membrane / Carbohydrate transport and metabolism].
gene-b4093	435	6	2.96	3	1.53	9	3.48	36	13.41	21	7.21	12	4.08	12.54813819	1.346611269	0.555901727	2.422390871	0.015418756	0.033732127	Ups	phnO	U00096.3	4315104	4315538	b4093	aminoalkylphosphonate N-acetyltransferase	K09994	GO:0033051:aminophosphonate metabolic process	-	GO:0008080:N-acetyltransferase activity	gnl|CDD|224167;COG1246, ArgA, N-acetylglutamate synthase and related acetyltransferases [Amino acid transport and metabolism].
gene-b4051	984	39	8.51	29	6.54	52	8.89	136	22.39	160	24.27	108	16.25	80.73494292	1.345785814	0.2853843	4.715696736	2.41E-06	1.48E-05	Ups	qorA	U00096.3	4263248	4264231	b4051	putative quinone oxidoreductase 1	-	-	GO:0005737:cytoplasm;GO:0005829:cytosol	GO:0003960:NADPH:quinone reductase activity;GO:0008270:zinc ion binding	gnl|CDD|223677;COG0604, Qor, NADPH:quinone reductase and related Zn-dependent oxidoreductases [Energy production and conversion / General function prediction only].
gene-b3003	885	20	4.85	2	0.5	18	3.42	63	11.53	39	6.58	38	6.36	26.46081859	1.345080146	0.448578903	2.998536352	0.002712798	0.007658566	Ups	yghA	U00096.3	3149662	3150546	b3003	NADP(+)-dependent aldehyde reductase	-	-	-	GO:0016491:oxidoreductase activity	gnl|CDD|223959;COG1028, FabG, Dehydrogenases with different specificities (related to short-chain alcohol dehydrogenases) [Secondary metabolites biosynthesis, transport, and catabolism / General function prediction only].
gene-b1799	924	9	2.09	14	3.36	32	5.82	66	11.57	73	11.79	48	7.69	36.84578388	1.341071823	0.393438247	3.408595463	0.000652982	0.002202741	Ups	dmlR	U00096.3	1880886	1881809	b1799	DNA-binding transcriptional regulator DmlR	-	GO:0006108:malate metabolic process;GO:0045892:negative regulation of transcription, DNA-templated;GO:0045893:positive regulation of transcription, DNA-templated	-	GO:0003677:DNA binding;GO:0003700:DNA-binding transcription factor activity	gnl|CDD|223656;COG0583, LysR, Transcriptional regulator [Transcription].
gene-b0806	261	8	6.58	7	5.95	10	6.44	32	19.86	42	24.02	17	9.64	17.77103856	1.338482751	0.499302471	2.680705244	0.00734672	0.017948924	Ups	mcbA	U00096.3	841796	842056	b0806	DUF1471 domain-containing protein McbA	-	-	GO:0042597:periplasmic space	-	-
gene-b1701	1701	15	1.89	20	2.61	14	1.38	88	8.38	39	3.42	56	4.87	35.16679667	1.334652212	0.391428701	3.4096943	0.000650357	0.002195692	Ups	fadK	U00096.3	1782977	1784677	b1701	short chain acyl-CoA synthetase	-	GO:0006635:fatty acid beta-oxidation	GO:0005886:plasma membrane	GO:0005524:ATP binding;GO:0031956:medium-chain fatty acid-CoA ligase activity	gnl|CDD|223395;COG0318, CaiC, Acyl-CoA synthetases (AMP-forming)/AMP-acid ligases II [Lipid metabolism / Secondary metabolites biosynthesis, transport, and catabolism].
gene-b4244	462	67	31.13	88	42.27	83	30.21	199	69.78	364	117.61	247	79.16	167.676374	1.332656615	0.314039372	4.243597254	2.20E-05	0.000110036	Ups	pyrI	U00096.3	4470986	4471447	b4244	aspartate carbamoyltransferase%2C PyrI subunit	K00610	GO:0006207:'de novo' pyrimidine nucleobase biosynthetic process;GO:0006221:pyrimidine nucleotide biosynthetic process	GO:0009347:aspartate carbamoyltransferase complex	GO:0046872:metal ion binding	gnl|CDD|224695;COG1781, PyrI, Aspartate carbamoyltransferase, regulatory subunit [Nucleotide transport and metabolism].
gene-b3474	1050	16	3.27	14	2.96	15	2.4	71	10.95	25	3.55	67	9.45	31.74345423	1.332507355	0.424972814	3.135511992	0.001715544	0.005147887	Ups	yhhT	U00096.3	3611865	3612914	b3474	putative transporter YhhT	-	-	GO:0016021:integral component of membrane;GO:0005886:plasma membrane	-	gnl|CDD|223701;COG0628, yhhT, Predicted permease, member of the PurR regulon [General function prediction only].
gene-b4377	1074	105	20.99	97	20.04	142	22.23	394	59.43	480	66.72	280	38.6	231.4413229	1.332113211	0.242889439	5.484442695	4.15E-08	3.70E-07	Ups	yjjU	U00096.3	4612411	4613484	b4377	putative patatin-like phospholipase YjjU	-	GO:0006974:cellular response to DNA damage stimulus;GO:0016042:lipid catabolic process	-	GO:0016787:hydrolase activity	gnl|CDD|227013;COG4667, COG4667, Predicted esterase of the alpha-beta hydrolase superfamily [General function prediction only].
gene-b1493	1401	66	10.11	45	7.13	123	14.76	281	32.49	351	37.4	136	14.37	151.4233817	1.329613289	0.307898835	4.318344665	1.57E-05	8.09E-05	Ups	gadB	U00096.3	1570645	1572045	b1493	glutamate decarboxylase B	K01580	GO:0006536:glutamate metabolic process	-	GO:0004351:glutamate decarboxylase activity;GO:0030170:pyridoxal phosphate binding	gnl|CDD|223154;COG0076, GadB, Glutamate decarboxylase and related PLP-dependent proteins [Amino acid transport and metabolism].
gene-b0266	351	52	31.81	53	33.51	69	33.05	218	100.62	233	99.09	142	59.9	118.0081665	1.329190779	0.262412042	5.065281192	4.08E-07	2.96E-06	Ups	yagB	U00096.3	280385	280735	b0266	CP4-6 prophage%3B orphan antitoxin YagB	-	GO:0051495:positive regulation of cytoskeleton organization	-	-	-
gene-b3467	360	12	7.16	13	8.01	13	6.07	62	27.9	46	19.07	30	12.34	26.59805534	1.323707375	0.411172498	3.219348037	0.001284824	0.003968492	Ups	yhhM	U00096.3	3605251	3605610	b3467	DUF2500 domain-containing protein YhhM	-	-	-	-	-
gene-b4078	690	37	11.51	12	3.86	41	9.99	82	19.25	108	23.36	98	21.03	58.59599555	1.318338297	0.348251903	3.785588206	0.000153345	0.000617837	Ups	yjcO	U00096.3	4296436	4297125	b4078	Sel1 repeat-containing protein YjcO	-	-	-	-	gnl|CDD|223861;COG0790, COG0790, FOG: TPR repeat, SEL1 subfamily [General function prediction only].
gene-b4120	1422	29	4.38	11	1.72	36	4.26	155	17.66	50	5.25	63	6.56	49.23199658	1.317817755	0.369611664	3.565411707	0.000363285	0.001300346	Ups	melB	U00096.3	4343369	4344790	b4120	melibiose:H(+)/Na(+)/Li(+) symporter	-	GO:0015769:melibiose transport;GO:0015765:methylgalactoside transport	GO:0005887:integral component of plasma membrane;GO:0005886:plasma membrane	GO:0015487:melibiose:cation symporter activity;GO:0043887:melibiose:sodium symporter activity;GO:0015592:methylgalactoside transmembrane transporter activity	gnl|CDD|225121;COG2211, MelB, Na+/melibiose symporter and related transporters [Carbohydrate transport and metabolism].
gene-b1201	1920	48	5.37	33	3.81	56	4.9	252	21.26	101	7.85	126	9.72	90.60993114	1.317378471	0.279809672	4.708123424	2.50E-06	1.53E-05	Ups	dhaR	U00096.3	1251066	1252985	b1201	DNA-binding transcriptional dual regulator DhaR	-	GO:0006071:glycerol metabolic process;GO:0006355:regulation of transcription, DNA-templated;GO:0006351:transcription, DNA-templated	-	GO:0005524:ATP binding;GO:0043565:sequence-specific DNA binding;GO:0008134:transcription factor binding	gnl|CDD|225822;COG3284, AcoR, Transcriptional activator of acetoin/glycerol metabolism [Secondary metabolites biosynthesis, transport, and catabolism / Transcription].
gene-b3361	603	27	9.61	17	6.26	25	6.97	87	23.37	83	20.55	64	15.71	46.50027426	1.314972441	0.327848618	4.010913481	6.05E-05	0.000272644	Ups	fic	U00096.3	3490861	3491463	b3361	putative adenosine monophosphate--protein transferase Fic	-	GO:0051302:regulation of cell division	-	GO:0005524:ATP binding;GO:0016779:nucleotidyltransferase activity	gnl|CDD|225095;COG2184, Fic, Protein involved in cell division [Cell division and chromosome partitioning].
gene-b4441	184	29	33.84	28	33.77	59	53.92	144	126.79	175	141.97	67	53.91	76.09353198	1.311106533	0.338115235	3.877691376	0.000105452	0.000443202	Ups	glmY	U00096.3	2691157	2691340	b4441	small regulatory RNA GlmY	K15841	-	-	-	-
gene-b0888	966	176	39.11	203	46.63	275	47.87	1030	172.74	771	119.14	450	68.97	436.1460483	1.305551692	0.229962346	5.677241135	1.37E-08	1.34E-07	Ups	trxB	U00096.3	931085	932050	b0888	thioredoxin reductase	K00384	GO:0019430:removal of superoxide radicals	GO:0005737:cytoplasm	GO:0004791:thioredoxin-disulfide reductase activity	gnl|CDD|223566;COG0492, TrxB, Thioredoxin reductase [Posttranslational modification, protein turnover, chaperones].
gene-b1511	1593	37	4.99	31	4.32	40	4.22	179	18.2	96	9	98	9.11	72.06323037	1.302393075	0.279167155	4.665280475	3.08E-06	1.85E-05	Ups	lsrK	U00096.3	1598617	1600209	b1511	autoinducer-2 kinase	K11216	GO:0005975:carbohydrate metabolic process;GO:0009372:quorum sensing	GO:0005737:cytoplasm	GO:0071518:autoinducer-2 kinase activity;GO:0016773:phosphotransferase activity, alcohol group as acceptor	gnl|CDD|223996;COG1070, XylB, Sugar (pentulose and hexulose) kinases [Carbohydrate transport and metabolism].
gene-b2549	3282	18	1.18	37	2.5	29	1.49	151	7.45	68	3.09	87	3.92	58.95877898	1.301778354	0.34920043	3.727883018	0.000193095	0.000749362	Ups	yphG	U00096.3	2679464	2682745	b2549	DUF5107 domain-containing protein YphG	-	-	-	-	gnl|CDD|223533;COG0457, NrfG, FOG: TPR repeat [General function prediction only].
gene-b0870	1002	119	25.5	119	26.35	185	31.05	503	81.32	501	74.64	379	56	277.9234333	1.300712085	0.212071189	6.133374782	8.60E-10	9.75E-09	Ups	ltaE	U00096.3	908293	909294	b0870	low-specificity L-threonine aldolase	K01620	GO:0006520:cellular amino acid metabolic process	GO:0005829:cytosol	GO:0042802:identical protein binding;GO:0008732:L-allo-threonine aldolase activity;GO:0050179:phenylserine aldolase activity;GO:0030170:pyridoxal phosphate binding	gnl|CDD|224919;COG2008, GLY1, Threonine aldolase [Amino acid transport and metabolism].
gene-b2492	849	9	2.28	26	6.8	32	6.34	116	22.13	59	10.37	63	10.99	45.67531191	1.299967837	0.377889008	3.44007846	0.000581546	0.001982959	Ups	focB	U00096.3	2613934	2614782	b2492	formate channel FocB	-	-	GO:0016021:integral component of membrane;GO:0005886:plasma membrane	GO:0022857:transmembrane transporter activity	gnl|CDD|225027;COG2116, FocA, Formate/nitrite family of transporters [Inorganic ion transport and metabolism].
gene-b0692	1320	13	2.11	7	1.18	28	3.57	95	11.66	24	2.71	48	5.38	30.74698211	1.298706216	0.443109572	2.930891814	0.003379905	0.009267626	Ups	potE	U00096.3	716946	718265	b0692	putrescine transporter PotE	-	-	GO:0005887:integral component of plasma membrane	GO:0015496:putrescine:ornithine antiporter activity;GO:0015293:symporter activity	gnl|CDD|223605;COG0531, PotE, Amino acid transporters [Amino acid transport and metabolism].
gene-b1444	1425	25	3.77	20	3.11	31	3.66	139	15.8	74	7.75	53	5.51	50.30661021	1.297810065	0.330332916	3.928794258	8.54E-05	0.000367857	Ups	patD	U00096.3	1515578	1517002	b1444	gamma-aminobutyraldehyde dehydrogenase	K00137	GO:0009447:putrescine catabolic process	-	GO:0033737:1-pyrroline dehydrogenase activity;GO:0019145:aminobutyraldehyde dehydrogenase activity;GO:0051287:NAD binding	gnl|CDD|223944;COG1012, PutA, NAD-dependent aldehyde dehydrogenases [Energy production and conversion].
gene-b3952	879	18	4.4	4	1.01	8	1.53	72	13.27	26	4.42	17	2.86	20.53033177	1.296719697	0.519390781	2.4966167	0.01253844	0.028306375	Ups	pflC	U00096.3	4146258	4147136	b3952	putative pyruvate formate-lyase 2 activating enzyme PflC	-	GO:0006006:glucose metabolic process	GO:0005737:cytoplasm	GO:0051539:4 iron, 4 sulfur cluster binding;GO:0043365:[formate-C-acetyltransferase]-activating enzyme activity;GO:0046872:metal ion binding	gnl|CDD|224101;COG1180, PflA, Pyruvate-formate lyase-activating enzyme [Posttranslational modification, protein turnover, chaperones].
gene-b0283	957	19	4.26	11	2.55	41	7.2	90	15.24	67	10.45	72	11.14	45.05150534	1.296319649	0.347660981	3.728688928	0.000192479	0.000748386	Ups	paoD	U00096.3	297770	298726	b0283	molybdenum cofactor insertion chaperone PaoD	-	-	-	GO:0043546:molybdopterin cofactor binding	gnl|CDD|224886;COG1975, XdhC, Xanthine and CO dehydrogenases maturation factor, XdhC/CoxF family [Posttranslational modification, protein turnover, chaperones].
gene-b2887	1920	19	2.12	21	2.43	20	1.75	119	10.04	39	3.03	60	4.63	41.18471731	1.29275458	0.377661561	3.423050464	0.000619226	0.002100963	Ups	ygfT	U00096.3	3029012	3030931	b2887	putative oxidoreductase YgfT	K00266	GO:0006537:glutamate biosynthetic process	-	GO:0051539:4 iron, 4 sulfur cluster binding;GO:0046872:metal ion binding;GO:0016639:oxidoreductase activity, acting on the CH-NH2 group of donors, NAD or NADP as acceptor	gnl|CDD|223567;COG0493, GltD, NADPH-dependent glutamate synthase beta chain and related oxidoreductases [Amino acid transport and metabolism / General function prediction only].
gene-b1670	786	8	2.19	5	1.41	10	2.14	56	11.54	10	1.9	22	4.14	15.72411978	1.292634841	0.545541552	2.369452587	0.017814439	0.03815918	Ups	ydhU	U00096.3	1749563	1750348	b1670	putative cytochrome YdhU	K08354	GO:0022904:respiratory electron transport chain	GO:0016021:integral component of membrane;GO:0005886:plasma membrane	GO:0009055:electron transfer activity;GO:0046872:metal ion binding	gnl|CDD|226602;COG4117, COG4117, Thiosulfate reductase cytochrome B subunit (membrane anchoring protein) [Energy production and conversion].
gene-b3391	1239	19	3.29	7	1.25	17	2.31	68	8.89	42	5.06	37	4.42	28.22654921	1.289134097	0.399810299	3.224364404	0.001262526	0.0039145	Ups	hofQ	U00096.3	3519465	3520703	b3391	DNA utilization protein HofQ	-	GO:0015976:carbon utilization;GO:0006308:DNA catabolic process;GO:0009306:protein secretion	GO:0009279:cell outer membrane	GO:0003677:DNA binding;GO:0008565:protein transporter activity	gnl|CDD|227133;COG4796, HofQ, Type II secretory pathway, component HofQ [Intracellular trafficking and secretion].
gene-b4067	1650	24	3.12	15	2.02	19	1.94	81	7.95	61	5.52	55	4.94	38.89665206	1.288161399	0.347202844	3.710111885	0.000207168	0.000797528	Ups	actP	U00096.3	4283253	4284902	b4067	acetate/glycolate:cation symporter	-	GO:0006814:sodium ion transport	GO:0005887:integral component of plasma membrane	GO:0015123:acetate transmembrane transporter activity;GO:0043879:glycolate transmembrane transporter activity;GO:0015293:symporter activity	gnl|CDD|226627;COG4147, DhlC, Predicted symporter [General function prediction only].
gene-b0351	951	16	3.61	13	3.03	12	2.12	72	12.27	44	6.91	31	4.83	28.16264217	1.288007935	0.407232434	3.162832393	0.001562423	0.004720934	Ups	mhpF	U00096.3	372921	373871	b0351	acetaldehyde dehydrogenase (acetylating) MhpF	K04073	GO:0019380:3-phenylpropionate catabolic process	-	GO:0008774:acetaldehyde dehydrogenase (acetylating) activity;GO:0051287:NAD binding	gnl|CDD|226935;COG4569, MhpF, Acetaldehyde dehydrogenase (acetylating) [Secondary metabolites biosynthesis, transport, and catabolism].
gene-b1441	1014	25	5.29	20	4.38	9	1.49	94	15.02	43	6.33	61	8.91	38.42567463	1.285452792	0.408320719	3.148144906	0.001643102	0.004944978	Ups	ydcT	U00096.3	1512817	1513830	b1441	putative ABC transporter ATP-binding protein YdcT	K02052	-	GO:0043190:ATP-binding cassette (ABC) transporter complex	GO:0005524:ATP binding;GO:0016887:ATPase activity;GO:0022857:transmembrane transporter activity	gnl|CDD|226361;COG3842, PotA, ABC-type spermidine/putrescine transport systems, ATPase components [Amino acid transport and metabolism].
gene-b4190	750	22	6.3	8	2.37	43	9.64	109	23.54	49	9.75	78	15.4	45.44195381	1.284214223	0.377605947	3.400937498	0.000671552	0.00225426	Ups	yjfP	U00096.3	4416952	4417701	b4190	carboxylesterase	-	-	-	GO:0016787:hydrolase activity;GO:0008236:serine-type peptidase activity;GO:0034338:short-chain carboxylesterase activity	gnl|CDD|223999;COG1073, COG1073, Hydrolases of the alpha/beta superfamily [General function prediction only].
gene-b1667	306	266	186.62	169	122.55	373	204.96	807	427.24	1191	581.01	533	257.9	514.6707835	1.279665	0.269558955	4.747254646	2.06E-06	1.28E-05	Ups	ydhR	U00096.3	1746700	1747005	b1667	putative monooxygenase YdhR	-	-	GO:0005829:cytosol	GO:0016491:oxidoreductase activity	-
gene-b2452	1227	16	2.8	5	0.9	5	0.69	40	5.28	25	3.04	28	3.38	18.06231573	1.276077021	0.503528518	2.534269613	0.0112682	0.025938359	Ups	eutH	U00096.3	2566881	2568107	b2452	putative ethanolamine permease EutH	-	GO:0046336:ethanolamine catabolic process	GO:0016021:integral component of membrane;GO:0005886:plasma membrane	GO:0034228:ethanolamine transmembrane transporter activity	gnl|CDD|225733;COG3192, EutH, Ethanolamine utilization protein [Amino acid transport and metabolism].
gene-b3234	1368	61	9.57	58	9.41	83	10.2	202	23.92	219	23.9	222	24.03	132.3665481	1.272157383	0.255399302	4.981052695	6.32E-07	4.38E-06	Ups	degQ	U00096.3	3380743	3382110	b3234	periplasmic serine endoprotease	-	GO:0006508:proteolysis;GO:0051603:proteolysis involved in cellular protein catabolic process	GO:0071575:integral component of external side of plasma membrane;GO:0042597:periplasmic space	GO:0042802:identical protein binding;GO:0008233:peptidase activity;GO:0004252:serine-type endopeptidase activity	gnl|CDD|223343;COG0265, DegQ, Trypsin-like serine proteases, typically periplasmic, contain C-terminal PDZ domain [Posttranslational modification, protein turnover, chaperones].
gene-b2661	1449	46	6.82	40	6.13	35	4.06	167	18.67	167	17.2	80	8.17	82.11785091	1.271724794	0.31607531	4.023486668	5.73E-05	0.000260488	Ups	gabD	U00096.3	2791273	2792721	b2661	succinate-semialdehyde dehydrogenase (NADP(+)) GabD	K00135	GO:0009450:gamma-aminobutyric acid catabolic process;GO:0019477:L-lysine catabolic process	-	GO:0047949:glutarate-semialdehyde dehydrogenase (NAD+) activity;GO:0004777:succinate-semialdehyde dehydrogenase (NAD+) activity;GO:0009013:succinate-semialdehyde dehydrogenase [NAD(P)+] activity	gnl|CDD|223944;COG1012, PutA, NAD-dependent aldehyde dehydrogenases [Energy production and conversion].
gene-b1645	2013	184	19.62	99	10.91	173	14.45	732	58.91	318	23.58	454	33.39	292.4380675	1.265680328	0.231786468	5.460544518	4.75E-08	4.18E-07	Ups	ydhK	U00096.3	1722121	1724133	b1645	putative transporter YdhK	-	-	GO:0016021:integral component of membrane;GO:0005886:plasma membrane	GO:0022857:transmembrane transporter activity	gnl|CDD|224208;COG1289, COG1289, Predicted membrane protein [Function unknown].
gene-b2738	639	11	3.7	5	1.74	17	4.47	62	15.72	16	3.74	36	8.34	21.28595632	1.265059709	0.482462162	2.622091034	0.008739208	0.020841996	Ups	ygbL	U00096.3	2863593	2864231	b2738	putative 3-oxo-tetronate 4-phosphate decarboxylase YgbL	-	GO:0005975:carbohydrate metabolic process	-	GO:0016829:lyase activity;GO:0046872:metal ion binding	gnl|CDD|223313;COG0235, AraD, Ribulose-5-phosphate 4-epimerase and related epimerases and aldolases [Carbohydrate transport and metabolism].
gene-b0048	480	83	37.12	125	57.78	119	41.69	379	127.92	351	109.16	349	107.66	220.2349157	1.260639086	0.25608206	4.922793436	8.53E-07	5.76E-06	Ups	folA	U00096.3	49823	50302	b0048	dihydrofolate reductase	K00287	GO:0006545:glycine biosynthetic process;GO:0006730:one-carbon metabolic process;GO:0046654:tetrahydrofolate biosynthetic process	-	GO:0004146:dihydrofolate reductase activity;GO:0050661:NADP binding	gnl|CDD|223340;COG0262, FolA, Dihydrofolate reductase [Coenzyme metabolism].
gene-b1341	1233	67	11.67	50	9	97	13.23	363	47.69	152	18.4	191	22.94	135.7914992	1.25903315	0.251865762	4.99882613	5.77E-07	4.03E-06	Ups	dgcM	U00096.3	1406563	1407795	b1341	diguanylate cyclase DgcM	-	GO:0051091:positive regulation of DNA-binding transcription factor activity;GO:1900233:positive regulation of single-species biofilm formation on inanimate substrate	-	GO:0052621:diguanylate cyclase activity;GO:0005525:GTP binding;GO:0042802:identical protein binding;GO:0046872:metal ion binding	gnl|CDD|225109;COG2199, COG2199, c-di-GMP synthetase (diguanylate cyclase, GGDEF domain) [Signal transduction mechanisms].
gene-b0507	1782	3	0.36	9	1.12	19	1.79	39	3.55	25	2.09	39	3.24	20.43674691	1.2588006	0.493008569	2.553303694	0.010670641	0.024785373	Ups	gcl	U00096.3	533916	535697	b0507	glyoxylate carboligase	K01608	GO:0046296:glycolate catabolic process;GO:0009436:glyoxylate catabolic process	-	GO:0000287:magnesium ion binding;GO:0009028:tartronate-semialdehyde synthase activity;GO:0030976:thiamine pyrophosphate binding	gnl|CDD|226469;COG3960, COG3960, Glyoxylate carboligase [General function prediction only].
gene-b2732	354	16	9.7	7	4.39	9	4.27	66	30.2	31	13.07	19	7.95	21.50350683	1.255507899	0.475939088	2.637959205	0.008340661	0.020007832	Ups	ygbA	U00096.3	2856453	2856806	b2732	protein YgbA	-	-	-	-	-
gene-b1355	135	12	19.08	9	14.79	3	3.74	35	42	26	28.75	26	28.52	17.27098889	1.247905924	0.514561548	2.42518301	0.015300671	0.033563291	Ups	ydaG	U00096.3	1419322	1419456	b1355	Rac prophage%3B uncharacterized protein YdaG	-	-	-	-	-
gene-b2880	780	4	1.1	12	3.41	22	4.74	57	11.84	26	4.98	44	8.35	24.81396835	1.240922427	0.464286661	2.672750547	0.007523217	0.018292968	Ups	ygfM	U00096.3	3020540	3021319	b2880	putative oxidoreductase	K12529	-	-	GO:0071949:FAD binding;GO:0016491:oxidoreductase activity	gnl|CDD|224238;COG1319, CoxM, Aerobic-type carbon monoxide dehydrogenase, middle subunit CoxM/CutM homologs [Energy production and conversion].
gene-b0404	582	72	26.56	83	31.64	69	19.93	329	91.58	193	49.5	229	58.26	149.7284413	1.24043673	0.256612841	4.8338841	1.34E-06	8.62E-06	Ups	acpH	U00096.3	424337	424918	b0404	acyl carrier protein phosphodiesterase	K08682	GO:0006633:fatty acid biosynthetic process	-	GO:0008770:[acyl-carrier-protein] phosphodiesterase activity	gnl|CDD|225666;COG3124, COG3124, Uncharacterized protein conserved in bacteria [Function unknown].
gene-b0400	1296	116	19.22	36	6.16	113	14.66	497	62.13	179	20.62	193	22.05	163.4416213	1.236734621	0.307092339	4.027240227	5.64E-05	0.000256934	Ups	phoR	U00096.3	417889	419184	b0400	sensor histidine kinase PhoR	K07636	GO:0016036:cellular response to phosphate starvation;GO:0006817:phosphate ion transport;GO:0046777:protein autophosphorylation;GO:0006355:regulation of transcription, DNA-templated;GO:0023014:signal transduction by protein phosphorylation	GO:0016021:integral component of membrane;GO:0005886:plasma membrane	GO:0005524:ATP binding;GO:0004721:phosphoprotein phosphatase activity;GO:0000155:phosphorelay sensor kinase activity	gnl|CDD|223715;COG0642, BaeS, Signal transduction histidine kinase [Signal transduction mechanisms].
gene-b3397	561	50	19.13	38	15.03	53	15.89	160	46.2	138	36.72	146	38.53	90.70378073	1.233653644	0.25962787	4.751622565	2.02E-06	1.26E-05	Ups	nudE	U00096.3	3525589	3526149	b3397	ADP-sugar diphosphatase NudE	K08312	-	GO:0005829:cytosol	GO:0019144:ADP-sugar diphosphatase activity;GO:0000287:magnesium ion binding	gnl|CDD|223568;COG0494, MutT, NTP pyrophosphohydrolases including oxidative damage repair enzymes [DNA replication, recombination, and repair / General function prediction only].
gene-b1282	327	18	11.82	16	10.86	21	10.8	112	55.49	50	22.83	30	13.58	35.86911511	1.230912803	0.397209753	3.098898736	0.001942414	0.005725465	Ups	yciH	U00096.3	1342658	1342984	b1282	putative translation factor	-	-	-	GO:0043024:ribosomal small subunit binding;GO:0003743:translation initiation factor activity	gnl|CDD|223102;COG0023, SUI1, Translation initiation factor 1 (eIF-1/SUI1) and related proteins [Translation, ribosomal structure and biogenesis].
gene-b0215	732	29	8.51	38	11.52	59	13.55	174	38.51	93	18.97	136	27.51	80.44647804	1.229735814	0.291027984	4.225489926	2.38E-05	0.000118546	Ups	dnaQ	U00096.3	236067	236798	b0215	DNA polymerase III subunit epsilon	K02342	GO:0045004:DNA replication proofreading	GO:0044776:DNA polymerase III, core complex	GO:0003677:DNA binding;GO:0003887:DNA-directed DNA polymerase activity;GO:0004527:exonuclease activity;GO:0046872:metal ion binding	gnl|CDD|223916;COG0847, DnaQ, DNA polymerase III, epsilon subunit and related 3'-5' exonucleases [DNA replication, recombination, and repair].
gene-b1888	1674	22	2.82	5	0.66	28	2.81	71	6.87	58	5.17	43	3.8	33.80645529	1.229427778	0.394993574	3.112526022	0.001854937	0.005497796	Ups	cheA	U00096.3	1973360	1975324	b1888	chemotaxis protein CheA	K03407	GO:0006935:chemotaxis;GO:0051649:establishment of localization in cell;GO:0031400:negative regulation of protein modification process;GO:0000160:phosphorelay signal transduction system;GO:0016310:phosphorylation;GO:1901875:positive regulation of post-translational protein modification;GO:0035307:positive regulation of protein dephosphorylation;GO:0046777:protein autophosphorylation;GO:1902021:reg…	GO:0005737:cytoplasm;GO:0005829:cytosol;GO:0098561:methyl accepting chemotaxis protein complex;GO:0005886:plasma membrane	GO:0005524:ATP binding;GO:0000155:phosphorelay sensor kinase activity;GO:0004673:protein histidine kinase activity	gnl|CDD|223716;COG0643, CheA, Chemotaxis protein histidine kinase and related kinases [Cell motility and secretion / Signal transduction mechanisms].
gene-b2662	1281	81	13.58	55	9.53	49	6.43	228	28.83	234	27.27	142	16.41	122.2130658	1.229408834	0.287691109	4.273364023	1.93E-05	9.73E-05	Ups	gabT	U00096.3	2792735	2794015	b2662	4-aminobutyrate aminotransferase GabT	K07250	GO:0042450:arginine biosynthetic process via ornithine;GO:0009450:gamma-aminobutyric acid catabolic process	GO:0005829:cytosol	GO:0003867:4-aminobutyrate transaminase activity;GO:0034386:4-aminobutyrate:2-oxoglutarate transaminase activity;GO:0047589:5-aminovalerate transaminase activity;GO:0003992:N2-acetyl-L-ornithine:2-oxoglutarate 5-aminotransferase activity;GO:0030170:pyridoxal phosphate binding	gnl|CDD|223238;COG0160, GabT, 4-aminobutyrate aminotransferase and related aminotransferases [Amino acid transport and metabolism].
gene-b0353	1212	7	1.24	14	2.56	19	2.64	42	5.61	42	5.17	45	5.5	26.44651844	1.227939606	0.428107651	2.868296332	0.004126888	0.011021155	Ups	mhpT	U00096.3	375459	376670	b0353	3-hydroxyphenylpropionate/3-hydroxycinnamate:H(+) symporter	-	-	GO:0016021:integral component of membrane;GO:0005886:plasma membrane	GO:0015293:symporter activity	gnl|CDD|225371;COG2814, AraJ, Arabinose efflux permease [Carbohydrate transport and metabolism].
gene-b1519	759	34	9.62	36	10.52	82	18.17	198	42.26	170	33.43	106	20.68	94.1858189	1.227147052	0.286925293	4.276886989	1.90E-05	9.59E-05	Ups	tam	U00096.3	1607346	1608104	b1519	trans-aconitate 2-methyltransferase	-	-	GO:0005737:cytoplasm	GO:0030798:trans-aconitate 2-methyltransferase activity	gnl|CDD|226591;COG4106, Tam, Trans-aconitate methyltransferase [General function prediction only].
gene-b1520	915	19	4.46	21	5.09	57	10.47	93	16.47	100	16.31	99	16.02	59.97748902	1.22671663	0.340668464	3.600910446	0.000317105	0.001155208	Ups	yneE	U00096.3	1608108	1609022	b1520	PF01062 family inner membrane protein YneE	-	-	GO:0016021:integral component of membrane;GO:0005886:plasma membrane	-	gnl|CDD|226304;COG3781, COG3781, Predicted membrane protein [Function unknown].
gene-b0019	1167	335	61.63	162	30.8	278	40.06	1403	194.76	569	72.78	587	74.48	488.7017977	1.226605721	0.248000184	4.945987132	7.58E-07	5.16E-06	Ups	nhaA	U00096.3	17489	18655	b0019	Na(+):H(+) antiporter NhaA	-	GO:0006883:cellular sodium ion homeostasis;GO:0051453:regulation of intracellular pH;GO:0043157:response to cation stress;GO:0036376:sodium ion export across plasma membrane	GO:0005887:integral component of plasma membrane;GO:0005886:plasma membrane	GO:1901612:cardiolipin binding;GO:0015385:sodium:proton antiporter activity	gnl|CDD|225549;COG3004, NhaA, Na+/H+ antiporter [Inorganic ion transport and metabolism].
gene-b1542	1461	12	1.76	12	1.82	15	1.73	80	8.87	21	2.15	36	3.65	25.70338231	1.225515981	0.445322224	2.751975794	0.00592369	0.015009429	Ups	ydfI	U00096.3	1629453	1630913	b1542	putative oxidoreductase YdfI	-	GO:0019594:mannitol metabolic process	-	GO:0050662:coenzyme binding;GO:0016491:oxidoreductase activity	gnl|CDD|223324;COG0246, MtlD, Mannitol-1-phosphate/altronate dehydrogenases [Carbohydrate transport and metabolism].
gene-b1650	1098	98	19.16	86	17.38	133	20.37	587	86.61	210	28.55	254	34.25	200.5433645	1.221099273	0.255596472	4.777449634	1.78E-06	1.12E-05	Ups	nemA	U00096.3	1726659	1727756	b1650	N-ethylmaleimide reductase	K10680	GO:0046256:2,4,6-trinitrotoluene catabolic process;GO:0018937:nitroglycerin metabolic process;GO:0006805:xenobiotic metabolic process	GO:0005829:cytosol	GO:0034567:chromate reductase activity;GO:0010181:FMN binding;GO:0008748:N-ethylmaleimide reductase activity;GO:0046857:oxidoreductase activity, acting on other nitrogenous compounds as donors, with NAD or NADP as acceptor	gnl|CDD|224814;COG1902, NemA, NADH:flavin oxidoreductases, Old Yellow Enzyme family [Energy production and conversion].
gene-b1774	1044	16	3.29	8	1.7	6	0.97	58	9	22	3.15	27	3.83	20.32006824	1.220745193	0.486008843	2.51177568	0.012012542	0.027344865	Ups	ydjJ	U00096.3	1857790	1858833	b1774	putative zinc-binding dehydrogenase YdjJ	K00008	-	-	GO:0016491:oxidoreductase activity;GO:0008270:zinc ion binding	gnl|CDD|223991;COG1063, Tdh, Threonine dehydrogenase and related Zn-dependent dehydrogenases [Amino acid transport and metabolism / General function prediction only].
gene-b2100	966	22	4.89	18	4.13	19	3.31	86	14.42	52	8.04	56	8.58	38.5656547	1.220117674	0.34845686	3.501488459	0.000462667	0.001616576	Ups	yegV	U00096.3	2181096	2182061	b2100	putative sugar kinase YegV	-	-	-	GO:0016301:kinase activity;GO:0016773:phosphotransferase activity, alcohol group as acceptor	gnl|CDD|223598;COG0524, RbsK, Sugar kinases, ribokinase family [Carbohydrate transport and metabolism].
gene-b1788	105	7	14.31	6	12.68	13	20.82	31	47.83	22	31.28	31	43.71	16.84517367	1.217514302	0.487188218	2.499063517	0.012452199	0.028152356	Ups	yoaI	U00096.3	1874078	1874182	b1788	protein YoaI	-	-	-	-	-
gene-b2787	1341	47	7.52	20	3.31	34	4.26	164	19.81	87	9.68	78	8.61	63.88691788	1.217451528	0.311717008	3.905630736	9.40E-05	0.000401151	Ups	gudD	U00096.3	2918045	2919385	b2787	D-glucarate dehydratase	K01706	GO:0042838:D-glucarate catabolic process	-	GO:0008872:glucarate dehydratase activity;GO:0000287:magnesium ion binding	gnl|CDD|227284;COG4948, COG4948, L-alanine-DL-glutamate epimerase and related enzymes of enolase superfamily [Cell envelope biogenesis, outer membrane / General function prediction only].
gene-b3188	279	29	22.32	12	9.54	14	8.44	76	44.13	48	25.68	56	29.72	35.89543921	1.217380252	0.383981525	3.170413606	0.001522221	0.004618454	Ups	sfsB	U00096.3	3334909	3335187	b3188	putative transcriptional regulator SfsB	-	-	-	GO:0003677:DNA binding	gnl|CDD|225957;COG3423, Nlp, Predicted transcriptional regulator [Transcription].
gene-b1635	606	140	49.6	140	51.26	251	69.64	494	132.06	546	134.5	549	134.14	331.3945441	1.215360941	0.23364391	5.201765963	1.97E-07	1.51E-06	Ups	gstA	U00096.3	1714377	1714982	b1635	glutathione S-transferase GstA	K00799	-	GO:0005737:cytoplasm	GO:0004364:glutathione transferase activity	gnl|CDD|223698;COG0625, Gst, Glutathione S-transferase [Posttranslational modification, protein turnover, chaperones].
gene-b4074	1659	14	1.81	2	0.27	8	0.81	27	2.64	26	2.34	25	2.23	15.60386504	1.21508207	0.528146403	2.300653878	0.021411203	0.044628432	Ups	nrfE	U00096.3	4291512	4293170	b4074	putative cytochrome c-type biogenesis protein NrfE	-	GO:0018378:cytochrome c-heme linkage via heme-L-cysteine	GO:0016021:integral component of membrane;GO:0005886:plasma membrane	GO:0020037:heme binding;GO:0015232:heme transporter activity	gnl|CDD|224061;COG1138, CcmF, Cytochrome c biogenesis factor [Posttranslational modification, protein turnover, chaperones].
gene-b1037	834	10	2.57	12	3.19	24	4.84	80	15.54	49	8.77	24	4.26	29.10507397	1.213556158	0.423939873	2.862566687	0.004202248	0.011200534	Ups	csgG	U00096.3	1100851	1101684	b1037	curli secretion channel	-	-	GO:0030288:outer membrane-bounded periplasmic space;GO:0005886:plasma membrane	GO:0042802:identical protein binding	gnl|CDD|224379;COG1462, CsgG, Uncharacterized protein involved in formation of curli polymers [Cell envelope biogenesis, outer membrane].
gene-b0624	384	17	9.5	9	5.2	21	9.2	74	31.22	36	13.99	42	16.19	29.49986651	1.212577132	0.38919286	3.11562019	0.001835585	0.00545226	Ups	crcB	U00096.3	657555	657938	b0624	F(-) channel	-	-	GO:0005887:integral component of plasma membrane	GO:0015103:inorganic anion transmembrane transporter activity	gnl|CDD|223317;COG0239, CrcB, Integral membrane protein possibly involved in chromosome condensation [Cell division and chromosome partitioning].
gene-b0062	1503	17	2.43	7	1.03	22	2.46	83	8.95	28	2.78	40	3.94	28.55933576	1.212238972	0.420303917	2.884196228	0.003924141	0.01054838	Ups	araA	U00096.3	66835	68337	b0062	L-arabinose isomerase	K01804	GO:0019569:L-arabinose catabolic process to xylulose 5-phosphate	GO:0005737:cytoplasm	GO:0008733:L-arabinose isomerase activity;GO:0030145:manganese ion binding	gnl|CDD|225071;COG2160, AraA, L-arabinose isomerase [Carbohydrate transport and metabolism].
gene-b0492	855	197	49.47	164	42.56	313	61.56	1113	210.89	487	85.03	532	92.13	414.1340948	1.20003518	0.217652217	5.513544484	3.52E-08	3.15E-07	Ups	cnoX	U00096.3	517425	518279	b0492	chaperedoxin	-	GO:0045454:cell redox homeostasis;GO:0061077:chaperone-mediated protein folding	GO:0005829:cytosol	GO:0015035:protein disulfide oxidoreductase activity	gnl|CDD|225660;COG3118, COG3118, Thioredoxin domain-containing protein [Posttranslational modification, protein turnover, chaperones].
gene-b4296	1350	17	2.7	11	1.81	34	4.23	111	13.32	33	3.65	55	6.03	37.75916515	1.196759939	0.397346212	3.011882089	0.002596334	0.007360168	Ups	yjhF	U00096.3	4520671	4522020	b4296	KpLE2 phage-like element%3B putative transporter YjhF	-	-	GO:0016021:integral component of membrane;GO:0005886:plasma membrane	GO:0015128:gluconate transmembrane transporter activity	gnl|CDD|225330;COG2610, GntT, H+/gluconate symporter and related permeases [Carbohydrate transport and metabolism / Amino acid transport and metabolism].
gene-b0124	2391	1282	115.11	1193	110.72	1000	70.32	3583	242.77	4581	286	2856	176.86	2285.082525	1.192660135	0.275147168	4.334626248	1.46E-05	7.59E-05	Ups	gcd	U00096.3	138835	141225	b0124	quinoprotein glucose dehydrogenase	K00117	-	GO:0016021:integral component of membrane;GO:0030288:outer membrane-bounded periplasmic space;GO:0005886:plasma membrane	GO:0000287:magnesium ion binding;GO:0070968:pyrroloquinoline quinone binding;GO:0008876:quinoprotein glucose dehydrogenase activity;GO:0048039:ubiquinone binding	gnl|CDD|227326;COG4993, Gcd, Glucose dehydrogenase [Carbohydrate transport and metabolism].
gene-b1055	1053	120	24.47	99	20.86	152	24.27	440	67.69	367	52.03	324	45.56	230.8402111	1.192397638	0.19502775	6.113989613	9.72E-10	1.10E-08	Ups	trhO	U00096.3	1116807	1117859	b1055	tRNA U34 hydroxylase TrhO	-	-	-	-	gnl|CDD|223982;COG1054, COG1054, Predicted sulfurtransferase [General function prediction only].
gene-b0788	957	28	6.28	14	3.25	6	1.05	74	12.53	49	7.64	41	6.34	32.43964451	1.191911786	0.442226527	2.695251669	0.007033548	0.017338711	Ups	ybhN	U00096.3	821542	822498	b0788	PF03706 family inner membrane protein YbhN	-	-	GO:0016021:integral component of membrane;GO:0005886:plasma membrane	-	gnl|CDD|223469;COG0392, COG0392, Predicted integral membrane protein [Function unknown].
gene-b3351	555	23	8.9	29	11.59	50	15.15	114	33.28	119	32.01	77	20.54	63.33705564	1.18145777	0.312407986	3.781778386	0.000155712	0.00062376	Ups	kefG	U00096.3	3480607	3481161	b3351	glutathione-regulated potassium-efflux system ancillary protein KefG	-	GO:0032414:positive regulation of ion transmembrane transporter activity;GO:1901381:positive regulation of potassium ion transmembrane transport;GO:0006813:potassium ion transport	GO:0005886:plasma membrane	GO:0003955:NAD(P)H dehydrogenase (quinone) activity	gnl|CDD|225158;COG2249, MdaB, Putative NADPH-quinone reductase (modulator of drug activity B) [General function prediction only].
gene-b4392	1938	66	7.31	62	7.1	76	6.59	224	18.72	182	14.02	215	16.43	128.6803727	1.17911747	0.243654871	4.839293661	1.30E-06	8.40E-06	Ups	slt	U00096.3	4630733	4632670	b4392	soluble lytic murein transglycosylase	-	GO:0071555:cell wall organization;GO:0000270:peptidoglycan metabolic process	GO:0016020:membrane;GO:0042597:periplasmic space	GO:0004553:hydrolase activity, hydrolyzing O-glycosyl compounds;GO:0016829:lyase activity;GO:0008933:lytic transglycosylase activity	gnl|CDD|223812;COG0741, MltE, Soluble lytic murein transglycosylase and related regulatory proteins (some contain LysM/invasin domains) [Cell envelope biogenesis, outer membrane].
gene-b2001	1533	8	1.12	12	1.74	23	2.52	70	7.4	32	3.12	36	3.48	26.77783718	1.177992349	0.420175462	2.803572451	0.005053988	0.013104587	Ups	yeeR	U00096.3	2074779	2076311	b2001	CP4-44 prophage%3B inner membrane protein YeeR	-	-	GO:0016021:integral component of membrane;GO:0005886:plasma membrane	-	-
gene-b0707	510	22	9.26	7	3.05	31	10.22	66	20.97	56	16.39	56	16.26	36.04439482	1.177959286	0.375972219	3.133101928	0.001729694	0.005177343	Ups	ybgA	U00096.3	739001	739510	b0707	DUF1722 domain-containing protein YbgA	-	-	-	-	gnl|CDD|225811;COG3272, COG3272, Uncharacterized conserved protein [Function unknown].
gene-b2987	1500	26	3.72	14	2.07	28	3.14	124	13.39	34	3.38	62	6.12	42.06262418	1.176192878	0.381592929	3.082323565	0.002053914	0.006017969	Ups	pitB	U00096.3	3134872	3136371	b2987	metal phosphate:H(+) symporter PitB	-	GO:0035435:phosphate ion transmembrane transport	GO:0016021:integral component of membrane;GO:0005887:integral component of plasma membrane;GO:0005886:plasma membrane	GO:0005315:inorganic phosphate transmembrane transporter activity	gnl|CDD|223383;COG0306, PitA, Phosphate/sulphate permeases [Inorganic ion transport and metabolism].
gene-b4197	855	14	3.52	12	3.11	10	1.97	78	14.78	36	6.29	14	2.42	23.81136152	1.173019943	0.485460018	2.416305975	0.01567888	0.034142779	Ups	ulaE	U00096.3	4422846	4423700	b4197	L-ribulose-5-phosphate 3-epimerase UlaE	K03079	GO:0019854:L-ascorbic acid catabolic process	-	GO:0016861:intramolecular oxidoreductase activity, interconverting aldoses and ketoses;GO:0034015:L-ribulose-5-phosphate 3-epimerase activity	gnl|CDD|226150;COG3623, SgaU, Putative L-xylulose-5-phosphate 3-epimerase [Carbohydrate transport and metabolism].
gene-b0979	1137	22	4.15	27	5.27	41	6.06	124	17.67	77	10.11	78	10.16	55.94576499	1.172829048	0.303751172	3.861150691	0.000112854	0.000471414	Ups	appB	U00096.3	1039296	1040432	b0979	cytochrome bd-II ubiquinol oxidase subunit II	K00426	GO:0019646:aerobic electron transport chain;GO:0006119:oxidative phosphorylation	GO:0070069:cytochrome complex;GO:0016021:integral component of membrane;GO:0005886:plasma membrane	GO:0009055:electron transfer activity;GO:0046872:metal ion binding;GO:0016682:oxidoreductase activity, acting on diphenols and related substances as donors, oxygen as acceptor	gnl|CDD|224213;COG1294, AppB, Cytochrome bd-type quinol oxidase, subunit 2 [Energy production and conversion].
gene-b1651	408	27	14.21	22	11.96	52	21.43	154	61.15	83	30.37	74	26.85	60.91897606	1.171960673	0.305040642	3.841982061	0.000122045	0.000506196	Ups	gloA	U00096.3	1727837	1728244	b1651	glyoxalase I	K01759	-	-	GO:0004462:lactoylglutathione lyase activity;GO:0046872:metal ion binding	gnl|CDD|223423;COG0346, GloA, Lactoylglutathione lyase and related lyases [Amino acid transport and metabolism].
gene-b2989	867	104	25.75	92	23.55	142	27.54	335	62.6	383	65.94	284	48.5	208.772302	1.170801685	0.228529378	5.123199895	3.00E-07	2.20E-06	Ups	yghU	U00096.3	3138727	3139593	b2989	disulfide reductase/organic hydroperoxide reductase	-	-	-	GO:0015036:disulfide oxidoreductase activity;GO:0004601:peroxidase activity	gnl|CDD|223698;COG0625, Gst, Glutathione S-transferase [Posttranslational modification, protein turnover, chaperones].
gene-b4300	783	19	5.21	5	1.42	10	2.15	55	11.38	33	6.29	23	4.35	21.47742023	1.170141771	0.467738119	2.501702817	0.012359763	0.027995442	Ups	sgcR	U00096.3	4526106	4526888	b4300	KpLE2 phage-like element%3B putative DNA-binding transcriptional regulator SgcR	-	GO:0006351:transcription, DNA-templated	-	GO:0003677:DNA binding;GO:0003700:DNA-binding transcription factor activity	gnl|CDD|224268;COG1349, GlpR, Transcriptional regulators of sugar metabolism [Transcription / Carbohydrate transport and metabolism].
gene-b4187	1626	16	2.11	22	3	59	6.1	129	12.85	87	7.99	75	6.83	57.91987448	1.167464769	0.340655386	3.427113781	0.000610033	0.002071488	Ups	aidB	U00096.3	4414275	4415900	b4187	putative acyl-CoA dehydrogenase AidB	-	GO:0006974:cellular response to DNA damage stimulus;GO:0045892:negative regulation of transcription, DNA-templated	GO:0005737:cytoplasm	GO:0003677:DNA binding;GO:0042802:identical protein binding;GO:0008470:isovaleryl-CoA dehydrogenase activity;GO:0043565:sequence-specific DNA binding	gnl|CDD|224871;COG1960, CaiA, Acyl-CoA dehydrogenases [Lipid metabolism].
gene-b3099	405	35	18.55	19	10.41	45	18.68	103	41.2	104	38.33	85	31.08	60.09595815	1.16674392	0.301448415	3.870459625	0.00010863	0.00045516	Ups	yqjE	U00096.3	3249683	3250087	b3099	inner membrane protein YqjE	-	-	GO:0016021:integral component of membrane;GO:0005886:plasma membrane	-	gnl|CDD|227681;COG5393, COG5393, Predicted membrane protein [Function unknown].
gene-b4025	1650	315	40.99	268	36.04	717	73.07	1271	124.79	1373	124.22	1044	93.68	765.5759454	1.16632443	0.246332182	4.734762713	2.19E-06	1.36E-05	Ups	pgi	U00096.3	4233758	4235407	b4025	glucose-6-phosphate isomerase	K01810	GO:0006094:gluconeogenesis;GO:0006096:glycolytic process	GO:0005737:cytoplasm	GO:0004347:glucose-6-phosphate isomerase activity	gnl|CDD|223244;COG0166, Pgi, Glucose-6-phosphate isomerase [Carbohydrate transport and metabolism].
gene-b3403	1623	330	43.65	305	41.7	830	85.99	2478	247.35	964	88.66	1029	93.87	861.830051	1.165261299	0.275587129	4.228286358	2.35E-05	0.000117225	Ups	pck	U00096.3	3532818	3534440	b3403	phosphoenolpyruvate carboxykinase (ATP)	K01610	GO:0006094:gluconeogenesis	GO:0005737:cytoplasm	GO:0005524:ATP binding;GO:0046872:metal ion binding;GO:0004612:phosphoenolpyruvate carboxykinase (ATP) activity	gnl|CDD|224779;COG1866, PckA, Phosphoenolpyruvate carboxykinase (ATP) [Energy production and conversion].
gene-b2647	4581	70	3.28	67	3.25	67	2.46	325	11.49	142	4.63	186	6.01	129.4174893	1.164717055	0.263688274	4.417022562	1.00E-05	5.34E-05	Ups	ypjA	U00096.3	2778146	2782726	b2647	adhesin-like autotransporter YpjA	-	-	GO:0009279:cell outer membrane;GO:0016021:integral component of membrane	-	gnl|CDD|225999;COG3468, AidA, Type V secretory pathway, adhesin AidA [Cell envelope biogenesis, outer membrane / Intracellular trafficking and secretion].
gene-b2366	1329	36	5.82	24	4.01	57	7.21	192	23.4	66	7.41	104	11.59	70.39654881	1.163897162	0.316422153	3.678304923	0.000234789	0.000884394	Ups	dsdA	U00096.3	2479202	2480530	b2366	D-serine ammonia-lyase	K01753	GO:0046416:D-amino acid metabolic process	-	GO:0008721:D-serine ammonia-lyase activity;GO:0016836:hydro-lyase activity;GO:0030170:pyridoxal phosphate binding	gnl|CDD|225590;COG3048, DsdA, D-serine dehydratase [Amino acid transport and metabolism].
gene-b3909	984	19	4.15	27	6.09	13	2.22	76	12.51	42	6.37	76	11.44	39.96992678	1.161054453	0.407247559	2.850979525	0.004358478	0.011556868	Ups	kdgT	U00096.3	4101690	4102673	b3909	2-dehydro-3-deoxy-D-gluconate:H(+) symporter	-	-	GO:0016021:integral component of membrane;GO:0005886:plasma membrane	GO:0015649:2-keto-3-deoxygluconate:proton symporter activity	-
gene-b4245	936	197	45.19	235	55.71	278	49.94	685	118.56	1010	161.08	453	71.66	448.2984757	1.15950781	0.278665005	4.160938004	3.17E-05	0.000150516	Ups	pyrB	U00096.3	4471460	4472395	b4245	aspartate carbamoyltransferase catalytic subunit	K00609	GO:0006207:'de novo' pyrimidine nucleobase biosynthetic process;GO:0044205:'de novo' UMP biosynthetic process;GO:0006520:cellular amino acid metabolic process	-	GO:0016597:amino acid binding;GO:0004070:aspartate carbamoyltransferase activity	gnl|CDD|223614;COG0540, PyrB, Aspartate carbamoyltransferase, catalytic chain [Nucleotide transport and metabolism].
gene-b4364	771	54	15.04	20	5.76	51	11.12	222	46.65	64	12.39	106	20.36	75.24029181	1.156378502	0.341753726	3.383660262	0.000715264	0.002379574	Ups	yjjP	U00096.3	4602088	4602858	b4364	putative succinate exporter YjjP	-	GO:0015744:succinate transport	GO:0005887:integral component of plasma membrane;GO:0005886:plasma membrane	-	gnl|CDD|225514;COG2966, COG2966, Uncharacterized conserved protein [Function unknown].
gene-b0981	2181	78	7.68	64	6.51	143	11.02	439	32.61	216	14.78	208	14.12	169.6372301	1.154648822	0.241743588	4.776336913	1.79E-06	1.12E-05	Ups	etk	U00096.3	1042030	1044210	b0981	protein-tyrosine kinase Etk	-	GO:0045226:extracellular polysaccharide biosynthetic process;GO:0009103:lipopolysaccharide biosynthetic process;GO:0038083:peptidyl-tyrosine autophosphorylation	GO:0016021:integral component of membrane;GO:0005886:plasma membrane	GO:0005524:ATP binding;GO:0042802:identical protein binding;GO:0004713:protein tyrosine kinase activity	gnl|CDD|225747;COG3206, GumC, Uncharacterized protein involved in exopolysaccharide biosynthesis [Cell envelope biogenesis, outer membrane].
gene-b0578	654	111	36.44	113	38.34	184	47.31	404	100.08	484	110.47	306	69.28	248.9048213	1.152822231	0.239421275	4.815036714	1.47E-06	9.42E-06	Ups	nfsB	U00096.3	604771	605424	b0578	NAD(P)H nitroreductase NfsB	K10679	GO:0046256:2,4,6-trinitrotoluene catabolic process	GO:0005829:cytosol;GO:0016020:membrane	GO:0004155:6,7-dihydropteridine reductase activity;GO:0010181:FMN binding;GO:0042802:identical protein binding;GO:0018545:NAD(P)H nitroreductase activity	gnl|CDD|223849;COG0778, NfnB, Nitroreductase [Energy production and conversion].
gene-b0875	696	81	24.99	63	20.09	87	21.02	301	70.06	169	36.25	229	48.72	142.2467086	1.152286457	0.232760866	4.950516277	7.40E-07	5.06E-06	Ups	aqpZ	U00096.3	915352	916047	b0875	water channel AqpZ	-	-	GO:0016021:integral component of membrane;GO:0005886:plasma membrane	GO:0015250:water channel activity	gnl|CDD|223653;COG0580, GlpF, Glycerol uptake facilitator and related permeases (Major Intrinsic Protein Family) [Carbohydrate transport and metabolism].
gene-b3693	879	21	5.13	11	2.78	34	6.5	122	22.49	51	8.66	35	5.9	39.24785721	1.151008972	0.391359988	2.941049178	0.003271026	0.009017304	Ups	dgoK	U00096.3	3873596	3874474	b3693	2-dehydro-3-deoxygalactonokinase	K00883	GO:0034194:D-galactonate catabolic process	-	GO:0008671:2-dehydro-3-deoxygalactonokinase activity;GO:0005524:ATP binding	gnl|CDD|226257;COG3734, DgoK, 2-keto-3-deoxy-galactonokinase [Carbohydrate transport and metabolism].
gene-b4070	1437	8	1.2	25	3.86	12	1.4	83	9.36	30	3.12	45	4.64	30.98017791	1.15017797	0.460604886	2.497103279	0.012521248	0.028283128	Ups	nrfA	U00096.3	4287764	4289200	b4070	cytochrome c552 nitrite reductase	K03385	GO:0042128:nitrate assimilation	GO:0042597:periplasmic space	GO:0005509:calcium ion binding;GO:0020037:heme binding;GO:0005506:iron ion binding;GO:0042279:nitrite reductase (cytochrome, ammonia-forming) activity	gnl|CDD|225840;COG3303, NrfA, Formate-dependent nitrite reductase, periplasmic cytochrome c552 subunit [Inorganic ion transport and metabolism].
gene-b2545	1062	19	3.84	10	2.09	25	3.96	92	14.03	41	5.76	36	5.02	32.51862617	1.147148538	0.387546347	2.96002929	0.003076098	0.008537317	Ups	yphC	U00096.3	2674700	2675761	b2545	putative zinc-binding dehydrogenase YphC	-	-	-	GO:0016491:oxidoreductase activity;GO:0008270:zinc ion binding	gnl|CDD|223991;COG1063, Tdh, Threonine dehydrogenase and related Zn-dependent dehydrogenases [Amino acid transport and metabolism / General function prediction only].
gene-b1332	258	89	74.06	78	67.08	176	114.7	422	264.98	309	178.78	268	153.8	202.9205245	1.144914762	0.220289482	5.197319237	2.02E-07	1.54E-06	Ups	ynaJ	U00096.3	1397365	1397622	b1332	DUF2534 domain-containing protein YnaJ	-	-	GO:0016021:integral component of membrane;GO:0005886:plasma membrane	-	-
gene-b0312	1473	75	10.93	75	11.3	29	3.31	235	25.85	210	21.28	143	14.37	120.1952026	1.143071856	0.348911508	3.276108206	0.001052482	0.003326103	Ups	betB	U00096.3	327261	328733	b0312	betaine aldehyde dehydrogenase	K00130	GO:0019285:glycine betaine biosynthetic process from choline	-	GO:0008802:betaine-aldehyde dehydrogenase activity;GO:0046872:metal ion binding	gnl|CDD|223944;COG1012, PutA, NAD-dependent aldehyde dehydrogenases [Energy production and conversion].
gene-b2883	1320	25	4.07	8	1.34	22	2.8	77	9.45	34	3.84	56	6.28	33.25258891	1.142278074	0.394880956	2.892715026	0.003819277	0.010303062	Ups	guaD	U00096.3	3025766	3027085	b2883	guanine deaminase	K01487	GO:0006147:guanine catabolic process	-	GO:0018756:ammeline aminohydrolase activity;GO:0008892:guanine deaminase activity;GO:0008270:zinc ion binding	gnl|CDD|223479;COG0402, SsnA, Cytosine deaminase and related metal-dependent hydrolases [Nucleotide transport and metabolism / General function prediction only].
gene-b2876	771	7	1.95	12	3.45	14	3.05	55	11.56	35	6.78	18	3.46	21.04449482	1.140144465	0.466685636	2.443067403	0.014563017	0.032220872	Ups	yqeC	U00096.3	3014287	3015057	b2876	uncharacterized protein YqeC	-	GO:0009058:biosynthetic process	-	GO:0005524:ATP binding	-
gene-b0401	1320	583	94.82	505	84.89	988	125.86	2453	301.06	1915	216.56	1648	184.86	1233.181645	1.139122289	0.187375583	6.079352869	1.21E-09	1.34E-08	Ups	brnQ	U00096.3	419591	420910	b0401	branched chain amino acid transporter BrnQ	-	-	GO:0016021:integral component of membrane;GO:0005886:plasma membrane	GO:0015658:branched-chain amino acid transmembrane transporter activity	gnl|CDD|224039;COG1114, BrnQ, Branched-chain amino acid permeases [Amino acid transport and metabolism].
gene-b4263	1503	68	9.71	74	10.92	108	12.08	199	21.45	274	27.21	244	24.04	153.4164015	1.138019588	0.273408667	4.162339116	3.15E-05	0.000149901	Ups	yjgR	U00096.3	4488561	4490063	b4263	DUF853 domain-containing protein YjgR	-	-	-	-	gnl|CDD|223510;COG0433, COG0433, HerA helicase [Replication, recombination, and repair].
gene-b1612	1647	56	7.3	51	6.87	96	9.8	220	21.64	207	18.76	162	14.56	121.7557854	1.137798977	0.242157968	4.698581609	2.62E-06	1.60E-05	Ups	fumA	U00096.3	1686731	1688377	b1612	fumarase A	K01676	GO:0006099:tricarboxylic acid cycle	-	GO:0051539:4 iron, 4 sulfur cluster binding;GO:0004333:fumarate hydratase activity;GO:0046872:metal ion binding;GO:0050163:oxaloacetate tautomerase activity	gnl|CDD|224862;COG1951, TtdA, Tartrate dehydratase alpha subunit/Fumarate hydratase class I, N-terminal domain [Energy production and conversion].
gene-b1270	591	66	23.98	71	26.66	93	26.46	305	83.61	190	47.99	198	49.61	140.9162061	1.136125903	0.226330023	5.019775497	5.17E-07	3.67E-06	Ups	btuR	U00096.3	1327767	1328357	b1270	cobinamide/cobalamin adenosyltransferase	K19221	GO:0009236:cobalamin biosynthetic process;GO:0006779:porphyrin-containing compound biosynthetic process	GO:0005737:cytoplasm	GO:0005524:ATP binding;GO:0008817:cob(I)yrinic acid a,c-diamide adenosyltransferase activity	gnl|CDD|225020;COG2109, BtuR, ATP:corrinoid adenosyltransferase [Coenzyme metabolism].
gene-b2584	2661	318	25.66	150	12.51	466	29.45	1351	82.25	690	38.71	678	37.73	539.2295487	1.135324408	0.236150324	4.807634342	1.53E-06	9.74E-06	Ups	patZ	U00096.3	2719953	2722613	b2584	peptidyl-lysine N-acetyltransferase	-	GO:0018393:internal peptidyl-lysine acetylation;GO:0051289:protein homotetramerization;GO:0032462:regulation of protein homooligomerization;GO:0009408:response to heat;GO:0006979:response to oxidative stress	-	GO:0005524:ATP binding;GO:0048037:cofactor binding;GO:0046872:metal ion binding;GO:0061733:peptide-lysine-N-acetyltransferase activity;GO:0052858:peptidyl-lysine acetyltransferase activity	gnl|CDD|223972;COG1042, COG1042, Acyl-CoA synthetase (NDP forming) [Energy production and conversion].
gene-b2215	1104	3682	716.01	1978	397.56	5179	788.8	9335	1369.84	13301	1798.48	7466	1001.31	6343.647322	1.134972757	0.279429052	4.061756463	4.87E-05	0.00022448	Ups	ompC	U00096.3	2311646	2312749	b2215	outer membrane porin C	K09475	GO:0006974:cellular response to DNA damage stimulus;GO:0015914:phospholipid transport	GO:0009279:cell outer membrane;GO:0045203:integral component of cell outer membrane;GO:0046930:pore complex	GO:0046872:metal ion binding;GO:0015288:porin activity	gnl|CDD|225744;COG3203, OmpC, Outer membrane protein (porin) [Cell envelope biogenesis, outer membrane].
gene-b2735	768	92	25.72	53	15.31	83	18.17	238	50.2	194	37.71	230	44.34	138.3311492	1.132273165	0.242995313	4.659650234	3.17E-06	1.89E-05	Ups	ygbI	U00096.3	2860467	2861234	b2735	putative DeoR-type DNA-binding transcriptional regulator YgbI	-	GO:0006351:transcription, DNA-templated	-	GO:0003677:DNA binding;GO:0003700:DNA-binding transcription factor activity	gnl|CDD|224268;COG1349, GlpR, Transcriptional regulators of sugar metabolism [Transcription / Carbohydrate transport and metabolism].
gene-b2602	366	9	5.28	7	4.24	11	5.05	39	17.26	24	9.79	22	8.9	16.87583852	1.131403163	0.474049811	2.386675695	0.017001481	0.036647439	Ups	yfiL	U00096.3	2741360	2741725	b2602	DUF2799 domain-containing lipoprotein YfiL	-	-	-	-	-
gene-b0836	384	350	195.68	250	144.46	878	384.46	1207	509.21	1291	501.86	1444	556.78	838.373919	1.125716297	0.284804027	3.952599651	7.73E-05	0.000336637	Ups	bssR	U00096.3	878248	878631	b0836	regulator of biofilm formation	-	-	-	-	-
gene-b2128	732	44	12.9	49	14.85	31	7.12	146	32.31	129	26.31	109	22.05	79.85664568	1.123852419	0.309667494	3.629223091	0.000284275	0.001044891	Ups	yehW	U00096.3	2215745	2216476	b2128	glycine betaine ABC transporter membrane subunit YehW	K05846	GO:0006865:amino acid transport;GO:0031460:glycine betaine transport;GO:0055085:transmembrane transport	GO:0016021:integral component of membrane;GO:0005886:plasma membrane	-	gnl|CDD|224095;COG1174, OpuBB, ABC-type proline/glycine betaine transport systems, permease component [Amino acid transport and metabolism].
gene-b1423	1344	33	5.27	14	2.31	35	4.38	116	13.98	69	7.66	59	6.5	48.5663217	1.12193125	0.32483249	3.453876333	0.000552591	0.001895257	Ups	ydcJ	U00096.3	1495288	1496631	b1423	DUF1338 domain-containing protein YdcJ	-	-	-	-	gnl|CDD|227673;COG5383, COG5383, Uncharacterized protein conserved in bacteria [Function unknown].
gene-b0608	1239	29	5.02	11	1.97	33	4.48	122	15.95	52	6.27	48	5.74	42.92173633	1.120889449	0.363679332	3.082081798	0.002055583	0.00601856	Ups	ybdR	U00096.3	642088	643326	b0608	putative Zn(2(+))-dependent alcohol dehydrogenase YbdR	-	-	-	GO:0016491:oxidoreductase activity;GO:0008270:zinc ion binding	gnl|CDD|223991;COG1063, Tdh, Threonine dehydrogenase and related Zn-dependent dehydrogenases [Amino acid transport and metabolism / General function prediction only].
gene-b3145	1092	11	2.16	13	2.64	21	3.23	61	9.05	22	3.01	54	7.32	27.70341935	1.11959322	0.432051469	2.591342238	0.009560236	0.022589913	Ups	yraK	U00096.3	3291341	3292432	b3145	putative fimbrial adhesin YraK	-	GO:0043709:cell adhesion involved in single-species biofilm formation	GO:0009289:pilus	-	gnl|CDD|226069;COG3539, FimA, P pilus assembly protein, pilin FimA [Cell motility and secretion / Intracellular trafficking and secretion].
gene-b1723	930	119	27.47	64	15.27	194	35.08	468	81.52	322	51.68	277	44.1	216.4561914	1.117055392	0.229792106	4.861156508	1.17E-06	7.67E-06	Ups	pfkB	U00096.3	1806370	1807299	b1723	6-phosphofructokinase 2	K16370	GO:0006974:cellular response to DNA damage stimulus;GO:0006096:glycolytic process	GO:0005829:cytosol	GO:0003872:6-phosphofructokinase activity;GO:0005524:ATP binding;GO:0042802:identical protein binding;GO:0000287:magnesium ion binding;GO:0009024:tagatose-6-phosphate kinase activity	gnl|CDD|224030;COG1105, FruK, Fructose-1-phosphate kinase and related fructose-6-phosphate kinase (PfkB) [Carbohydrate transport and metabolism].
gene-b3097	369	83	48.29	52	31.27	107	48.76	304	133.47	233	94.26	165	66.21	142.6843209	1.116832533	0.228685945	4.883695558	1.04E-06	6.92E-06	Ups	yqjC	U00096.3	3248969	3249337	b3097	DUF1090 domain-containing protein YqjC	-	-	-	-	-
gene-b3350	1806	95	11.29	76	9.34	107	9.96	315	28.26	236	19.51	257	21.07	167.907275	1.116378345	0.21255742	5.252125969	1.50E-07	1.18E-06	Ups	kefB	U00096.3	3478802	3480607	b3350	K(+) : H(+) antiporter KefB	-	-	GO:0005887:integral component of plasma membrane	GO:0015503:glutathione-regulated potassium exporter activity;GO:0015299:solute:proton antiporter activity	gnl|CDD|223551;COG0475, KefB, Kef-type K+ transport systems, membrane components [Inorganic ion transport and metabolism].
gene-b2634	702	6	1.83	6	1.9	15	3.59	40	9.23	21	4.47	22	4.64	16.30272959	1.115435031	0.491976633	2.267252053	0.023374833	0.048061937	Ups	yfjR	U00096.3	2769703	2770404	b2634	CP4-57 prophage%3B putative DNA-binding transcriptional regulator YfjR	-	GO:1900190:regulation of single-species biofilm formation	-	GO:0003677:DNA binding;GO:0003700:DNA-binding transcription factor activity	gnl|CDD|225253;COG2378, COG2378, Predicted transcriptional regulator [Transcription].
gene-b2574	1623	167	22.09	126	17.23	167	17.3	547	54.6	463	42.58	340	31.02	278.352325	1.113850916	0.201389509	5.530828885	3.19E-08	2.89E-07	Ups	nadB	U00096.3	2710420	2712042	b2574	L-aspartate oxidase	K00278	GO:0034628:'de novo' NAD biosynthetic process from aspartate	GO:0005829:cytosol	GO:0050660:flavin adenine dinucleotide binding;GO:0008734:L-aspartate oxidase activity;GO:0044318:L-aspartate:fumarate oxidoreductase activity	gnl|CDD|223108;COG0029, NadB, Aspartate oxidase [Coenzyme metabolism].
gene-b1838	657	40	13.07	21	7.09	28	7.17	150	36.99	60	13.63	66	14.87	54.09467971	1.108848122	0.338131386	3.279341014	0.001040498	0.003293305	Ups	pphA	U00096.3	1922313	1922969	b1838	phosphoprotein phosphatase 1	-	GO:0009266:response to temperature stimulus	-	GO:0046872:metal ion binding;GO:0008138:protein tyrosine/serine/threonine phosphatase activity	gnl|CDD|223712;COG0639, ApaH, Diadenosine tetraphosphatase and related serine/threonine protein phosphatases [Signal transduction mechanisms].
gene-b2410	999	98	21.06	109	24.21	194	32.65	439	71.19	363	54.24	338	50.1	237.0792758	1.107698586	0.217966224	5.081973542	3.74E-07	2.72E-06	Ups	yfeH	U00096.3	2526946	2527944	b2410	putative solute:Na(+) symporter	-	-	GO:0005886:plasma membrane	GO:0015293:symporter activity	gnl|CDD|223462;COG0385, COG0385, Predicted Na+-dependent transporter [General function prediction only].
gene-b4056	417	35	18.02	32	17.03	91	36.69	172	66.82	159	56.92	111	39.41	90.92891417	1.106663766	0.29455468	3.757074129	0.000171912	0.000678059	Ups	yjbQ	U00096.3	4270238	4270654	b4056	UPF0047 protein YjbQ	-	-	-	-	gnl|CDD|223509;COG0432, COG0432, Uncharacterized conserved protein [Function unknown].
gene-b0795	999	64	13.75	27	6	73	12.29	123	19.95	147	21.97	176	26.09	95.90121462	1.105186664	0.310374453	3.560817113	0.000369703	0.001319861	Ups	ybhG	U00096.3	828974	829972	b0795	HlyD_D23 family protein YbhG	-	-	GO:0042597:periplasmic space	-	gnl|CDD|224482;COG1566, EmrA, Multidrug resistance efflux pump [Defense mechanisms].
gene-b2495	360	45	26.84	39	24.04	45	21.02	168	75.6	98	40.64	117	48.12	78.55011108	1.102080111	0.270075132	4.080642678	4.49E-05	0.000207696	Ups	yfgD	U00096.3	2617578	2617937	b2495	putative oxidoreductase YfgD	-	-	GO:0005829:cytosol	GO:0008794:arsenate reductase (glutaredoxin) activity	gnl|CDD|224311;COG1393, ArsC, Arsenate reductase and related proteins, glutaredoxin family [Inorganic ion transport and metabolism].
gene-b1592	1257	80	13.66	69	12.18	132	17.66	392	50.52	166	19.71	259	30.51	164.9570744	1.099984478	0.249280815	4.412631901	1.02E-05	5.43E-05	Ups	clcB	U00096.3	1665315	1666571	b1592	putative chloride:H(+) antiporter ClcB	-	GO:0034765:regulation of ion transmembrane transport;GO:0010447:response to acidic pH	GO:0034707:chloride channel complex;GO:0005886:plasma membrane	GO:0005247:voltage-gated chloride channel activity	gnl|CDD|223116;COG0038, EriC, Chloride channel protein EriC [Inorganic ion transport and metabolism].
gene-b1699	1290	11	1.83	14	2.41	11	1.43	52	6.53	31	3.59	30	3.44	22.87264123	1.099968745	0.432270263	2.544631999	0.010939296	0.025364743	Ups	ydiS	U00096.3	1781395	1782684	b1699	putative electron transfer flavoprotein-quinone oxidoreductase YdiS	-	-	-	GO:0071949:FAD binding;GO:0016491:oxidoreductase activity	gnl|CDD|223717;COG0644, FixC, Dehydrogenases (flavoproteins) [Energy production and conversion].
gene-b0391	285	85	64.03	59	45.94	147	86.73	321	182.47	237	124.13	252	130.92	167.8135819	1.099086425	0.226278694	4.857224528	1.19E-06	7.81E-06	Ups	ppnP	U00096.3	408177	408461	b0391	nucleoside phosphorylase PpnP	K09913	-	-	GO:0047975:guanosine phosphorylase activity;GO:0004731:purine-nucleoside phosphorylase activity;GO:0016154:pyrimidine-nucleoside phosphorylase activity;GO:0009032:thymidine phosphorylase activity;GO:0004850:uridine phosphorylase activity	gnl|CDD|225665;COG3123, COG3123, Uncharacterized protein conserved in bacteria [Function unknown].
gene-b1791	1182	37	6.72	33	6.2	97	13.8	225	30.84	138	17.43	112	14.03	95.20351954	1.097161731	0.291658303	3.761805241	0.000168691	0.000666067	Ups	nimT	U00096.3	1875673	1876854	b1791	2-nitroimidazole exporter	-	GO:0046677:response to antibiotic;GO:0055085:transmembrane transport	GO:0016021:integral component of membrane;GO:0005886:plasma membrane	-	gnl|CDD|225365;COG2807, CynX, Cyanate permease [Inorganic ion transport and metabolism].
gene-b2844	1182	62	11.26	64	12.01	59	8.39	246	33.72	172	21.72	139	17.41	114.0837984	1.096964164	0.255955417	4.285762644	1.82E-05	9.26E-05	Ups	yqeF	U00096.3	2984411	2985592	b2844	putative acyltransferase	K00626	GO:0071271:1-butanol biosynthetic process	GO:0005737:cytoplasm	GO:0003985:acetyl-CoA C-acetyltransferase activity;GO:0003988:acetyl-CoA C-acyltransferase activity	gnl|CDD|223261;COG0183, PaaJ, Acetyl-CoA acetyltransferase [Lipid metabolism].
gene-b3497	753	123	35.07	81	23.87	102	22.78	536	115.32	214	42.42	194	38.15	184.2948972	1.090672275	0.269229142	4.051092939	5.10E-05	0.000234172	Ups	rsmJ	U00096.3	3642380	3643132	b3497	16S rRNA m(2)G1516 methyltransferase	-	-	GO:0005737:cytoplasm	GO:0008990:rRNA (guanine-N2-)-methyltransferase activity	-
gene-b4475	1017	23	4.86	12	2.62	36	5.95	79	12.58	61	8.95	60	8.74	41.12540575	1.09066035	0.340673689	3.201481017	0.001367231	0.00419789	Ups	rtcA	U00096.3	3555833	3556849	b4475	RNA 3'-terminal phosphate cyclase	-	GO:0006396:RNA processing	GO:0005737:cytoplasm	GO:0005524:ATP binding;GO:0003963:RNA-3'-phosphate cyclase activity	gnl|CDD|223507;COG0430, RCL1, RNA 3'-terminal phosphate cyclase [RNA processing and modification].
gene-b0344	3075	42	2.93	23	1.66	51	2.79	138	7.27	87	4.22	104	5.01	67.67669207	1.087805846	0.280948622	3.871903117	0.000107989	0.000452935	Ups	lacZ	U00096.3	363231	366305	b0344	beta-galactosidase	K01190	GO:0005975:carbohydrate metabolic process	GO:0009341:beta-galactosidase complex	GO:0004565:beta-galactosidase activity;GO:0030246:carbohydrate binding;GO:0000287:magnesium ion binding	gnl|CDD|225789;COG3250, LacZ, Beta-galactosidase/beta-glucuronidase [Carbohydrate transport and metabolism].
gene-b0869	1431	219	32.86	187	29	258	30.32	572	64.76	711	74.17	569	58.87	397.002226	1.086694028	0.22429195	4.844997901	1.27E-06	8.22E-06	Ups	ybjT	U00096.3	906852	908282	b0869	putative NAD(P)-dependent oxidoreductase YbjT	-	-	GO:0016021:integral component of membrane;GO:0005886:plasma membrane	-	gnl|CDD|223774;COG0702, COG0702, Predicted nucleoside-diphosphate-sugar epimerases [Cell envelope biogenesis, outer membrane / Carbohydrate transport and metabolism].
gene-b1328	900	52	12.4	50	12.33	89	16.63	371	66.78	131	21.73	90	14.81	112.5223383	1.086427185	0.325817302	3.33446744	0.000854629	0.002780086	Ups	pgrR	U00096.3	1391991	1392890	b1328	DNA-binding transcriptional repressor PgrR	-	GO:0071978:bacterial-type flagellum-dependent swarming motility;GO:0045892:negative regulation of transcription, DNA-templated;GO:0006351:transcription, DNA-templated	-	GO:0003677:DNA binding;GO:0003700:DNA-binding transcription factor activity;GO:0043565:sequence-specific DNA binding	gnl|CDD|223656;COG0583, LysR, Transcriptional regulator [Transcription].
gene-b2487	1668	32	4.12	25	3.33	37	3.73	155	15.05	60	5.37	69	6.12	55.99221703	1.084851544	0.321495952	3.374386322	0.000739805	0.00245723	Ups	hyfG	U00096.3	2608487	2610154	b2487	hydrogenase 4 catalytic subunit HyfG	-	-	-	GO:0051539:4 iron, 4 sulfur cluster binding;GO:0051287:NAD binding;GO:0008137:NADH dehydrogenase (ubiquinone) activity;GO:0016151:nickel cation binding;GO:0048038:quinone binding	gnl|CDD|225800;COG3261, HycE, Ni,Fe-hydrogenase III large subunit [Energy production and conversion].
gene-b3830	816	91	23.94	63	17.13	61	12.57	287	56.98	215	39.33	139	25.22	130.9387094	1.079997004	0.26885555	4.01701584	5.89E-05	0.000267446	Ups	ysgA	U00096.3	4015354	4016169	b3830	putative dienelactone hydrolase	K01061	-	-	GO:0008806:carboxymethylenebutenolidase activity	gnl|CDD|223489;COG0412, COG0412, Dienelactone hydrolase and related enzymes [Secondary metabolites biosynthesis, transport, and catabolism].
gene-b0873	1653	17	2.21	17	2.28	35	3.56	88	8.62	50	4.52	60	5.37	40.35291787	1.078605984	0.34433266	3.132453318	0.00173352	0.005182871	Ups	hcp	U00096.3	912162	913814	b0873	protein S-nitrosylase	K05601	-	GO:0005737:cytoplasm	GO:0051537:2 iron, 2 sulfur cluster binding;GO:0050418:hydroxylamine reductase activity;GO:0046872:metal ion binding	gnl|CDD|224073;COG1151, COG1151, 6Fe-6S prismane cluster-containing protein [Energy production and conversion].
gene-b1653	4617	637	29.62	421	20.23	755	27.5	2583	90.63	1211	39.15	1431	45.89	1054.593232	1.077156414	0.20048856	5.37265774	7.76E-08	6.47E-07	Ups	lhr	U00096.3	1729087	1733703	b1653	putative ATP-dependent helicase Lhr	-	-	-	GO:0005524:ATP binding;GO:0004386:helicase activity;GO:0003676:nucleic acid binding	gnl|CDD|224122;COG1201, Lhr, Lhr-like helicases [General function prediction only].
gene-b2154	837	264	67.71	192	50.9	301	60.47	707	136.84	644	114.86	731	129.31	444.5671919	1.073118399	0.203068184	5.284522559	1.26E-07	1.01E-06	Ups	yeiG	U00096.3	2243910	2244746	b2154	S-formylglutathione hydrolase/S-lactoylglutathione hydrolase	K01070	GO:0046294:formaldehyde catabolic process	-	GO:0052689:carboxylic ester hydrolase activity;GO:0018738:S-formylglutathione hydrolase activity	gnl|CDD|223700;COG0627, COG0627, Predicted esterase [General function prediction only].
gene-b1180	660	54	17.57	58	19.5	80	20.38	225	55.23	179	40.49	144	32.3	113.8466937	1.072692265	0.239201279	4.484475464	7.31E-06	4.05E-05	Ups	ycgM	U00096.3	1228079	1228738	b1180	putative isomerase/hydrolase	-	-	-	GO:0003824:catalytic activity;GO:0046872:metal ion binding	gnl|CDD|223257;COG0179, MhpD, 2-keto-4-pentenoate hydratase/2-oxohepta-3-ene-1,7-dioic acid hydratase (catechol pathway) [Secondary metabolites biosynthesis, transport, and catabolism].
gene-b3568	1182	22	4	8	1.5	12	1.71	69	9.46	36	4.55	24	3.01	25.28355063	1.070260111	0.442942976	2.416248067	0.015681374	0.034142779	Ups	xylH	U00096.3	3733720	3734901	b3568	xylose ABC transporter membrane subunit	K10544	GO:0008643:carbohydrate transport	GO:0016021:integral component of membrane;GO:0005886:plasma membrane	GO:0022857:transmembrane transporter activity	gnl|CDD|226669;COG4214, XylH, ABC-type xylose transport system, permease component [Carbohydrate transport and metabolism].
gene-b2805	732	25	7.33	10	3.03	26	5.97	73	16.16	55	11.22	45	9.1	35.38903877	1.06814614	0.360246512	2.965042283	0.003026413	0.008416507	Ups	fucR	U00096.3	2939368	2940099	b2805	DNA-binding transcriptional activator FucR	-	GO:0006004:fucose metabolic process;GO:0043468:regulation of fucose catabolic process	-	GO:0003677:DNA binding;GO:0098531:transcription factor activity, direct ligand regulated sequence-specific DNA binding	gnl|CDD|224268;COG1349, GlpR, Transcriptional regulators of sugar metabolism [Transcription / Carbohydrate transport and metabolism].
gene-b0983	1140	29	5.46	22	4.28	42	6.19	153	21.74	47	6.15	75	9.74	54.15823645	1.066042139	0.342426177	3.113202816	0.001850688	0.00548917	Ups	gfcE	U00096.3	1044664	1045803	b0983	putative exopolysaccharide export lipoprotein GfcE	K01991	GO:0006811:ion transport	GO:0009279:cell outer membrane;GO:0046930:pore complex	GO:0015159:polysaccharide transmembrane transporter activity;GO:0015288:porin activity	gnl|CDD|224512;COG1596, Wza, Periplasmic protein involved in polysaccharide export, contains SLBB domain of b-grasp fold [Cell wall/membrane/envelope biogenesis].
gene-b2466	1044	71	14.6	42	8.93	81	13.05	231	35.85	144	20.59	167	23.68	112.188295	1.063717726	0.237070667	4.486922572	7.23E-06	4.02E-05	Ups	ypfG	U00096.3	2581734	2582777	b2466	DUF1176 domain-containing protein YpfG	-	-	-	-	-
gene-b4232	999	107	22.99	74	16.44	182	30.63	409	66.33	376	56.18	210	31.12	205.682921	1.062665947	0.245680404	4.325399706	1.52E-05	7.86E-05	Ups	fbp	U00096.3	4454611	4455609	b4232	fructose-1%2C6-bisphosphatase 1	K03841	GO:0006094:gluconeogenesis	GO:0005737:cytoplasm	GO:0042132:fructose 1,6-bisphosphate 1-phosphatase activity;GO:0000287:magnesium ion binding	gnl|CDD|223236;COG0158, Fbp, Fructose-1,6-bisphosphatase [Carbohydrate transport and metabolism].
gene-b0880	225	14	13.36	7	6.9	30	22.42	44	31.68	46	30.52	47	30.93	28.86280566	1.05938904	0.415766086	2.548041015	0.010832973	0.025133969	Ups	cspD	U00096.3	922366	922590	b0880	DNA replication inhibitor CspD	-	GO:0008156:negative regulation of DNA replication;GO:0006355:regulation of transcription, DNA-templated	GO:0005737:cytoplasm	GO:0003677:DNA binding;GO:0003723:RNA binding	gnl|CDD|224197;COG1278, CspC, Cold shock proteins [Transcription].
gene-b1706	1437	484	72.31	222	34.28	277	32.41	1009	113.75	846	87.88	901	92.84	583.5506496	1.059321354	0.254415557	4.163744422	3.13E-05	0.000149327	Ups	ydiU	U00096.3	1789808	1791244	b1706	UPF0061 family protein YdiU	-	-	-	GO:0005524:ATP binding;GO:0000287:magnesium ion binding;GO:0016779:nucleotidyltransferase activity	gnl|CDD|223474;COG0397, COG0397, Uncharacterized conserved protein [Function unknown].
gene-b0341	1155	28	5.2	39	7.49	40	5.82	116	16.27	75	9.69	116	14.87	65.01662422	1.058954858	0.317163095	3.338833782	0.000841309	0.002743282	Ups	cynX	U00096.3	359992	361146	b0341	cyanate transporter	-	GO:0009440:cyanate catabolic process;GO:0055085:transmembrane transport	GO:0016021:integral component of membrane;GO:0005886:plasma membrane	-	gnl|CDD|225365;COG2807, CynX, Cyanate permease [Inorganic ion transport and metabolism].
gene-b1607	336	79	50.48	48	31.7	61	30.53	197	94.98	175	77.75	156	68.74	111.4545235	1.058554903	0.253299664	4.179061613	2.93E-05	0.000141095	Ups	ydgC	U00096.3	1681695	1682030	b1607	GlpM family protein	-	-	GO:0016021:integral component of membrane;GO:0005886:plasma membrane	-	gnl|CDD|225678;COG3136, GlpM, Uncharacterized membrane protein required for alginate biosynthesis [General function prediction only].
gene-b2872	1212	37	6.55	9	1.65	21	2.91	137	18.31	32	3.94	40	4.89	39.30326177	1.056931729	0.447269323	2.363076727	0.018123917	0.03880183	Ups	ygeY	U00096.3	3008764	3009975	b2872	putative peptidase YgeY	-	-	-	GO:0046872:metal ion binding;GO:0008237:metallopeptidase activity	gnl|CDD|223697;COG0624, ArgE, Acetylornithine deacetylase/Succinyl-diaminopimelate desuccinylase and related deacylases [Amino acid transport and metabolism].
gene-b1587	2427	56	4.95	25	2.29	63	4.36	208	13.88	80	4.92	120	7.32	81.95499536	1.053478488	0.300444045	3.506404955	0.000454204	0.00159107	Ups	ynfE	U00096.3	1658069	1660495	b1587	putative selenate reductase YnfE	K07309	-	GO:0005886:plasma membrane	GO:0051539:4 iron, 4 sulfur cluster binding;GO:0009389:dimethyl sulfoxide reductase activity;GO:0009055:electron transfer activity;GO:0030151:molybdenum ion binding;GO:0043546:molybdopterin cofactor binding;GO:0033797:selenate reductase activity	gnl|CDD|223321;COG0243, BisC, Anaerobic dehydrogenases, typically selenocysteine-containing [Energy production and conversion].
gene-b2834	1041	114	23.51	76	16.2	127	20.51	328	51.04	299	42.88	242	34.42	183.3766722	1.049379123	0.211065395	4.971819853	6.63E-07	4.58E-06	Ups	tas	U00096.3	2971597	2972637	b2834	putative NADP(H)-dependent aldo-keto reductase Tas	-	GO:0034198:cellular response to amino acid starvation	GO:0005829:cytosol	GO:0004033:aldo-keto reductase (NADP) activity	gnl|CDD|223739;COG0667, Tas, Predicted oxidoreductases (related to aryl-alcohol dehydrogenases) [Energy production and conversion].
gene-b2075	3123	170	11.69	134	9.52	163	8.78	610	31.64	348	16.63	375	17.78	274.9672294	1.045424992	0.202719964	5.156990812	2.51E-07	1.87E-06	Ups	mdtB	U00096.3	2155263	2158385	b2075	multidrug efflux pump RND permease subunit MdtB	K07788	-	GO:0016021:integral component of membrane;GO:0005886:plasma membrane	GO:0022857:transmembrane transporter activity	gnl|CDD|223911;COG0841, AcrB, Cation/multidrug efflux pump [Defense mechanisms].
gene-b1843	657	42	13.72	20	6.75	27	6.91	108	26.63	65	14.77	80	18.03	52.51514502	1.045334317	0.32507627	3.215658643	0.001301455	0.004013962	Ups	yobB	U00096.3	1925440	1926096	b1843	putative carbon-nitrogen hydrolase family protein YobB	-	GO:0006807:nitrogen compound metabolic process	-	-	gnl|CDD|223465;COG0388, COG0388, Predicted amidohydrolase [General function prediction only].
gene-b3116	1332	22	3.55	7	1.17	20	2.52	93	11.31	25	2.8	30	3.33	28.17042532	1.043798047	0.449225674	2.323549405	0.020149657	0.042495574	Ups	tdcC	U00096.3	3263686	3265017	b3116	threonine/serine:H(+) symporter	-	-	GO:0016021:integral component of membrane;GO:0005886:plasma membrane	GO:0022889:serine transmembrane transporter activity;GO:0015293:symporter activity;GO:0015565:threonine efflux transmembrane transporter activity	gnl|CDD|223884;COG0814, SdaC, Amino acid permeases [Amino acid transport and metabolism].
gene-b1283	219	38	37.25	13	13.17	38	29.18	104	76.93	79	53.85	62	41.92	50.4493644	1.041337337	0.326135166	3.192962447	0.001408213	0.004307597	Ups	osmB	U00096.3	1343110	1343328	b1283	osmotically-inducible lipoprotein OsmB	-	-	GO:0019867:outer membrane;GO:0005886:plasma membrane	-	-
gene-b1400	591	17	6.18	6	2.25	13	3.7	52	14.25	23	5.81	30	7.52	21.05113441	1.038662566	0.452085358	2.297492158	0.02159071	0.0449569	Ups	paaY	U00096.3	1464471	1465061	b1400	2-hydroxycyclohepta-1%2C4%2C6-triene-1-carboxyl-CoA thioesterase	-	GO:0010124:phenylacetate catabolic process	-	GO:0016289:CoA hydrolase activity;GO:0016740:transferase activity	gnl|CDD|223735;COG0663, PaaY, Carbonic anhydrases/acetyltransferases, isoleucine patch superfamily [General function prediction only].
gene-b4198	687	12	3.75	28	9.04	18	4.41	103	24.29	43	9.34	38	8.19	36.49001869	1.037352455	0.418768241	2.477151687	0.01324356	0.029685839	Ups	ulaF	U00096.3	4423700	4424386	b4198	L-ribulose-5-phosphate 4-epimerase UlaF	K03077	GO:0019854:L-ascorbic acid catabolic process	-	GO:0008742:L-ribulose-phosphate 4-epimerase activity;GO:0008270:zinc ion binding	gnl|CDD|223313;COG0235, AraD, Ribulose-5-phosphate 4-epimerase and related epimerases and aldolases [Carbohydrate transport and metabolism].
gene-b0802	261	23	18.92	26	22.1	22	14.17	77	47.79	95	54.33	35	19.86	43.48025119	1.035410986	0.389664637	2.657184893	0.007879621	0.019057905	Ups	ybiJ	U00096.3	837665	837925	b0802	DUF1471 domain-containing protein YbiJ	-	-	GO:0042597:periplasmic space	-	-
gene-b1978	7077	203	6.16	91	2.85	210	4.99	706	16.16	286	6.03	408	8.54	283.9446362	1.034687844	0.247818548	4.17518322	2.98E-05	0.000142849	Ups	yeeJ	U00096.3	2044938	2052014	b1978	inverse autotransporter adhesin	K13735	GO:0043708:cell adhesion involved in biofilm formation	-	-	gnl|CDD|227614;COG5295, Hia, Autotransporter adhesin [Intracellular trafficking and secretion / Extracellular structures].
gene-b0008	954	696	156.63	579	134.67	953	167.97	2148	364.76	2064	322.96	1773	275.18	1277.840237	1.034607617	0.188840035	5.478751449	4.28E-08	3.79E-07	Ups	talB	U00096.3	8238	9191	b0008	transaldolase B	K00616	GO:0005975:carbohydrate metabolic process;GO:0006098:pentose-phosphate shunt	GO:0005737:cytoplasm	GO:0004801:sedoheptulose-7-phosphate:D-glyceraldehyde-3-phosphate glyceronetransferase activity	gnl|CDD|223254;COG0176, MipB, Transaldolase [Carbohydrate transport and metabolism].
gene-b2121	1137	18	3.4	6	1.17	14	2.07	54	7.69	30	3.94	26	3.39	22.05153855	1.034247497	0.441384285	2.343190577	0.019119614	0.040699874	Ups	yehP	U00096.3	2207967	2209103	b2121	VWA domain-containing protein YehP	-	-	-	-	gnl|CDD|226082;COG3552, CoxE, Protein containing von Willebrand factor type A (vWA) domain [General function prediction only].
gene-b2151	1041	126	25.99	70	14.92	128	20.68	542	84.35	189	27.1	209	29.73	185.2468904	1.033882357	0.27016451	3.826862227	0.000129787	0.0005356	Ups	galS	U00096.3	2240628	2241668	b2151	DNA-binding transcriptional dual regulator GalS	-	GO:0006355:regulation of transcription, DNA-templated	-	GO:0003677:DNA binding	gnl|CDD|224525;COG1609, PurR, Transcriptional regulators [Transcription].
gene-b1498	1683	25	3.19	9	1.19	28	2.8	120	11.55	35	3.1	30	2.64	35.01715875	1.031238947	0.429826676	2.399197175	0.016431064	0.035548642	Ups	ydeN	U00096.3	1580842	1582524	b1498	putative sulfatase YdeN	-	-	GO:0030288:outer membrane-bounded periplasmic space	GO:0046872:metal ion binding;GO:0008484:sulfuric ester hydrolase activity	gnl|CDD|225661;COG3119, AslA, Arylsulfatase A and related enzymes [Inorganic ion transport and metabolism].
gene-b3076	3093	39	2.71	5	0.36	51	2.77	160	8.38	41	1.98	66	3.16	51.50368074	1.02869923	0.440588613	2.33482936	0.019552337	0.041448933	Ups	ebgA	U00096.3	3222633	3225725	b3076	evolved beta-D-galactosidase subunit alpha	K12111	GO:0005975:carbohydrate metabolic process	GO:0009341:beta-galactosidase complex	GO:0004565:beta-galactosidase activity;GO:0030246:carbohydrate binding	gnl|CDD|225789;COG3250, LacZ, Beta-galactosidase/beta-glucuronidase [Carbohydrate transport and metabolism].
gene-b1449	1038	42	8.69	15	3.21	37	5.99	103	16.08	91	13.09	62	8.84	53.33024944	1.025106339	0.32551209	3.149211258	0.001637118	0.004930586	Ups	curA	U00096.3	1519027	1520064	b1449	NADPH-dependent curcumin/dihydrocurcumin reductase	-	-	-	GO:0016491:oxidoreductase activity	gnl|CDD|225041;COG2130, COG2130, Putative NADP-dependent oxidoreductases [General function prediction only].
gene-b0289	711	21	6.34	11	3.43	27	6.39	73	16.63	38	7.98	52	10.83	33.51561273	1.024375713	0.368516899	2.779725203	0.005440492	0.013938012	Ups	ecpE	U00096.3	304495	305205	b0289	putative fimbrial chaperone EcpE	-	-	-	-	-
gene-b0210	624	90	30.96	36	12.8	82	22.1	341	88.53	143	34.21	111	26.34	117.1818606	1.021622508	0.303075097	3.370855993	0.00074935	0.002480899	Ups	yafE	U00096.3	231926	232549	b0210	putative S-adenosylmethionine-dependent methyltransferase	-	-	-	GO:0008168:methyltransferase activity	gnl|CDD|225136;COG2226, UbiE, Methylase involved in ubiquinone/menaquinone biosynthesis [Coenzyme metabolism].
gene-b0997	2547	46	3.88	32	2.79	55	3.63	190	12.09	92	5.39	92	5.35	75.84049608	1.020740496	0.276623216	3.690002998	0.000224251	0.000847815	Ups	torA	U00096.3	1059256	1061802	b0997	trimethylamine N-oxide reductase 1	K07811	GO:0009060:aerobic respiration;GO:0009061:anaerobic respiration	GO:0030288:outer membrane-bounded periplasmic space	GO:0048037:cofactor binding;GO:0009055:electron transfer activity;GO:0030151:molybdenum ion binding;GO:0043546:molybdopterin cofactor binding;GO:0050626:trimethylamine-N-oxide reductase (cytochrome c) activity	gnl|CDD|223321;COG0243, BisC, Anaerobic dehydrogenases, typically selenocysteine-containing [Energy production and conversion].
gene-b1836	237	28	25.36	24	22.47	37	26.25	86	58.79	70	44.09	85	53.1	51.55305309	1.019714327	0.312249635	3.265702222	0.00109193	0.00342177	Ups	yebV	U00096.3	1921780	1922016	b1836	DUF1480 domain-containing protein YebV	-	-	-	-	-
gene-b2160	1089	104	20.5	95	19.36	151	23.32	406	60.4	258	35.37	289	39.29	199.8473755	1.019268762	0.202745304	5.02733599	4.97E-07	3.55E-06	Ups	yeiI	U00096.3	2251700	2252788	b2160	putative sugar kinase YeiI	K16328	-	-	GO:0016301:kinase activity;GO:0016773:phosphotransferase activity, alcohol group as acceptor	gnl|CDD|223598;COG0524, RbsK, Sugar kinases, ribokinase family [Carbohydrate transport and metabolism].
gene-b3146	861	74	18.45	64	16.49	120	23.44	279	52.5	204	35.37	209	35.94	145.879445	1.019247004	0.219322889	4.647244107	3.36E-06	1.98E-05	Ups	rsmI	U00096.3	3292475	3293335	b3146	16S rRNA 2'-O-ribose C1402 methyltransferase	-	GO:0000453:enzyme-directed rRNA 2'-O-methylation	GO:0005737:cytoplasm	GO:0070677:rRNA (cytosine-2'-O-)-methyltransferase activity	gnl|CDD|223390;COG0313, COG0313, Predicted methyltransferases [General function prediction only].
gene-b0697	2049	42	4.4	24	2.6	47	3.86	150	11.86	65	4.74	98	7.08	64.18389138	1.018834776	0.301767678	3.376222341	0.000734885	0.002442867	Ups	kdpB	U00096.3	724988	727036	b0697	K(+) transporting P-type ATPase subunit KdpB	K01547	-	GO:0005887:integral component of plasma membrane	GO:0005524:ATP binding;GO:0000287:magnesium ion binding;GO:0008556:potassium-transporting ATPase activity	gnl|CDD|225126;COG2216, KdpB, High-affinity K+ transport system, ATPase chain B [Inorganic ion transport and metabolism].
gene-b2886	489	11	4.83	10	4.54	15	5.16	47	15.57	20	6.11	36	10.9	21.18529875	1.017994724	0.446319741	2.280864212	0.022556483	0.046659957	Ups	ygfS	U00096.3	3028524	3029012	b2886	putative electron transport protein YgfS	-	GO:0055114:oxidation-reduction process	-	GO:0051539:4 iron, 4 sulfur cluster binding;GO:0046872:metal ion binding	gnl|CDD|224065;COG1142, HycB, Fe-S-cluster-containing hydrogenase components 2 [Energy production and conversion].
gene-b4580	2907	63	4.65	40	3.05	62	3.59	246	13.71	104	5.34	118	6.01	94.5274877	1.016894019	0.27294503	3.72563669	0.000194823	0.000754084	Ups	yaiT	U00096.3	392970	394418	b4580	putative autotransporter YaiT;putative autotransporter YaiT	-	-	GO:0019867:outer membrane	-	gnl|CDD|225999;COG3468, AidA, Type V secretory pathway, adhesin AidA [Cell envelope biogenesis, outer membrane / Intracellular trafficking and secretion].
gene-b2291	600	43	15.39	35	12.94	78	21.86	221	59.67	77	19.16	133	32.82	87.38431476	1.016207933	0.302768907	3.35638141	0.000789696	0.002591466	Ups	yfbR	U00096.3	2408862	2409461	b2291	dCMP phosphohydrolase	K08722	-	GO:0005737:cytoplasm	GO:0002953:5'-deoxynucleotidase activity;GO:0046872:metal ion binding;GO:0000166:nucleotide binding	gnl|CDD|224808;COG1896, COG1896, Predicted hydrolases of HD superfamily [General function prediction only].
gene-b4231	996	49	10.56	28	6.24	58	9.79	175	28.46	80	11.99	115	17.1	76.12582166	1.014426304	0.28355906	3.577478022	0.000346925	0.001249419	Ups	yjfF	U00096.3	4453583	4454578	b4231	galactofuranose ABC transporter putative membrane subunit YjtF	-	-	GO:0005887:integral component of plasma membrane;GO:0005886:plasma membrane	GO:0022857:transmembrane transporter activity	gnl|CDD|224093;COG1172, AraH, Ribose/xylose/arabinose/galactoside ABC-type transport systems, permease components [Carbohydrate transport and metabolism].
gene-b3564	1455	28	4.13	22	3.36	38	4.39	143	15.92	63	6.46	47	4.78	50.12069767	1.010707969	0.340710588	2.966470676	0.003012391	0.008390833	Ups	xylB	U00096.3	3727917	3729371	b3564	xylulokinase	K00854	GO:0042843:D-xylose catabolic process;GO:0005998:xylulose catabolic process	-	GO:0005524:ATP binding;GO:0004856:xylulokinase activity	gnl|CDD|223996;COG1070, XylB, Sugar (pentulose and hexulose) kinases [Carbohydrate transport and metabolism].
gene-b2118	3633	48	2.84	26	1.59	70	3.24	155	6.91	99	4.07	126	5.14	79.85040217	1.009490986	0.275886994	3.659074221	0.000253128	0.000944796	Ups	yehI	U00096.3	2200279	2203911	b2118	DUF4132 domain-containing protein YehI	-	-	-	-	-
gene-b1640	1110	177	34.23	95	18.99	177	26.81	479	69.91	315	42.36	400	53.36	253.0707896	1.009184278	0.212891488	4.740369326	2.13E-06	1.32E-05	Ups	anmK	U00096.3	1718493	1719602	b1640	anhydro-N-acetylmuramic acid kinase	-	GO:0097175:1,6-anhydro-N-acetyl-beta-muramic acid catabolic process;GO:0006040:amino sugar metabolic process;GO:0005975:carbohydrate metabolic process;GO:0009254:peptidoglycan turnover	-	GO:0005524:ATP binding;GO:0016301:kinase activity;GO:0016773:phosphotransferase activity, alcohol group as acceptor	gnl|CDD|225252;COG2377, COG2377, Predicted molecular chaperone distantly related to HSP70-fold metalloproteases [Posttranslational modification, protein turnover, chaperones].
gene-b0481	480	34	15.21	28	12.94	49	17.16	188	63.45	68	21.15	64	19.74	63.01815769	1.008991366	0.327871386	3.077399889	0.00208815	0.006109551	Ups	ybaK	U00096.3	506603	507082	b0481	Cys-tRNA(Pro) and Cys-tRNA(Cys) deacylase	-	GO:0010165:response to X-ray;GO:0006412:translation	GO:0005829:cytosol	GO:0002161:aminoacyl-tRNA editing activity;GO:0043907:Cys-tRNA(Pro) hydrolase activity;GO:0016829:lyase activity	gnl|CDD|225326;COG2606, EbsC, Uncharacterized conserved protein [Function unknown].
gene-b0630	642	153	51.16	107	36.98	155	40.6	769	194.05	167	38.83	293	67.57	239.3329865	1.008757576	0.311084505	3.242712387	0.001183977	0.00369048	Ups	lipB	U00096.3	661637	662278	b0630	lipoyl(octanoyl) transferase	K03801	GO:0009249:protein lipoylation	GO:0005737:cytoplasm	GO:0033819:lipoyl(octanoyl) transferase activity;GO:0102555:octanoyl transferase activity (acting on glycine-cleavage complex H protein)	gnl|CDD|223398;COG0321, LipB, Lipoate-protein ligase B [Coenzyme metabolism].
gene-b3407	2322	261	24.13	231	22.07	306	22.16	755	52.68	805	51.75	581	37.05	460.2212268	1.007697448	0.206426909	4.881618652	1.05E-06	6.97E-06	Ups	yhgF	U00096.3	3537385	3539706	b3407	putative RNA-binding protein YhgF	-	GO:0006139:nucleobase-containing compound metabolic process;GO:0010212:response to ionizing radiation	GO:0005829:cytosol	GO:0003723:RNA binding	gnl|CDD|225094;COG2183, Tex, Transcriptional accessory protein [Transcription].
gene-b2237	651	95	31.33	46	15.68	90	23.25	283	70.43	190	43.57	154	35.03	129.9276894	1.007492727	0.239523618	4.206235417	2.60E-05	0.000126952	Ups	inaA	U00096.3	2348822	2349472	b2237	putative lipopolysaccharide kinase InaA	-	-	-	-	-
gene-b4135	576	268	99.89	170	65.49	362	105.68	813	228.66	716	185.56	565	145.24	444.5488851	1.006158027	0.189672985	5.304698647	1.13E-07	9.17E-07	Ups	yjdC	U00096.3	4362733	4363308	b4135	putative DNA-binding transcriptional regulator YjdC	-	-	-	GO:0003677:DNA binding	gnl|CDD|224228;COG1309, AcrR, Transcriptional regulator [Transcription].
gene-b2803	1419	29	4.39	22	3.44	19	2.25	110	12.56	51	5.37	45	4.7	41.55173642	1.004574811	0.36497535	2.752445644	0.005915197	0.01500565	Ups	fucK	U00096.3	2937468	2938886	b2803	L-fuculokinase	K00879	GO:0019571:D-arabinose catabolic process;GO:0042355:L-fucose catabolic process	-	GO:0005524:ATP binding;GO:0008737:L-fuculokinase activity	gnl|CDD|223996;COG1070, XylB, Sugar (pentulose and hexulose) kinases [Carbohydrate transport and metabolism].
gene-b3656	2319	38	3.52	50	4.78	56	4.06	209	14.6	85	5.47	117	7.47	84.1249521	1.001983562	0.295835658	3.386960079	0.000706717	0.002356871	Ups	yicI	U00096.3	3832219	3834537	b3656	alpha-D-xyloside xylohydrolase	-	GO:0005975:carbohydrate metabolic process	-	GO:0061634:alpha-D-xyloside xylohydrolase;GO:0030246:carbohydrate binding;GO:0042802:identical protein binding;GO:0080176:xyloglucan 1,6-alpha-xylosidase activity	gnl|CDD|224418;COG1501, COG1501, Alpha-glucosidases, family 31 of glycosyl hydrolases [Carbohydrate transport and metabolism].
gene-b3646	618	32	11.12	17	6.1	14	3.81	113	29.62	44	10.63	34	8.15	37.5208086	1.000287337	0.416359346	2.402461591	0.016285145	0.035275875	Ups	yicG	U00096.3	3818874	3819491	b3646	PF03458 family inner membrane protein YicG	-	-	GO:0016021:integral component of membrane;GO:0005886:plasma membrane	-	gnl|CDD|225415;COG2860, COG2860, Predicted membrane protein [Function unknown].
gene-b1784	1284	203	33.94	321	55.47	865	113.28	345	43.53	272	31.62	237	27.33	368.1801207	-1.002388365	0.305361611	-3.282627313	0.001028445	0.003262709	Down	yeaH	U00096.3	1868955	1870238	b1784	DUF444 domain-containing protein YeaH	-	-	-	-	gnl|CDD|225339;COG2718, COG2718, Uncharacterized conserved protein [Function unknown].
gene-b0597	414	123	63.78	70	37.52	74	30.06	56	21.91	31	11.18	83	29.68	76.45816128	-1.004175062	0.360017472	-2.789239801	0.005283193	0.01361285	Down	entH	U00096.3	629300	629713	b0597	proofreading thioesterase in enterobactin biosynthesis	-	GO:0009239:enterobactin biosynthetic process	GO:0005737:cytoplasm	GO:0016790:thiolester hydrolase activity	gnl|CDD|224961;COG2050, PaaI, HGG motif-containing thioesterase, possibly involved in aromatic compounds catabolism [Secondary metabolites biosynthesis, transport, and catabolism].
gene-b1593	696	181	55.83	127	40.49	349	84.32	198	46.09	92	19.73	128	27.23	175.6439356	-1.004589309	0.25403698	-3.954500278	7.67E-05	0.000335039	Down	ynfK	U00096.3	1666524	1667219	b1593	putative dethiobiotin synthetase	K01935	GO:0009102:biotin biosynthetic process	GO:0005737:cytoplasm	GO:0005524:ATP binding;GO:0004141:dethiobiotin synthase activity;GO:0000287:magnesium ion binding	gnl|CDD|223210;COG0132, BioD, Dethiobiotin synthetase [Coenzyme metabolism].
gene-b0590	1005	456	97.41	253	55.86	524	87.67	380	61.25	178	26.44	248	36.54	338.5067553	-1.004687195	0.215108079	-4.670615813	3.00E-06	1.81E-05	Down	fepD	U00096.3	621185	622189	b0590	ferric enterobactin ABC transporter membrane subunit FebD	K02015	GO:0015685:ferric-enterobactin import into cell	GO:0016021:integral component of membrane;GO:0005886:plasma membrane	GO:0015620:ferric-enterobactin transmembrane transporter activity	gnl|CDD|223682;COG0609, FepD, ABC-type Fe3+-siderophore transport system, permease component [Inorganic ion transport and metabolism].
gene-b1583	342	47	29.5	38	24.65	51	25.07	35	16.58	23	10.04	30	12.99	38.40272652	-1.004868809	0.338160128	-2.971576857	0.002962747	0.008270875	Down	ynfB	U00096.3	1655808	1656149	b1583	DUF1283 domain-containing protein YnfB	-	-	-	-	-
gene-b0834	1329	78	12.6	14	2.34	69	8.73	45	5.49	20	2.25	33	3.68	42.10841942	-1.006789021	0.415387029	-2.423737263	0.015361715	0.033661194	Down	dgcI	U00096.3	875335	876663	b0834	putative diguanylate cyclase DgcI	-	-	GO:0016021:integral component of membrane;GO:0005886:plasma membrane	GO:0052621:diguanylate cyclase activity;GO:0005525:GTP binding;GO:0046872:metal ion binding	gnl|CDD|225109;COG2199, COG2199, c-di-GMP synthetase (diguanylate cyclase, GGDEF domain) [Signal transduction mechanisms].
gene-b0622	561	26	9.95	31	12.26	46	13.79	42	12.13	16	4.26	11	2.9	28.49052608	-1.007086356	0.416567605	-2.417582029	0.015624012	0.034072141	Down	pagP	U00096.3	656557	657117	b0622	Lipid A palmitoyltransferase	K12973	GO:0009245:lipid A biosynthetic process	GO:0009279:cell outer membrane	GO:0016416:O-palmitoyltransferase activity	-
gene-b2171	573	82	30.72	40	15.49	96	28.17	46	13.01	60	15.63	29	7.49	59.11434086	-1.007288317	0.326543912	-3.084694833	0.002037611	0.005983021	Down	yeiP	U00096.3	2265450	2266022	b2171	elongation factor P-like protein YeiP	-	-	GO:0005737:cytoplasm	GO:0003746:translation elongation factor activity	gnl|CDD|223309;COG0231, Efp, Translation elongation factor P (EF-P)/translation initiation factor 5A (eIF-5A) [Translation, ribosomal structure and biogenesis].
gene-b1863	522	591	243.07	407	173.01	742	239.01	403	125.07	389	111.24	320	90.77	482.555436	-1.007299625	0.186124006	-5.411981232	6.23E-08	5.28E-07	Down	ruvC	U00096.3	1946855	1947376	b1863	crossover junction endodeoxyribonuclease RuvC	K01159	GO:0006310:DNA recombination;GO:0006281:DNA repair	-	GO:0008821:crossover junction endodeoxyribonuclease activity;GO:0000287:magnesium ion binding;GO:0003676:nucleic acid binding	gnl|CDD|223887;COG0817, RuvC, Holliday junction resolvasome, endonuclease subunit [DNA replication, recombination, and repair].
gene-b1054	921	535	124.71	411	99.02	576	105.16	401	70.54	340	55.11	263	42.28	430.6926061	-1.008078789	0.182845955	-5.513268207	3.52E-08	3.15E-07	Down	lpxL	U00096.3	1115662	1116582	b1054	lauroyl acyltransferase	K02517	GO:0036104:Kdo2-lipid A biosynthetic process;GO:0009245:lipid A biosynthetic process;GO:0009103:lipopolysaccharide biosynthetic process	GO:0005887:integral component of plasma membrane	GO:0008913:lauroyltransferase activity	gnl|CDD|224476;COG1560, HtrB, Lauroyl/myristoyl acyltransferase [Cell envelope biogenesis, outer membrane].
gene-b0961	447	82	39.38	50	24.82	74	27.84	60	21.75	40	13.36	35	11.59	57.69023046	-1.008958865	0.291858299	-3.457016188	0.000546192	0.001878022	Down	yccF	U00096.3	1023902	1024348	b0961	PF03733 family inner membrane protein YccF	-	-	GO:0016021:integral component of membrane;GO:0005886:plasma membrane	-	gnl|CDD|225841;COG3304, COG3304, Predicted membrane protein [Function unknown].
gene-b2019	900	5993	1429.58	2918	719.43	3386	632.61	2491	448.39	3100	514.17	2271	373.62	3499.785611	-1.010255989	0.288017928	-3.507614946	0.000452143	0.001585206	Down	hisG	U00096.3	2090192	2091091	b2019	ATP phosphoribosyltransferase	K00765	GO:0000105:histidine biosynthetic process	GO:0005737:cytoplasm	GO:0005524:ATP binding;GO:0003879:ATP phosphoribosyltransferase activity;GO:0000287:magnesium ion binding	gnl|CDD|223118;COG0040, HisG, ATP phosphoribosyltransferase [Amino acid transport and metabolism].
gene-b0099	390	88	48.44	70	39.83	124	53.46	91	37.8	42	16.08	52	19.74	77.86804931	-1.011239925	0.267144287	-3.785369825	0.00015348	0.000617837	Down	mutT	U00096.3	111044	111433	b0099	8-oxo-dGTP diphosphatase	-	GO:0006281:DNA repair;GO:0006260:DNA replication	-	GO:0035539:8-oxo-7,8-dihydrodeoxyguanosine triphosphate pyrophosphatase activity;GO:0008413:8-oxo-7,8-dihydroguanosine triphosphate pyrophosphatase activity;GO:0044715:8-oxo-dGDP phosphatase activity;GO:0044716:8-oxo-GDP phosphatase activity;GO:0000287:magnesium ion binding;GO:0030145:manganese ion binding	gnl|CDD|223979;COG1051, COG1051, ADP-ribose pyrophosphatase [Nucleotide transport and metabolism].
gene-b0122	348	243	149.91	138	87.99	227	109.68	183	85.19	130	55.76	88	37.44	169.3687119	-1.011631651	0.229328139	-4.411284432	1.03E-05	5.46E-05	Down	yacC	U00096.3	136570	136917	b0122	putative lipoprotein YacC	-	-	-	-	-
gene-b1091	954	1768	397.87	1544	359.12	2790	491.75	1465	248.78	1365	213.59	1065	165.29	1688.61155	-1.012628504	0.195008785	-5.19273274	2.07E-07	1.57E-06	Down	fabH	U00096.3	1148759	1149712	b1091	3-oxoacyl-[acyl carrier protein] synthase 3	K00648	GO:0006633:fatty acid biosynthetic process	GO:0005737:cytoplasm	GO:0004315:3-oxoacyl-[acyl-carrier-protein] synthase activity;GO:0033818:beta-ketoacyl-acyl-carrier-protein synthase III activity	gnl|CDD|223409;COG0332, FabH, 3-oxoacyl-[acyl-carrier-protein].
gene-b1853	870	151	37.26	93	23.72	250	48.32	130	24.21	82	14.07	97	16.51	132.4329119	-1.015526232	0.244701778	-4.150056618	3.32E-05	0.000157627	Down	yebK	U00096.3	1936652	1937521	b1853	DNA-binding transcriptional repressor YebK	-	GO:1901135:carbohydrate derivative metabolic process;GO:0006974:cellular response to DNA damage stimulus	-	GO:0097367:carbohydrate derivative binding;GO:0003677:DNA binding;GO:0003700:DNA-binding transcription factor activity	gnl|CDD|224651;COG1737, RpiR, Transcriptional regulators [Transcription].
gene-b1993	546	86	33.82	59	23.98	110	33.88	65	19.29	39	10.66	58	15.73	70.29809881	-1.015636249	0.276694876	-3.670600134	0.000241982	0.000905665	Down	cobU	U00096.3	2065219	2065764	b1993	cobinamide-P guanylyltransferase/cobinamide kinase	K02231	GO:0009236:cobalamin biosynthetic process;GO:0006779:porphyrin-containing compound biosynthetic process	-	GO:0043752:adenosylcobinamide kinase activity;GO:0005524:ATP binding;GO:0008820:cobinamide phosphate guanylyltransferase activity;GO:0005525:GTP binding	gnl|CDD|224998;COG2087, CobU, Adenosyl cobinamide kinase/adenosyl cobinamide phosphate guanylyltransferase [Coenzyme metabolism].
gene-b4161	1053	1024	208.77	727	153.2	1190	190.02	711	109.39	620	87.89	557	78.32	820.4722114	-1.018392007	0.175989228	-5.786672389	7.18E-09	7.25E-08	Down	rsgA	U00096.3	4390457	4391509	b4161	ribosome small subunit-dependent GTPase A	K06949	GO:0042274:ribosomal small subunit biogenesis	GO:0005737:cytoplasm	GO:0005525:GTP binding;GO:0003924:GTPase activity;GO:0046872:metal ion binding;GO:0019843:rRNA binding	gnl|CDD|224084;COG1162, COG1162, Predicted GTPases [General function prediction only].
gene-b4018	825	563	146.51	436	117.27	629	128.2	395	77.57	335	60.62	324	58.15	458.7843021	-1.018487581	0.179983895	-5.65877063	1.52E-08	1.49E-07	Down	iclR	U00096.3	4222804	4223628	b4018	DNA-binding transcriptional repressor IclR	-	GO:0006097:glyoxylate cycle;GO:0006355:regulation of transcription, DNA-templated	GO:0005829:cytosol	GO:0003677:DNA binding	gnl|CDD|224332;COG1414, IclR, Transcriptional regulator [Transcription].
gene-b0887	1767	699	84.93	492	61.78	739	70.32	438	40.16	423	35.74	375	31.42	541.840471	-1.019571051	0.189838862	-5.370718318	7.84E-08	6.51E-07	Down	cydD	U00096.3	929196	930962	b0887	glutathione/L-cysteine ABC exporter subunit CydD	K16013	GO:0045454:cell redox homeostasis;GO:0033228:cysteine export across plasma membrane;GO:0034775:glutathione transmembrane transport	GO:0043190:ATP-binding cassette (ABC) transporter complex;GO:0005887:integral component of plasma membrane;GO:0016020:membrane;GO:0005886:plasma membrane	GO:0005524:ATP binding;GO:0016887:ATPase activity;GO:0042626:ATPase activity, coupled to transmembrane movement of substances	gnl|CDD|227321;COG4988, CydD, ABC-type transport system involved in cytochrome bd biosynthesis, ATPase and permease components [Energy production and conversion / Posttranslational modification, protein turnover, chaperones].
gene-b3008	1188	341	61.62	438	81.81	599	84.78	269	36.68	359	45.11	245	30.54	389.7593888	-1.019672501	0.252230876	-4.042615714	5.29E-05	0.000241453	Down	metC	U00096.3	3152236	3153423	b3008	cystathionine beta-lyase/L-cysteine desulfhydrase/alanine racemase	K01760	GO:0009086:methionine biosynthetic process	GO:0005737:cytoplasm	GO:0004121:cystathionine beta-lyase activity;GO:0047804:cysteine-S-conjugate beta-lyase activity;GO:0080146:L-cysteine desulfhydrase activity;GO:0030170:pyridoxal phosphate binding	gnl|CDD|223699;COG0626, MetC, Cystathionine beta-lyases/cystathionine gamma-synthases [Amino acid transport and metabolism].
gene-b1255	744	207	59.73	172	51.3	301	68.03	140	30.48	143	28.69	143	28.46	188.5645749	-1.020457924	0.222118256	-4.594210049	4.34E-06	2.51E-05	Down	yciC	U00096.3	1312920	1313663	b1255	putative inner membrane protein	-	-	GO:0016021:integral component of membrane;GO:0005886:plasma membrane	-	-
gene-b1918	669	238	76.38	237	78.61	364	91.49	248	60.06	146	32.58	157	34.75	234.7606873	-1.020855938	0.201664527	-5.06214926	4.15E-07	3.00E-06	Down	tcyL	U00096.3	1997811	1998479	b1918	cystine ABC transporter membrane subunit	K10009	GO:0006865:amino acid transport	GO:0043190:ATP-binding cassette (ABC) transporter complex	GO:0022857:transmembrane transporter activity	gnl|CDD|223836;COG0765, HisM, ABC-type amino acid transport system, permease component [Amino acid transport and metabolism].
gene-b2906	1203	1290	230.21	657	121.18	1205	168.43	718	96.69	599	74.33	665	81.85	870.7010594	-1.02215443	0.212062944	-4.820052049	1.44E-06	9.20E-06	Down	ubiI	U00096.3	3051115	3052317	b2906	2-octaprenylphenol 6-hydroxylase	K18800	GO:0006744:ubiquinone biosynthetic process	-	GO:0019168:2-octaprenylphenol hydroxylase activity;GO:0071949:FAD binding;GO:0016709:oxidoreductase activity, acting on paired donors, with incorporation or reduction of molecular oxygen, NAD(P)H as one donor, and incorporation of one atom of oxygen	gnl|CDD|223727;COG0654, UbiH, 2-polyprenyl-6-methoxyphenol hydroxylase and related FAD-dependent oxidoreductases [Coenzyme metabolism / Energy production and conversion].
gene-b2517	1155	725	134.76	759	145.82	1002	145.87	684	95.94	584	75.48	372	47.69	704.6374459	-1.024104682	0.209105002	-4.897561865	9.70E-07	6.46E-06	Down	rlmN	U00096.3	2643129	2644283	b2517	23S rRNA m(2)A2503 methyltransferase/tRNA m(2)A37 methyltransferase	-	GO:0070475:rRNA base methylation	GO:0005737:cytoplasm	GO:0051539:4 iron, 4 sulfur cluster binding;GO:0046872:metal ion binding;GO:0070040:rRNA (adenine-C2-)-methyltransferase activity;GO:0019843:rRNA binding;GO:0002935:tRNA (adenine-C2-)-methyltransferase activity;GO:0000049:tRNA binding	gnl|CDD|223890;COG0820, COG0820, Predicted Fe-S-cluster redox enzyme [General function prediction only].
gene-b2514	1275	4119	693.57	3174	552.39	4975	656.1	2515	319.56	2833	331.69	2324	269.88	3419.456793	-1.031279807	0.216079898	-4.772678137	1.82E-06	1.14E-05	Down	hisS	U00096.3	2639301	2640575	b2514	histidine--tRNA ligase	K01892	GO:0006427:histidyl-tRNA aminoacylation	GO:0005737:cytoplasm	GO:0005524:ATP binding;GO:0004821:histidine-tRNA ligase activity	gnl|CDD|223202;COG0124, HisS, Histidyl-tRNA synthetase [Translation, ribosomal structure and biogenesis].
gene-b0949	1908	1334	150.1	956	111.18	1806	159.16	998	84.74	934	73.07	651	50.52	1124.939663	-1.032817699	0.192140901	-5.375314115	7.64E-08	6.39E-07	Down	uup	U00096.3	1009964	1011871	b0949	ATP-binding protein Uup	-	GO:0070894:regulation of transposon integration;GO:0009314:response to radiation;GO:0006438:valyl-tRNA aminoacylation	GO:0005737:cytoplasm;GO:0005886:plasma membrane	GO:0005524:ATP binding;GO:0016887:ATPase activity;GO:0003677:DNA binding;GO:0004832:valine-tRNA ligase activity	gnl|CDD|223562;COG0488, Uup, ATPase components of ABC transporters with duplicated ATPase domains [General function prediction only].
gene-b3364	1182	276	50.13	232	43.55	473	67.29	272	37.28	237	29.93	113	14.16	266.717668	-1.035539446	0.245485596	-4.218330778	2.46E-05	0.000121635	Down	tsgA	U00096.3	3492568	3493749	b3364	putative transporter TsgA	-	GO:0055085:transmembrane transport	GO:0016021:integral component of membrane;GO:0005886:plasma membrane	-	gnl|CDD|223809;COG0738, FucP, Fucose permease [Carbohydrate transport and metabolism].
gene-b1122	462	38	17.66	24	11.53	32	11.65	35	12.27	10	3.23	16	5.13	26.01169797	-1.038293507	0.420725582	-2.467863971	0.013592196	0.03036775	Down	ymfA	U00096.3	1181264	1181725	b1122	putative inner membrane protein YmfA	-	-	GO:0016021:integral component of membrane;GO:0005886:plasma membrane	-	-
gene-b2623	957	27	6.06	17	3.94	33	5.8	25	4.23	17	2.65	6	0.93	20.692223	-1.04007879	0.454283468	-2.289492934	0.022050728	0.045798525	Down	yfjH	U00096.3	2757644	2758600	b2623	CP4-57 prophage%3B uncharacterized protein YfjH	-	-	-	-	-
gene-b0464	648	35	11.6	14	4.79	50	12.97	26	6.5	20	4.61	13	2.97	25.74981134	-1.042217028	0.417569749	-2.495911232	0.012563404	0.028331546	Down	acrR	U00096.3	485761	486408	b0464	DNA-binding transcriptional repressor AcrR	-	-	-	GO:0003677:DNA binding	gnl|CDD|224228;COG1309, AcrR, Transcriptional regulator [Transcription].
gene-b0813	888	133	32.15	51	12.74	124	23.48	89	16.24	54	9.08	50	8.34	82.93855442	-1.042352007	0.286537615	-3.637749298	0.000275031	0.001011892	Down	rhtA	U00096.3	849210	850097	b0813	L-threonine/L-homoserine exporter	-	GO:0006865:amino acid transport	GO:0016021:integral component of membrane;GO:0005886:plasma membrane	-	gnl|CDD|227339;COG5006, rhtA, Threonine/homoserine efflux transporter [Amino acid transport and metabolism].
gene-b4784	144	172	256.43	91	140.22	315	367.82	169	190.13	85	88.11	98	100.77	150.6064216	-1.049090566	0.271127096	-3.869368209	0.000109118	0.000456736	Down	yqgG	U00096.3	3086145	3086288	b4784	protein YqgG	-	-	-	-	-
gene-b1917	753	556	158.52	362	106.67	638	142.47	531	114.24	267	52.93	220	43.26	427.5696146	-1.049428683	0.209421226	-5.011090354	5.41E-07	3.80E-06	Down	tcyN	U00096.3	1997062	1997814	b1917	cystine ABC transporter ATP binding subunit	K10010	GO:1903712:cysteine transmembrane transport;GO:0015811:L-cystine transport	GO:0005886:plasma membrane	GO:0015424:amino acid-transporting ATPase activity;GO:0005524:ATP binding;GO:0015184:L-cystine transmembrane transporter activity	gnl|CDD|224051;COG1126, GlnQ, ABC-type polar amino acid transport system, ATPase component [Amino acid transport and metabolism].
gene-b4613	84	719	1837.62	529	1397.4	1014	2029.77	529	1020.23	488	867.22	386	680.39	618.2342479	-1.050759851	0.184239712	-5.703221299	1.18E-08	1.16E-07	Down	dinQ	U00096.3	3647705	3647788	b4613	membrane toxin DinQ	-	-	-	-	-
gene-b0273	1005	303	64.73	259	57.18	219	36.64	167	26.92	198	29.41	136	20.04	226.3483689	-1.056761211	0.267274298	-3.95384524	7.69E-05	0.000335244	Down	argF	U00096.3	289301	290305	b0273	CP4-6 prophage%3B ornithine carbamoyltransferase ArgF	K00611	GO:0006526:arginine biosynthetic process	GO:0005737:cytoplasm	GO:0016597:amino acid binding;GO:0004585:ornithine carbamoyltransferase activity	gnl|CDD|223156;COG0078, ArgF, Ornithine carbamoyltransferase [Amino acid transport and metabolism].
gene-b1727	669	187	60.01	155	51.41	243	61.08	173	41.89	112	24.99	90	19.92	161.8542137	-1.057955272	0.21090379	-5.01629332	5.27E-07	3.72E-06	Down	hxpB	U00096.3	1809380	1810048	b1727	hexitol phosphatase B	-	GO:0005975:carbohydrate metabolic process	GO:0005829:cytosol	GO:0003850:2-deoxyglucose-6-phosphatase activity;GO:0004346:glucose-6-phosphatase activity;GO:0000287:magnesium ion binding;GO:0050084:mannitol-1-phosphatase activity;GO:0046872:metal ion binding;GO:0016791:phosphatase activity;GO:0050286:sorbitol-6-phosphatase activity;GO:0050308:sugar-phosphatase activity	gnl|CDD|223710;COG0637, COG0637, Predicted phosphatase/phosphohexomutase [General function prediction only].
gene-b0634	1113	738	142.35	535	106.66	832	125.69	537	78.16	430	57.67	363	48.29	583.8828708	-1.061074722	0.171150938	-6.199643033	5.66E-10	6.52E-09	Down	mrdB	U00096.3	665201	666313	b0634	SEDS family protein MrdB	-	GO:0051301:cell division;GO:0071555:cell wall organization;GO:0009252:peptidoglycan biosynthetic process;GO:0008360:regulation of cell shape	GO:0005887:integral component of plasma membrane	GO:0008955:peptidoglycan glycosyltransferase activity	gnl|CDD|223843;COG0772, FtsW, Bacterial cell division membrane protein [Cell division and chromosome partitioning].
gene-b1343	1374	391	61.09	259	41.83	405	49.56	243	28.65	228	24.77	187	20.15	292.4410367	-1.061320354	0.196127688	-5.411374415	6.25E-08	5.29E-07	Down	dbpA	U00096.3	1409511	1410884	b1343	ATP-dependent RNA helicase DbpA	-	GO:0000027:ribosomal large subunit assembly	GO:0005737:cytoplasm	GO:0043531:ADP binding;GO:0005524:ATP binding;GO:0034459:ATP-dependent 3'-5' RNA helicase activity;GO:0016887:ATPase activity;GO:0033677:DNA/RNA helicase activity;GO:0003724:RNA helicase activity;GO:0019843:rRNA binding	gnl|CDD|223587;COG0513, SrmB, Superfamily II DNA and RNA helicases [DNA replication, recombination, and repair / Transcription / Translation, ribosomal structure and biogenesis].
gene-b0569	2238	272	26.09	146	14.48	294	22.09	230	16.65	120	8	103	6.81	192.9872166	-1.064399475	0.229303462	-4.641881396	3.45E-06	2.03E-05	Down	nfrB	U00096.3	590941	593178	b0569	bacteriophage N4 adsorption protein	-	-	GO:0016021:integral component of membrane;GO:0005886:plasma membrane	-	-
gene-b1263	1596	886	119.18	412	57.28	729	76.8	397	40.3	549	51.35	274	25.42	554.1024994	-1.071041458	0.268800605	-3.984520265	6.76E-05	0.000300177	Down	trpD	U00096.3	1319789	1321384	b1263	anthranilate synthase subunit TrpD	K13497	GO:0006541:glutamine metabolic process;GO:0000162:tryptophan biosynthetic process	-	GO:0004048:anthranilate phosphoribosyltransferase activity;GO:0004049:anthranilate synthase activity;GO:0000287:magnesium ion binding	gnl|CDD|223621;COG0547, TrpD, Anthranilate phosphoribosyltransferase [Amino acid transport and metabolism].
gene-b1719	1929	8042	895.03	5953	684.78	10992	958.15	5487	460.81	5285	408.98	4350	333.89	6801.615743	-1.077675064	0.203776011	-5.288527614	1.23E-07	9.88E-07	Down	thrS	U00096.3	1800642	1802570	b1719	threonine--tRNA ligase	K01868	GO:0006435:threonyl-tRNA aminoacylation	GO:0005737:cytoplasm	GO:0005524:ATP binding;GO:0046872:metal ion binding;GO:0004829:threonine-tRNA ligase activity;GO:0000049:tRNA binding	gnl|CDD|223518;COG0441, ThrS, Threonyl-tRNA synthetase [Translation, ribosomal structure and biogenesis].
gene-b0293	588	144	52.58	94	35.47	160	45.75	81	22.32	80	20.31	79	19.89	109.0986914	-1.082117492	0.244371647	-4.428163024	9.50E-06	5.11E-05	Down	ecpA	U00096.3	310084	310671	b0293	common pilus major subunit	-	-	GO:0009289:pilus	-	-
gene-b2292	1833	420	49.19	280	33.9	690	63.3	289	25.54	236	19.22	290	23.43	369.3625117	-1.083326234	0.220027254	-4.923600219	8.50E-07	5.74E-06	Down	yfbS	U00096.3	2409520	2411352	b2292	putative transporter YfbS	-	GO:0006813:potassium ion transport	GO:0016021:integral component of membrane;GO:0005886:plasma membrane	GO:0008324:cation transmembrane transporter activity	gnl|CDD|223547;COG0471, CitT, Di- and tricarboxylate transporters [Inorganic ion transport and metabolism].
gene-b3065	216	873	867.69	657	674.93	1436	1117.87	662	496.51	723	499.66	384	263.23	793.7132305	-1.085356264	0.234503045	-4.628324826	3.69E-06	2.15E-05	Down	rpsU	U00096.3	3210781	3210996	b3065	30S ribosomal subunit protein S21	K02970	GO:0006412:translation	GO:0005840:ribosome	GO:0003735:structural constituent of ribosome	gnl|CDD|223898;COG0828, RpsU, Ribosomal protein S21 [Translation, ribosomal structure and biogenesis].
gene-b0092	921	782	182.29	510	122.87	695	126.89	469	82.5	401	64.99	363	58.36	553.2357355	-1.085487584	0.19395462	-5.59660596	2.19E-08	2.07E-07	Down	ddlB	U00096.3	102233	103153	b0092	D-alanine--D-alanine ligase B	K01921	GO:0071555:cell wall organization;GO:0009252:peptidoglycan biosynthetic process;GO:0008360:regulation of cell shape	GO:0005737:cytoplasm	GO:0005524:ATP binding;GO:0008716:D-alanine-D-alanine ligase activity;GO:0046872:metal ion binding	gnl|CDD|224102;COG1181, DdlA, D-alanine-D-alanine ligase and related ATP-grasp enzymes [Cell envelope biogenesis, outer membrane].
gene-b4059	537	297	118.74	223	92.15	224	70.14	180	54.3	159	44.2	131	36.12	211.5073719	-1.085514109	0.236126715	-4.597167711	4.28E-06	2.48E-05	Down	ssb	U00096.3	4274125	4274661	b4059	ssDNA-binding protein	K03111	GO:0006310:DNA recombination;GO:0006281:DNA repair;GO:0006260:DNA replication	-	GO:0003697:single-stranded DNA binding	gnl|CDD|223702;COG0629, Ssb, Single-stranded DNA-binding protein [DNA replication, recombination, and repair].
gene-b1729	1392	2235	344.7	2488	396.6	2848	344.02	2495	290.37	1573	168.69	903	96.05	2139.298098	-1.086395148	0.253101162	-4.29233568	1.77E-05	9.00E-05	Down	tcyP	U00096.3	1810934	1812325	b1729	cystine/sulfocysteine:cation symporter	-	GO:0015811:L-cystine transport;GO:0000101:sulfur amino acid transport;GO:0006791:sulfur utilization	GO:0016021:integral component of membrane;GO:0005886:plasma membrane	GO:0015184:L-cystine transmembrane transporter activity;GO:0000099:sulfur amino acid transmembrane transporter activity;GO:0015293:symporter activity	gnl|CDD|224736;COG1823, COG1823, Predicted Na+/dicarboxylate symporter [General function prediction only].
gene-b0955	1761	1916	233.58	1229	154.86	2305	220.09	1175	108.09	1069	90.62	1029	86.52	1480.51215	-1.086583929	0.190528491	-5.702999721	1.18E-08	1.16E-07	Down	ycbZ	U00096.3	1016539	1018299	b0955	putative ATP-dependent protease YcbZ	-	GO:0030163:protein catabolic process	-	GO:0005524:ATP binding;GO:0004176:ATP-dependent peptidase activity;GO:0004252:serine-type endopeptidase activity	gnl|CDD|223994;COG1067, LonB, Predicted ATP-dependent protease [Posttranslational modification, protein turnover, chaperones].
gene-b0628	966	1532	340.48	904	207.65	2056	357.88	1456	244.18	664	102.61	677	103.77	1199.340777	-1.090247219	0.220489548	-4.944666215	7.63E-07	5.19E-06	Down	lipA	U00096.3	659251	660216	b0628	lipoyl synthase	K03644	GO:0009249:protein lipoylation	GO:0005737:cytoplasm	GO:0051539:4 iron, 4 sulfur cluster binding;GO:0016992:lipoate synthase activity;GO:0046872:metal ion binding	gnl|CDD|223397;COG0320, LipA, Lipoate synthase [Coenzyme metabolism].
gene-b4354	2151	189	18.86	129	13.31	327	25.56	220	16.57	94	6.52	85	5.85	169.9429011	-1.091072472	0.261295348	-4.175629153	2.97E-05	0.000142736	Down	btsT	U00096.3	4589129	4591279	b4354	pyruvate:H(+) symporter	-	GO:0006974:cellular response to DNA damage stimulus;GO:0031669:cellular response to nutrient levels;GO:0009267:cellular response to starvation	GO:0005887:integral component of plasma membrane;GO:0005886:plasma membrane	GO:0015293:symporter activity	gnl|CDD|224877;COG1966, CstA, Carbon starvation protein, predicted membrane protein [Signal transduction mechanisms].
gene-b1185	531	296	119.67	156	65.19	313	99.11	184	56.14	131	36.83	147	40.99	206.7560915	-1.091535395	0.21341413	-5.114635081	3.14E-07	2.30E-06	Down	dsbB	U00096.3	1232500	1233030	b1185	protein thiol:quinone oxidoreductase DsbB	-	-	GO:0016021:integral component of membrane;GO:0005886:plasma membrane	GO:0009055:electron transfer activity;GO:0015035:protein disulfide oxidoreductase activity	gnl|CDD|224412;COG1495, DsbB, Disulfide bond formation protein DsbB [Posttranslational modification, protein turnover, chaperones].
gene-b0088	1317	1226	199.85	687	115.75	1123	143.38	684	84.14	664	75.26	496	55.76	832.1671932	-1.092840023	0.207211679	-5.274027158	1.33E-07	1.06E-06	Down	murD	U00096.3	97087	98403	b0088	UDP-N-acetylmuramoyl-L-alanine--D-glutamate ligase	K01925	GO:0007049:cell cycle;GO:0051301:cell division;GO:0071555:cell wall organization;GO:0009252:peptidoglycan biosynthetic process;GO:0008360:regulation of cell shape	GO:0005737:cytoplasm	GO:0005524:ATP binding;GO:0042802:identical protein binding;GO:0008764:UDP-N-acetylmuramoylalanine-D-glutamate ligase activity	gnl|CDD|223842;COG0771, MurD, UDP-N-acetylmuramoylalanine-D-glutamate ligase [Cell envelope biogenesis, outer membrane].
gene-b0087	1083	888	176.03	579	118.63	885	137.41	518	77.49	530	73.05	384	52.5	648.0346446	-1.093690417	0.200524338	-5.454152984	4.92E-08	4.28E-07	Down	mraY	U00096.3	96002	97084	b0087	phospho-N-acetylmuramoyl-pentapeptide-transferase	K01000	GO:0007049:cell cycle;GO:0051301:cell division;GO:0071555:cell wall organization;GO:0009252:peptidoglycan biosynthetic process;GO:0008360:regulation of cell shape	GO:0016021:integral component of membrane;GO:0005886:plasma membrane	GO:0008963:phospho-N-acetylmuramoyl-pentapeptide-transferase activity;GO:0051992:UDP-N-acetylmuramoyl-L-alanyl-D-glutamyl-meso-2,6-diaminopimelyl-D-alanyl-D-alanine:undecaprenyl-phosphate transferase activity	gnl|CDD|223548;COG0472, Rfe, UDP-N-acetylmuramyl pentapeptide phosphotransferase/UDP-N- acetylglucosamine-1-phosphate transferase [Cell envelope biogenesis, outer membrane].
gene-b3339	1185	17632	3194.4	15807	2959.9	35271	5004.82	15004	2051.22	15483	1950.42	9876	1233.99	18273.44695	-1.094680712	0.250649479	-4.367376774	1.26E-05	6.59E-05	Down	tufA	U00096.3	3470145	3471329	b3339	translation elongation factor Tu 1	-	-	GO:0005737:cytoplasm	GO:0005525:GTP binding;GO:0003924:GTPase activity;GO:0003746:translation elongation factor activity	gnl|CDD|223128;COG0050, TufB, GTPases - translation elongation factors [Translation, ribosomal structure and biogenesis].
gene-b3190	255	26	21.89	10	8.7	42	27.69	21	13.34	12	7.02	11	6.39	19.71751793	-1.096786349	0.464773042	-2.35983211	0.018283207	0.039061311	Down	ibaG	U00096.3	3336549	3336803	b3190	acid stress protein IbaG	-	-	-	-	gnl|CDD|227340;COG5007, COG5007, Predicted transcriptional regulator, BolA superfamily [Transcription].
gene-b1631	621	301	104.06	160	57.17	266	72.02	205	53.48	145	34.86	101	24.08	198.5255105	-1.097210053	0.228153649	-4.809083949	1.52E-06	9.69E-06	Down	rsxG	U00096.3	1710204	1710824	b1631	SoxR [2Fe-2S] reducing system protein RsxG	-	-	GO:0009279:cell outer membrane;GO:0016021:integral component of membrane;GO:0005886:plasma membrane	GO:0009055:electron transfer activity;GO:0010181:FMN binding	gnl|CDD|227006;COG4659, RnfG, Predicted NADH:ubiquinone oxidoreductase, subunit RnfG [Energy production and conversion].
gene-b2792	330	43	27.97	33	22.19	52	26.5	23	11.29	31	14.02	21	9.42	34.99253872	-1.097600181	0.362350773	-3.029109532	0.002452757	0.007001538	Down	yqcC	U00096.3	2923784	2924113	b2792	DUF446 domain-containing protein YqcC	-	GO:0044010:single-species biofilm formation	-	-	gnl|CDD|225640;COG3098, COG3098, Uncharacterized protein conserved in bacteria [Function unknown].
gene-b1130	672	295	94.25	183	60.43	565	141.37	241	58.1	167	37.1	194	42.74	270.9136131	-1.100825592	0.239933909	-4.588036741	4.47E-06	2.58E-05	Down	phoP	U00096.3	1189776	1190447	b1130	DNA-binding transcriptional dual regulator PhoP	K07660	GO:0000160:phosphorelay signal transduction system;GO:0045893:positive regulation of transcription, DNA-templated	GO:0005829:cytosol;GO:0032993:protein-DNA complex	GO:0001216:bacterial-type RNA polymerase transcriptional activator activity, sequence-specific DNA binding;GO:0042802:identical protein binding;GO:0000976:transcription regulatory region sequence-specific DNA binding	gnl|CDD|223816;COG0745, OmpR, Response regulators consisting of a CheY-like receiver domain and a winged-helix DNA-binding domain [Signal transduction mechanisms / Transcription].
gene-b3193	552	494	192.13	295	118.58	506	154.13	311	91.27	281	75.99	194	52.04	352.9297301	-1.103500896	0.200094497	-5.514898777	3.49E-08	3.15E-07	Down	mlaD	U00096.3	3337910	3338461	b3193	intermembrane phospholipid transport system%2C substrate binding protein MlaD	K02067	GO:0015914:phospholipid transport	GO:0016021:integral component of membrane;GO:0005886:plasma membrane	-	gnl|CDD|224380;COG1463, Ttg2C, ABC-type transport system involved in resistance to organic solvents, periplasmic component [Secondary metabolites biosynthesis, transport, and catabolism].
gene-b2412	987	716	155.74	544	122.3	980	166.95	439	72.06	461	69.72	421	63.16	607.8235859	-1.104666336	0.198801137	-5.556639942	2.75E-08	2.54E-07	Down	zipA	U00096.3	2530247	2531233	b2412	cell division protein ZipA	-	GO:0090529:cell septum assembly;GO:0043093:FtsZ-dependent cytokinesis	GO:0032153:cell division site;GO:0005887:integral component of plasma membrane	-	gnl|CDD|225657;COG3115, ZipA, Cell division protein [Cell division and chromosome partitioning].
gene-b3742	444	1653	799.27	998	498.76	1349	510.88	895	326.56	846	284.43	691	230.43	1107.890885	-1.107132131	0.211992092	-5.222516172	1.77E-07	1.37E-06	Down	mioC	U00096.3	3926012	3926455	b3742	flavoprotein MioC	-	GO:0055114:oxidation-reduction process;GO:0051302:regulation of cell division	GO:0005829:cytosol	GO:0010181:FMN binding	gnl|CDD|223788;COG0716, FldA, Flavodoxins [Energy production and conversion].
gene-b2516	1014	2186	462.83	1559	341.16	2263	375.26	1306	208.66	1173	172.68	1145	167.19	1656.92044	-1.108696324	0.192233296	-5.76745208	8.05E-09	8.11E-08	Down	rodZ	U00096.3	2641831	2642844	b2516	cytoskeleton protein RodZ	-	GO:0008360:regulation of cell shape	GO:0016021:integral component of membrane;GO:0005886:plasma membrane	GO:0043565:sequence-specific DNA binding	gnl|CDD|224343;COG1426, COG1426, Predicted transcriptional regulator contains Xre-like HTH domain [Function unknown].
gene-b4582	504	62	26.41	38	16.73	133	44.37	75	24.11	21	6.22	40	11.75	59.31638616	-1.11006851	0.361267748	-3.072703049	0.002121295	0.006184471	Down	yoeA	U00096.3	2070277	2070474	b4582	CP4-44 prophage%3B TonB-dependent receptor plug domain-containing protein YoeA;CP4-44 prophage%3B TonB-dependent receptor plug domain-containing protein YoeA	-	-	-	-	gnl|CDD|227112;COG4771, FepA, Outer membrane receptor for ferrienterochelin and colicins [Inorganic ion transport and metabolism].
gene-b0072	1401	5746	880.51	5349	847.19	4412	529.52	2933	339.15	4946	526.99	1595	168.57	4437.836232	-1.110628991	0.344797673	-3.221103501	0.00127698	0.003950357	Down	leuC	U00096.3	79464	80864	b0072	3-isopropylmalate dehydratase subunit LeuC	K01703	GO:0009098:leucine biosynthetic process	-	GO:0003861:3-isopropylmalate dehydratase activity;GO:0051539:4 iron, 4 sulfur cluster binding;GO:0046872:metal ion binding	gnl|CDD|223143;COG0065, LeuC, 3-isopropylmalate dehydratase large subunit [Amino acid transport and metabolism].
gene-b3475	588	147	53.67	112	42.27	259	74.06	123	33.89	92	23.36	90	22.66	137.3726136	-1.110683992	0.232584292	-4.77540414	1.79E-06	1.13E-05	Down	acpT	U00096.3	3612969	3613556	b3475	holo-[acyl carrier protein] synthase 2	K06133	GO:0006633:fatty acid biosynthetic process;GO:0018070:peptidyl-serine phosphopantetheinylation	-	GO:0008897:holo-[acyl-carrier-protein] synthase activity;GO:0000287:magnesium ion binding	gnl|CDD|225002;COG2091, Sfp, Phosphopantetheinyl transferase [Coenzyme metabolism].
gene-b2511	1473	2141	312.05	1426	214.81	2031	231.84	1212	133.3	1126	114.11	1021	102.63	1542.195012	-1.11826154	0.198241533	-5.640904413	1.69E-08	1.64E-07	Down	der	U00096.3	2635884	2637356	b2511	50S ribosomal subunit stability factor	-	GO:0042254:ribosome biogenesis	-	GO:0005525:GTP binding	gnl|CDD|224082;COG1160, COG1160, Predicted GTPases [General function prediction only].
gene-b0183	597	399	143.48	298	110.76	374	105.34	238	64.58	225	56.26	187	46.38	297.9198417	-1.119249938	0.205742415	-5.440054429	5.33E-08	4.58E-07	Down	rnhB	U00096.3	204493	205089	b0183	RNase HII	K03470	GO:0006401:RNA catabolic process	GO:0005737:cytoplasm	GO:0030145:manganese ion binding;GO:0003723:RNA binding;GO:0004523:RNA-DNA hybrid ribonuclease activity	gnl|CDD|223242;COG0164, RnhB, Ribonuclease HII [DNA replication, recombination, and repair].
gene-b2832	714	279	83.89	310	96.34	378	89.02	211	47.87	196	40.98	180	37.33	270.238375	-1.119272275	0.216265604	-5.175452095	2.27E-07	1.71E-06	Down	ygdQ	U00096.3	2970420	2971133	b2832	UPF0053 inner membrane protein YgdQ	-	-	GO:0016021:integral component of membrane;GO:0005886:plasma membrane	-	gnl|CDD|223930;COG0861, TerC, Membrane protein TerC, possibly involved in tellurium resistance [Inorganic ion transport and metabolism].
gene-b0094	1263	926	157.4	634	111.39	903	120.22	500	64.13	500	59.1	466	54.63	678.392417	-1.12036325	0.201711479	-5.554286032	2.79E-08	2.55E-07	Down	ftsA	U00096.3	103982	105244	b0094	cell division protein FtsA	K03590	GO:0043093:FtsZ-dependent cytokinesis	GO:0032153:cell division site;GO:0009898:cytoplasmic side of plasma membrane	-	gnl|CDD|223918;COG0849, ftsA, Cell division ATPase FtsA [Cell division and chromosome partitioning].
gene-b3005	426	530	267.1	295	153.66	765	301.95	288	109.52	208	72.89	389	135.2	416.8994008	-1.1241442	0.266579708	-4.216915871	2.48E-05	0.000122107	Down	exbD	U00096.3	3150818	3151243	b3005	Ton complex subunit ExbD	-	GO:0043213:bacteriocin transport;GO:0015031:protein transport	GO:0016021:integral component of membrane;GO:0005886:plasma membrane	GO:0022857:transmembrane transporter activity	gnl|CDD|223917;COG0848, ExbD, Biopolymer transport protein [Intracellular trafficking and secretion].
gene-b2567	681	336	105.92	256	83.41	522	128.89	315	74.94	155	33.98	198	43.05	297.2459389	-1.127774364	0.206714799	-5.455702104	4.88E-08	4.27E-07	Down	rnc	U00096.3	2703383	2704063	b2567	RNase III	-	GO:0006397:mRNA processing;GO:0016075:rRNA catabolic process;GO:0006364:rRNA processing;GO:0008033:tRNA processing	GO:0005737:cytoplasm	GO:0046872:metal ion binding;GO:0004525:ribonuclease III activity;GO:0019843:rRNA binding	gnl|CDD|223644;COG0571, Rnc, dsRNA-specific ribonuclease [Transcription].
gene-b0757	1149	411	76.79	235	45.38	316	46.24	261	36.8	136	17.67	189	24.36	264.6960336	-1.131789004	0.232022626	-4.877925154	1.07E-06	7.09E-06	Down	galK	U00096.3	788831	789979	b0757	galactokinase	K00849	GO:0006012:galactose metabolic process	GO:0005737:cytoplasm	GO:0005524:ATP binding;GO:0004335:galactokinase activity;GO:0005534:galactose binding;GO:0000287:magnesium ion binding	gnl|CDD|223231;COG0153, GalK, Galactokinase [Carbohydrate transport and metabolism].
gene-b0946	543	794	313.93	610	249.27	1077	333.51	577	172.15	466	128.11	426	116.16	670.3344839	-1.133784952	0.170366656	-6.654969828	2.83E-11	3.84E-10	Down	zapC	U00096.3	1005952	1006494	b0946	cell division protein ZapC	-	GO:0000917:division septum assembly;GO:0043093:FtsZ-dependent cytokinesis;GO:0051302:regulation of cell division	GO:0032153:cell division site;GO:0005737:cytoplasm	GO:0042802:identical protein binding	-
gene-b2341	2145	443	44.34	160	16.55	288	22.58	162	12.24	224	15.59	123	8.49	239.8050278	-1.135218509	0.29826828	-3.806031639	0.000141214	0.000578105	Down	fadJ	U00096.3	2457015	2459159	b2341	3-hydroxyacyl-CoA dehydrogenase FadJ	K01782	GO:0006635:fatty acid beta-oxidation	GO:0005737:cytoplasm	GO:0003857:3-hydroxyacyl-CoA dehydrogenase activity;GO:0008692:3-hydroxybutyryl-CoA epimerase activity;GO:0004300:enoyl-CoA hydratase activity;GO:0051287:NAD binding	gnl|CDD|224170;COG1250, FadB, 3-hydroxyacyl-CoA dehydrogenase [Lipid metabolism].
gene-b3989	540	164	65.2	73	30	164	51.07	122	36.6	53	14.65	64	17.55	106.0471273	-1.137726207	0.27329885	-4.162938139	3.14E-05	0.000149682	Down	yjaZ	U00096.3	4189786	4190325	b3989	protein YjaZ	-	-	-	-	-
gene-b3258	1452	261	38.59	168	25.67	250	28.95	130	14.5	138	14.19	127	12.95	185.4783858	-1.142770303	0.228328594	-5.004937331	5.59E-07	3.92E-06	Down	panF	U00096.3	3407607	3409058	b3258	pantothenate:Na(+) symporter	-	GO:0015887:pantothenate transmembrane transport;GO:0036376:sodium ion export across plasma membrane	GO:0016021:integral component of membrane;GO:0005886:plasma membrane	GO:0015233:pantothenate transmembrane transporter activity;GO:0015081:sodium ion transmembrane transporter activity;GO:0015293:symporter activity	gnl|CDD|226625;COG4145, PanF, Na+/panthothenate symporter [Coenzyme metabolism].
gene-b2231	2628	11849	967.97	7557	638.07	9628	616.03	5734	353.47	6473	367.68	4823	271.73	8002.105084	-1.144076184	0.245274929	-4.664464443	3.09E-06	1.86E-05	Down	gyrA	U00096.3	2336793	2339420	b2231	DNA gyrase subunit A	-	GO:0006265:DNA topological change;GO:0006261:DNA-dependent DNA replication;GO:0046677:response to antibiotic;GO:0042493:response to drug;GO:0006351:transcription, DNA-templated	GO:0005694:chromosome;GO:0005737:cytoplasm;GO:0005829:cytosol;GO:0016020:membrane	GO:0005524:ATP binding;GO:0003677:DNA binding;GO:0034335:DNA supercoiling activity;GO:0003918:DNA topoisomerase type II (ATP-hydrolyzing) activity;GO:0008094:DNA-dependent ATPase activity;GO:0042802:identical protein binding	gnl|CDD|223266;COG0188, GyrA, Type IIA topoisomerase (DNA gyrase/topo II, topoisomerase IV), A subunit [DNA replication, recombination, and repair].
gene-b2174	714	64	19.24	63	19.58	89	20.96	58	13.16	48	10.04	23	4.77	58.82719722	-1.146006491	0.309660489	-3.700848295	0.00021488	0.00082147	Down	lpxT	U00096.3	2268854	2269567	b2174	Kdo2-lipid A phosphotransferase	-	GO:0043165:Gram-negative-bacterium-type cell outer membrane assembly;GO:0009245:lipid A biosynthetic process;GO:0009103:lipopolysaccharide biosynthetic process	GO:0005887:integral component of plasma membrane;GO:0005886:plasma membrane	GO:0016776:phosphotransferase activity, phosphate group as acceptor;GO:0050380:undecaprenyl-diphosphatase activity	gnl|CDD|223743;COG0671, PgpB, Membrane-associated phospholipid phosphatase [Lipid metabolism].
gene-b1252	720	903	269.25	1133	349.17	1861	434.61	725	163.13	644	133.52	846	173.98	1052.457119	-1.148904835	0.250689253	-4.582983995	4.58E-06	2.63E-05	Down	tonB	U00096.3	1311089	1311808	b1252	Ton complex subunit TonB	-	GO:0015889:cobalamin transport;GO:0042914:colicin transport;GO:0015031:protein transport;GO:0098002:receptor-mediated bacteriophage irreversible attachment to host cell;GO:0015891:siderophore transport	GO:0071575:integral component of external side of plasma membrane;GO:0030288:outer membrane-bounded periplasmic space;GO:0005886:plasma membrane;GO:0098797:plasma membrane protein complex	GO:0031992:energy transducer activity;GO:0019904:protein domain specific binding;GO:0015343:siderophore transmembrane transporter activity	gnl|CDD|223880;COG0810, TonB, Periplasmic protein TonB, links inner and outer membranes [Cell envelope biogenesis, outer membrane].
gene-b3230	393	1158	632.59	1163	656.65	2450	1048.24	916	377.6	1004	381.36	762	287.09	1260.198105	-1.149987076	0.236124511	-4.8702571	1.11E-06	7.35E-06	Down	rpsI	U00096.3	3377815	3378207	b3230	30S ribosomal subunit protein S9	K02996	GO:0006412:translation	GO:0005840:ribosome	GO:0003735:structural constituent of ribosome	gnl|CDD|223181;COG0103, RpsI, Ribosomal protein S9 [Translation, ribosomal structure and biogenesis].
gene-b2532	741	4932	1428.93	3200	958.25	4327	981.88	2408	526.46	2177	438.56	2627	524.92	3415.983861	-1.151180733	0.233909432	-4.921480617	8.59E-07	5.79E-06	Down	trmJ	U00096.3	2662583	2663323	b2532	tRNA Cm32/Um32 methyltransferase	-	GO:0008033:tRNA processing	GO:0005737:cytoplasm	GO:0003723:RNA binding;GO:0008173:RNA methyltransferase activity	gnl|CDD|223639;COG0565, LasT, rRNA methylase [Translation, ribosomal structure and biogenesis].
gene-b2677	1203	291	51.93	241	44.45	342	47.8	246	33.13	172	21.34	110	13.54	238.443405	-1.158485619	0.212841408	-5.442952248	5.24E-08	4.52E-07	Down	proV	U00096.3	2804815	2806017	b2677	glycine betaine ABC transporter ATP binding subunit ProV	K02000	GO:0006865:amino acid transport;GO:0031460:glycine betaine transport;GO:0006972:hyperosmotic response	GO:0043190:ATP-binding cassette (ABC) transporter complex	GO:0005275:amine transmembrane transporter activity;GO:0005524:ATP binding;GO:0016887:ATPase activity;GO:0005034:osmosensor activity	gnl|CDD|226643;COG4175, ProV, ABC-type proline/glycine betaine transport system, ATPase component [Amino acid transport and metabolism].
gene-b0169	726	15445	4567.28	12626	3859	20527	4754.2	10347	2308.88	10072	2070.95	7681	1566.5	13124.92023	-1.160660971	0.206518066	-5.620142544	1.91E-08	1.83E-07	Down	rpsB	U00096.3	189874	190599	b0169	30S ribosomal subunit protein S2	K02967	GO:0006412:translation	GO:0015935:small ribosomal subunit	GO:0003735:structural constituent of ribosome	gnl|CDD|223130;COG0052, RpsB, Ribosomal protein S2 [Translation, ribosomal structure and biogenesis].
gene-b1630	1059	829	168.06	576	120.69	867	137.66	503	76.95	519	73.16	307	42.92	617.2927506	-1.160932121	0.211205482	-5.496695027	3.87E-08	3.46E-07	Down	rsxD	U00096.3	1709142	1710200	b1630	SoxR [2Fe-2S] reducing system protein RsxD	-	GO:0022900:electron transport chain;GO:0055085:transmembrane transport	GO:0016021:integral component of membrane;GO:0005886:plasma membrane	-	gnl|CDD|227005;COG4658, RnfD, Predicted NADH:ubiquinone oxidoreductase, subunit RnfD [Energy production and conversion].
gene-b2729	1122	191	36.55	118	23.34	402	60.25	158	22.81	80	10.64	149	19.66	180.3807915	-1.16103638	0.290827126	-3.992187373	6.55E-05	0.000292851	Down	hypD	U00096.3	2852136	2853257	b2729	Fe-(CN)2CO cofactor assembly scaffold protein HypD	-	GO:0006464:cellular protein modification process;GO:0051604:protein maturation	-	GO:0051539:4 iron, 4 sulfur cluster binding;GO:0070025:carbon monoxide binding;GO:0005506:iron ion binding	gnl|CDD|223486;COG0409, HypD, Hydrogenase maturation factor [Posttranslational modification, protein turnover, chaperones].
gene-b2749	324	512	339.26	461	315.72	681	353.42	697	348.51	204	93.99	154	70.38	447.8275022	-1.161271966	0.304543804	-3.81315249	0.000137205	0.00056451	Down	ygbE	U00096.3	2873014	2873337	b2749	DUF3561 domain-containing inner membrane protein YgbE	-	-	GO:0016021:integral component of membrane;GO:0005886:plasma membrane	-	-
gene-b2992	489	29	12.73	37	16.79	111	38.17	35	11.6	11	3.36	46	13.93	44.54606796	-1.163112631	0.44603948	-2.607645025	0.009116744	0.021654247	Down	hybE	U00096.3	3140311	3140799	b2992	hydrogenase 2-specific chaperone	-	-	-	-	-
gene-b4795	243	35	30.92	26	23.74	48	33.21	38	25.33	18	11.06	8	4.87	28.60968308	-1.16336621	0.413992694	-2.810112901	0.004952412	0.012890099	Down	yibX	U00096.3	3797772	3798014	b4795	protein YibX;protein YibX-S	K02847	GO:0009244:lipopolysaccharide core region biosynthetic process;-	GO:0016021:integral component of membrane;GO:0005886:plasma membrane	GO:0016874:ligase activity	-
gene-b2081	1362	938	147.85	1155	188.17	1557	192.22	857	101.94	791	86.69	513	55.77	1001.347828	-1.163885384	0.226121547	-5.147167085	2.64E-07	1.95E-06	Down	trhP	U00096.3	2165668	2167029	b2081	tRNA wobble base hydroxylation protein TrhP	K08303	-	GO:0005829:cytosol	GO:0008233:peptidase activity	gnl|CDD|223896;COG0826, COG0826, Collagenase and related proteases [Posttranslational modification, protein turnover, chaperones].
gene-b1050	228	116	109.23	75	72.99	155	114.31	97	68.92	41	26.84	63	40.91	91.34615652	-1.164507214	0.267146006	-4.359066537	1.31E-05	6.83E-05	Down	yceK	U00096.3	1113579	1113806	b1050	DUF1375 domain-containing lipoprotein YceK	-	-	-	-	gnl|CDD|227932;COG5645, COG5645, Predicted periplasmic lipoprotein [General function prediction only].
gene-b1866	1773	4328	524.06	4194	524.89	6848	649.45	3075	280.97	3295	277.42	2399	200.34	4140.011615	-1.168421515	0.222586326	-5.249296029	1.53E-07	1.20E-06	Down	aspS	U00096.3	1948750	1950522	b1866	aspartate--tRNA ligase	K01876	GO:0006422:aspartyl-tRNA aminoacylation	GO:0005737:cytoplasm	GO:0004815:aspartate-tRNA ligase activity;GO:0005524:ATP binding;GO:0003676:nucleic acid binding	gnl|CDD|223251;COG0173, AspS, Aspartyl-tRNA synthetase [Translation, ribosomal structure and biogenesis].
gene-b0173	1197	453	81.25	322	59.69	653	91.73	335	45.34	273	34.05	212	26.22	378.3806315	-1.17032642	0.185825306	-6.297992686	3.02E-10	3.63E-09	Down	dxr	U00096.3	193521	194717	b0173	1-deoxy-D-xylulose 5-phosphate reductoisomerase	K00099	GO:0019288:isopentenyl diphosphate biosynthetic process, methylerythritol 4-phosphate pathway;GO:0016114:terpenoid biosynthetic process	-	GO:0030604:1-deoxy-D-xylulose-5-phosphate reductoisomerase activity;GO:0046872:metal ion binding;GO:0070402:NADPH binding	gnl|CDD|223814;COG0743, Dxr, 1-deoxy-D-xylulose 5-phosphate reductoisomerase [Lipid metabolism].
gene-b1632	696	357	110.12	165	52.6	319	77.07	268	62.38	119	25.52	114	24.25	223.2830332	-1.171672679	0.250395166	-4.679294316	2.88E-06	1.74E-05	Down	rsxE	U00096.3	1710828	1711523	b1632	SoxR [2Fe-2S] reducing system protein RsxE	-	GO:0022900:electron transport chain	GO:0016021:integral component of membrane;GO:0005886:plasma membrane	-	gnl|CDD|227007;COG4660, RnfE, Predicted NADH:ubiquinone oxidoreductase, subunit RnfE [Energy production and conversion].
gene-b1564	240	19	17	22	20.34	30	21.02	23	15.53	11	6.84	7	4.32	18.97634602	-1.173768583	0.465193883	-2.523181464	0.011629837	0.026636288	Down	relB	U00096.3	1645633	1645872	b1564	Qin prophage%3B antitoxin/DNA-binding transcriptional repressor RelB	-	GO:0006351:transcription, DNA-templated	GO:0032993:protein-DNA complex	GO:0001217:bacterial-type RNA polymerase transcriptional repressor activity, sequence-specific DNA binding;GO:0000976:transcription regulatory region sequence-specific DNA binding	gnl|CDD|225619;COG3077, RelB, DNA-damage-inducible protein J [DNA replication, recombination, and repair].
gene-b0592	957	411	92.2	282	65.39	452	79.42	240	40.63	171	26.67	243	37.6	308.9183876	-1.174233595	0.21068977	-5.573282449	2.50E-08	2.33E-07	Down	fepB	U00096.3	623554	624510	b0592	ferric enterobactin ABC transporter periplasmic binding protein	K02016	GO:0006811:ion transport;GO:0055072:iron ion homeostasis	GO:0042597:periplasmic space	-	gnl|CDD|226958;COG4592, FepB, ABC-type Fe2+-enterobactin transport system, periplasmic component [Inorganic ion transport and metabolism].
gene-b3739	381	405	228.21	324	188.7	475	209.63	288	122.46	211	82.67	206	80.06	327.1511984	-1.175764962	0.177857741	-6.610704471	3.82E-11	5.09E-10	Down	atpI	U00096.3	3922060	3922440	b3739	ATP synthase accessory factor AtpI	-	GO:0006811:ion transport	GO:0016021:integral component of membrane;GO:0005886:plasma membrane;GO:0045263:proton-transporting ATP synthase complex, coupling factor F(o)	-	gnl|CDD|225849;COG3312, AtpI, F0F1-type ATP synthase, subunit I [Energy production and conversion].
[truncated: 442 more rows]
