# Supplementary material for: Engineering Escherichia coli to Utilize Erythritol as Sole Carbon Source
Source: Adv Sci (Weinh). 2023 Mar 20;10(14):2207008. doi: 10.1002/advs.202207008 (PMC10190533; doi:10.1002/advs.202207008)
Supplement: Supplementary file 4 — Supplemental Table 3 [file ADVS-10-2207008-s004.xls]

GeneID	baseMean	log2FoldChange	lfcSE	stat	pvalue	padj	GeneName	Chr	Start	End	locus_tag	Product	KEGG	GO_Biological_Process	GO_Cellular_Component	GO_Molecular_Function	COG
gene-b2979	1499.6105613374	6.54007197247639	0.309892291513128	21.1043389964391	7.25622131952738e-99	2.97650198527013e-95	glcD	U00096.3	3126522	3128021	b2979	glycolate dehydrogenase%2C putative FAD-linked subunit	K00104	-	GO:0009339:glycolate oxidase complex	GO:0071949:FAD binding;GO:0008891:glycolate oxidase activity	gnl|CDD|223354;COG0277, GlcD, FAD/FMN-containing dehydrogenases [Energy production and conversion].
gene-b1378	2093.65609282465	4.04347834972381	0.193358040631663	20.9118707270438	4.17537110400391e-97	8.56368613431202e-94	ydbK	U00096.3	1437260	1440784	b1378	putative pyruvate-flavodoxin oxidoreductase	K03737	GO:0022900:electron transport chain;GO:0006979:response to oxidative stress	-	GO:0051539:4 iron, 4 sulfur cluster binding;GO:0005506:iron ion binding;GO:0043873:pyruvate-flavodoxin oxidoreductase activity;GO:0030976:thiamine pyrophosphate binding	gnl|CDD|223746;COG0674, PorA, Pyruvate:ferredoxin oxidoreductase and related 2-oxoacid:ferredoxin oxidoreductases, alpha subunit [Energy production and conversion].
gene-b2976	3581.11126207042	5.78360379412647	0.279624531975521	20.6834634760615	4.88077138882963e-95	6.67364141232638e-92	glcB	U00096.3	3121634	3123805	b2976	malate synthase G	K01638	GO:0006097:glyoxylate cycle;GO:0006099:tricarboxylic acid cycle	GO:0005737:cytoplasm	GO:0004474:malate synthase activity;GO:0046872:metal ion binding	gnl|CDD|225135;COG2225, AceB, Malate synthase [Energy production and conversion].
gene-b4467	1198.46112518934	6.16353147951886	0.30062426937328	20.5024414441593	2.04758439091603e-93	2.09979779288438e-90	glcF	U00096.3	3124236	3125459	b4467	glycolate dehydrogenase%2C putative iron-sulfur subunit	K11473	GO:0046296:glycolate catabolic process	-	GO:0051539:4 iron, 4 sulfur cluster binding;GO:0019154:glycolate dehydrogenase activity;GO:0046872:metal ion binding	gnl|CDD|223325;COG0247, GlpC, Fe-S oxidoreductase [Energy production and conversion].
gene-b4468	699.549517927266	6.77271690747662	0.356627475468343	18.9910126766938	2.02387754848208e-80	1.65624961914289e-77	glcE	U00096.3	3125470	3126522	b4468	glycolate dehydrogenase%2C putative FAD-binding subunit	K11472	GO:0046296:glycolate catabolic process	-	GO:0071949:FAD binding;GO:0019154:glycolate dehydrogenase activity	gnl|CDD|223354;COG0277, GlcD, FAD/FMN-containing dehydrogenases [Energy production and conversion].
gene-b3969	589.814089595602	-4.49931762581153	0.237036148215497	-18.981567409377	2.42259817524558e-80	1.65624961914289e-77	gltT	U00096.3	4168372	4168447	b3969	tRNA-Glu	K14224	-	-	-	-
gene-b2590	1280.93544928881	-3.78662908744882	0.210229936694295	-18.0118452537763	1.57296448533755e-72	9.21757188407802e-70	gltW	U00096.3	2729369	2729444	b2590	tRNA-Glu	K14224	-	-	-	-
gene-b2175	1089.48912377042	-3.2411520813536	0.197976367641536	-16.37140897151	3.06045949791454e-60	1.56925060755568e-57	mepS	U00096.3	2269979	2270545	b2175	peptidoglycan DD-endopeptidase/peptidoglycan LD-carboxypeptidase	-	GO:0045227:capsule polysaccharide biosynthetic process	GO:0009279:cell outer membrane	GO:0008234:cysteine-type peptidase activity	gnl|CDD|223862;COG0791, Spr, Cell wall-associated hydrolases (invasion-associated proteins) [Cell envelope biogenesis, outer membrane].
gene-b2975	516.108304392745	4.08164807295625	0.25409178112288	16.0636761052194	4.58550370093622e-58	2.08997068680449e-55	glcA	U00096.3	3119597	3121279	b2975	glycolate/lactate:H(+) symporter GlcA	-	-	GO:0005887:integral component of plasma membrane;GO:0005886:plasma membrane	GO:0015129:lactate transmembrane transporter activity;GO:0015295:solute:proton symporter activity	gnl|CDD|224535;COG1620, LldP, L-lactate permease [Energy production and conversion].
gene-b0810	1558.64146435454	-3.05324568624979	0.196227099644474	-15.5597554658949	1.36619864429432e-54	5.6041468388953e-52	glnP	U00096.3	846460	847119	b0810	L-glutamine ABC transporter membrane subunit	K10037	GO:0006865:amino acid transport	GO:0043190:ATP-binding cassette (ABC) transporter complex	GO:0022857:transmembrane transporter activity	gnl|CDD|223836;COG0765, HisM, ABC-type amino acid transport system, permease component [Amino acid transport and metabolism].
gene-b0904	2431.67920323373	-3.65426179847481	0.23691793303537	-15.4241671436888	1.12598351003934e-53	4.19889487107399e-51	focA	U00096.3	953609	954466	b0904	formate channel FocA	-	-	GO:0016021:integral component of membrane;GO:0005886:plasma membrane	GO:0015499:formate transmembrane transporter activity;GO:0042802:identical protein binding	gnl|CDD|225027;COG2116, FocA, Formate/nitrite family of transporters [Inorganic ion transport and metabolism].
gene-b3986	2114.69093308699	-2.63154389097263	0.18005458611459	-14.6152561162639	2.24508539995538e-48	7.67445025884749e-46	rplL	U00096.3	4180560	4180925	b3986	50S ribosomal subunit protein L12	K02935	GO:0006412:translation	GO:0005840:ribosome	GO:0003735:structural constituent of ribosome	gnl|CDD|223300;COG0222, RplL, Ribosomal protein L7/L12 [Translation, ribosomal structure and biogenesis].
gene-b2142	465.518994531089	-3.19058453018572	0.218593637799888	-14.5959624548018	2.97977595201666e-48	9.40233919628641e-46	yohK	U00096.3	2231019	2231714	b2142	PF04712 family membrane protein YohK	-	-	GO:0016021:integral component of membrane;GO:0005886:plasma membrane	-	gnl|CDD|224265;COG1346, LrgB, Putative effector of murein hydrolase [Cell envelope biogenesis, outer membrane].
gene-b4775	151.008118399607	-4.14746358191852	0.300421408226339	-13.8054861216608	2.36173930292588e-43	6.91989615757282e-41	mgtT	U00096.3	1622741	1622845	b4775	protein MgtT	K18514	-	-	-	-
gene-b3171	250.925251588971	-2.79359377292124	0.204915350206016	-13.6329160802871	2.55176425394605e-42	6.97822464645781e-40	metY	U00096.3	3318213	3318289	b3171	tRNA-Met	K14230	-	-	-	-
gene-b3941	517.315531371555	-4.05240691012988	0.297492186723419	-13.6218935857211	2.96771810370206e-42	7.60848728836615e-40	metF	U00096.3	4132616	4133506	b3941	5%2C10-methylenetetrahydrofolate reductase	K00297	GO:0009086:methionine biosynthetic process;GO:0051289:protein homotetramerization;GO:0046654:tetrahydrofolate biosynthetic process;GO:0035999:tetrahydrofolate interconversion	GO:0005829:cytosol	GO:0071949:FAD binding;GO:0004489:methylenetetrahydrofolate reductase (NAD(P)H) activity	gnl|CDD|223757;COG0685, MetF, 5,10-methylenetetrahydrofolate reductase [Amino acid transport and metabolism].
gene-b3940	3377.70179826572	-3.22808976407974	0.246206916222259	-13.1112879102293	2.83738694496275e-39	6.8464477930807e-37	metL	U00096.3	4129835	4132267	b3940	fused aspartate kinase/homoserine dehydrogenase 2	K12525	GO:0009090:homoserine biosynthetic process;GO:0009089:lysine biosynthetic process via diaminopimelate;GO:0009086:methionine biosynthetic process;GO:0009088:threonine biosynthetic process	GO:0005829:cytosol	GO:0004072:aspartate kinase activity;GO:0005524:ATP binding;GO:0004412:homoserine dehydrogenase activity;GO:0050661:NADP binding	gnl|CDD|223601;COG0527, LysC, Aspartokinases [Amino acid transport and metabolism].
gene-b0811	3420.0209249655	-2.78334488389993	0.223324752059183	-12.4632171679847	1.18492178517684e-35	2.70030509044189e-33	glnH	U00096.3	847258	848004	b0811	L-glutamine ABC transporter periplasmic binding protein	K10036	GO:0006865:amino acid transport	GO:0016020:membrane;GO:0042597:periplasmic space	GO:0004970:ionotropic glutamate receptor activity	gnl|CDD|223904;COG0834, HisJ, ABC-type amino acid transport/signal transduction systems, periplasmic component/domain [Amino acid transport and metabolism / Signal transduction mechanisms].
gene-b0871	477.539424570292	2.60614418410573	0.209827186747068	12.4204314250624	2.02466705910693e-35	4.37114961918771e-33	poxB	U00096.3	909331	911049	b0871	pyruvate oxidase	K00156	GO:0051289:protein homotetramerization;GO:0042867:pyruvate catabolic process;GO:0006090:pyruvate metabolic process	GO:0005829:cytosol;GO:0005886:plasma membrane	GO:0050660:flavin adenine dinucleotide binding;GO:0042802:identical protein binding;GO:0008289:lipid binding;GO:0000287:magnesium ion binding;GO:0052737:pyruvate dehydrogenase (quinone) activity;GO:0030976:thiamine pyrophosphate binding	gnl|CDD|223107;COG0028, IlvB, Thiamine pyrophosphate-requiring enzymes [acetolactate synthase, pyruvate dehydrogenase (cytochrome), glyoxylate carboligase, phosphonopyruvate decarboxylase] [Amino acid transport and metabolism / Coenzyme metabolism].
gene-b3962	851.536317329243	2.54269500927872	0.207501848363279	12.253842697474	1.6022028978194e-34	3.28611814342759e-32	sthA	U00096.3	4159390	4160790	b3962	soluble pyridine nucleotide transhydrogenase	K00322	GO:0045454:cell redox homeostasis;GO:0006739:NADP metabolic process	GO:0005737:cytoplasm	GO:0009055:electron transfer activity;GO:0050660:flavin adenine dinucleotide binding;GO:0003957:NAD(P)+ transhydrogenase (B-specific) activity	gnl|CDD|224169;COG1249, Lpd, Pyruvate/2-oxoglutarate dehydrogenase complex, dihydrolipoamide dehydrogenase (E3) component, and related enzymes [Energy production and conversion].
gene-b3908	1100.41013472914	3.34345210989367	0.276057080834885	12.1114520945523	9.18534854309812e-34	1.74939465108694e-31	sodA	U00096.3	4100810	4101430	b3908	superoxide dismutase (Mn)	-	GO:0071291:cellular response to selenium ion;GO:0055114:oxidation-reduction process;GO:0019430:removal of superoxide radicals;GO:0010447:response to acidic pH;GO:0009408:response to heat;GO:0006979:response to oxidative stress;GO:0006801:superoxide metabolic process	GO:0005737:cytoplasm;GO:0005829:cytosol	GO:0016209:antioxidant activity;GO:0003677:DNA binding;GO:0030145:manganese ion binding;GO:0046872:metal ion binding;GO:0004784:superoxide dismutase activity	gnl|CDD|223678;COG0605, SodA, Superoxide dismutase [Inorganic ion transport and metabolism].
gene-b0700	2846.07911004838	-3.19031400580563	0.263450879594095	-12.1097109666934	9.38241889905234e-34	1.74939465108694e-31	rhsC	U00096.3	729583	733776	b0700	rhs element protein RhsC	-	-	-	-	gnl|CDD|225750;COG3209, RhsA, Rhs family protein [Cell envelope biogenesis, outer membrane].
gene-b3556	99790.4063891062	-2.88254589313187	0.239071405214783	-12.0572591713433	1.77595138665842e-33	3.16737069046644e-31	cspA	U00096.3	3720049	3720261	b3556	cold shock protein CspA	-	-	GO:0005737:cytoplasm	GO:0003677:DNA binding	gnl|CDD|224197;COG1278, CspC, Cold shock proteins [Transcription].
gene-b2977	126.493653280433	6.42344351708597	0.534623134117941	12.0149000429692	2.96728226523748e-33	5.07157993833506e-31	glcG	U00096.3	3123827	3124231	b2977	putative heme-binding protein GlcG	-	-	-	-	gnl|CDD|225734;COG3193, GlcG, Uncharacterized protein, possibly involved in utilization of glycolate and propanediol [General function prediction only].
gene-b1634	2163.11780767842	-2.74216424575235	0.228507485481839	-12.0003256784788	3.53901088816934e-33	5.80680906530826e-31	dtpA	U00096.3	1712769	1714271	b1634	dipeptide/tripeptide:H(+) symporter DtpA	-	GO:0015031:protein transport	GO:0016021:integral component of membrane;GO:0005887:integral component of plasma membrane;GO:0005886:plasma membrane	GO:0071916:dipeptide transmembrane transporter activity;GO:0035673:oligopeptide transmembrane transporter activity;GO:1904680:peptide transmembrane transporter activity;GO:0015333:peptide:proton symporter activity;GO:0042937:tripeptide transmembrane transporter activity	gnl|CDD|225646;COG3104, PTR2, Dipeptide/tripeptide permease [Amino acid transport and metabolism].
gene-b3924	256.821928889176	2.71693648365373	0.22747939600492	11.9436596516854	7.00708587279315e-33	1.10550254808452e-30	fpr	U00096.3	4113726	4114472	b3924	flavodoxin/ferredoxin-NADP(+) reductase	-	GO:0006001:fructose catabolic process;GO:0016226:iron-sulfur cluster assembly;GO:0042493:response to drug;GO:0000303:response to superoxide	GO:0005737:cytoplasm;GO:0005829:cytosol	GO:0071949:FAD binding;GO:0004324:ferredoxin-NADP+ reductase activity;GO:0016491:oxidoreductase activity	gnl|CDD|223949;COG1018, Hmp, Flavodoxin reductases (ferredoxin-NADPH reductases) family 1 [Energy production and conversion].
gene-b3939	301.020881561675	-2.80585550831594	0.23589644164074	-11.8944376133877	1.26502285364206e-32	1.92189768357026e-30	metB	U00096.3	4128672	4129832	b3939	O-succinylhomoserine(thiol)-lyase/O-succinylhomoserine lyase	K01739	GO:0009086:methionine biosynthetic process	GO:0005737:cytoplasm	GO:0003962:cystathionine gamma-synthase activity;GO:0030170:pyridoxal phosphate binding	gnl|CDD|223699;COG0626, MetC, Cystathionine beta-lyases/cystathionine gamma-synthases [Amino acid transport and metabolism].
gene-b3260	4341.05972869568	-2.49866830820463	0.211043025328051	-11.8396156628282	2.43566552859983e-32	3.56824999939876e-30	dusB	U00096.3	3410280	3411245	b3260	tRNA-dihydrouridine synthase B	-	-	-	GO:0050660:flavin adenine dinucleotide binding;GO:0010181:FMN binding;GO:0000049:tRNA binding;GO:0017150:tRNA dihydrouridine synthase activity	gnl|CDD|223120;COG0042, COG0042, tRNA-dihydrouridine synthase [Translation, ribosomal structure and biogenesis].
gene-b3829	16086.3992468693	-3.56647287837866	0.301315579857946	-11.8363374375134	2.53273740887885e-32	3.58251339697278e-30	metE	U00096.3	4013053	4015314	b3829	cobalamin-independent homocysteine transmethylase	K00549	GO:0009086:methionine biosynthetic process	-	GO:0003871:5-methyltetrahydropteroyltriglutamate-homocysteine S-methyltransferase activity;GO:0008270:zinc ion binding	gnl|CDD|223693;COG0620, MetE, Methionine synthase II (cobalamin-independent) [Amino acid transport and metabolism].
gene-b2533	1240.52143390494	-2.07382956555194	0.177834033068815	-11.6616011556654	2.00241003972722e-31	2.73796199432036e-29	suhB	U00096.3	2663442	2664245	b2533	inositol-phosphate phosphatase	K01092	GO:0046855:inositol phosphate dephosphorylation;GO:0046854:phosphatidylinositol phosphorylation	-	GO:0008934:inositol monophosphate 1-phosphatase activity;GO:0052832:inositol monophosphate 3-phosphatase activity;GO:0052833:inositol monophosphate 4-phosphatase activity;GO:0046872:metal ion binding	gnl|CDD|223559;COG0483, SuhB, Archaeal fructose-1,6-bisphosphatase and related enzymes of inositol monophosphatase family [Carbohydrate transport and metabolism].
gene-b0113	2011.08891428966	-2.4882926678627	0.216189798801031	-11.5097598575999	1.17805984648852e-30	1.55883919041804e-28	pdhR	U00096.3	122092	122856	b0113	DNA-binding transcriptional dual regulator PdhR	-	-	-	GO:0003677:DNA binding;GO:0003700:DNA-binding transcription factor activity	gnl|CDD|225097;COG2186, FadR, Transcriptional regulators [Transcription].
gene-b2421	822.612359707237	-2.33811883961563	0.204194937379684	-11.4504251164077	2.33995123715739e-30	2.99952499213113e-28	cysM	U00096.3	2538672	2539583	b2421	cysteine synthase B	K12339	GO:0006535:cysteine biosynthetic process from serine	-	GO:0004124:cysteine synthase activity;GO:0080146:L-cysteine desulfhydrase activity	gnl|CDD|223110;COG0031, CysK, Cysteine synthase [Amino acid transport and metabolism].
gene-b0221	524.041501573746	2.67937139359606	0.23474029383118	11.4141945972131	3.55178754256186e-30	4.41497954532992e-28	fadE	U00096.3	240859	243303	b0221	acyl-CoA dehydrogenase	K06445	GO:0033539:fatty acid beta-oxidation using acyl-CoA dehydrogenase	GO:0005886:plasma membrane	GO:0003995:acyl-CoA dehydrogenase activity;GO:0050660:flavin adenine dinucleotide binding	gnl|CDD|224871;COG1960, CaiA, Acyl-CoA dehydrogenases [Lipid metabolism].
gene-b0990	25949.3554280958	-3.474026637296	0.308078239464018	-11.2764427742121	1.71543105690125e-29	2.06961711629675e-27	cspG	U00096.3	1051461	1051673	b0990	cold shock protein CspG	-	-	GO:0005737:cytoplasm	GO:0003677:DNA binding	gnl|CDD|224197;COG1278, CspC, Cold shock proteins [Transcription].
gene-b2423	1463.44810521166	-2.16688177202311	0.192304810859039	-11.2679540482814	1.88908512733879e-29	2.21400776924106e-27	cysW	U00096.3	2540804	2541679	b2423	sulfate/thiosulfate ABC transporter inner membrane subunit CysW	K02047	-	GO:0016021:integral component of membrane;GO:0005886:plasma membrane	GO:0015419:ATPase-coupled sulfate transmembrane transporter activity	gnl|CDD|226665;COG4208, CysW, ABC-type sulfate transport system, permease component [Inorganic ion transport and metabolism].
gene-b0207	186.020771668495	-2.67414252929914	0.239031004071353	-11.1874295959569	4.69857300717514e-29	5.35376290984234e-27	dkgB	U00096.3	229167	229970	b0207	methylglyoxal reductase DkgB	-	GO:0019853:L-ascorbic acid biosynthetic process;GO:0051596:methylglyoxal catabolic process	GO:0005737:cytoplasm	GO:0004033:aldo-keto reductase (NADP) activity;GO:0047681:aryl-alcohol dehydrogenase (NADP+) activity;GO:1990002:methylglyoxal reductase (NADPH-dependent, acetol producing)	gnl|CDD|223729;COG0656, ARA1, Aldo/keto reductases, related to diketogulonate reductase [General function prediction only].
gene-b0198	653.248473268423	-3.10282635509887	0.283775427092686	-10.9340910412424	7.91956254566409e-28	8.78001231413894e-26	metI	U00096.3	220968	221621	b0198	L-methionine/D-methionine ABC transporter membrane subunit	K02072	GO:0048473:D-methionine transport	GO:0055052:ATP-binding cassette (ABC) transporter complex, substrate-binding subunit-containing;GO:0005887:integral component of plasma membrane;GO:0005886:plasma membrane	GO:0015191:L-methionine transmembrane transporter activity	gnl|CDD|224922;COG2011, AbcD, ABC-type metal ion transport system, permease component [Inorganic ion transport and metabolism].
gene-b0848	118.75158478526	-3.02629158813595	0.277653634157434	-10.8995208988333	1.15865756715422e-27	1.25074035275437e-25	ybjM	U00096.3	890089	890466	b0848	putative inner membrane protein	-	-	GO:0016021:integral component of membrane;GO:0005886:plasma membrane	-	-
gene-b4571	322.686628186839	-2.28703061209179	0.211091532336741	-10.8343076900092	2.36749380470245e-27	2.49011784279217e-25	wbbL	U00096.3	2101396	2101744	b4571	interrupted rhamnosyltransferase WbbL;interrupted rhamnosyltransferase WbbL	-	GO:0045226:extracellular polysaccharide biosynthetic process;GO:0009103:lipopolysaccharide biosynthetic process	-	GO:0016758:transferase activity, transferring hexosyl groups	gnl|CDD|224137;COG1216, COG1216, Predicted glycosyltransferases [General function prediction only].
gene-b1858	1599.42543194431	-2.05296515694641	0.190695195386449	-10.7656889455763	4.99862719538662e-27	5.12609218886898e-25	znuC	U00096.3	1942662	1943417	b1858	Zn(2(+)) ABC transporter ATP binding subunit	K09817	-	GO:0005886:plasma membrane	GO:0005524:ATP binding;GO:0016887:ATPase activity;GO:0015633:zinc-transporting ATPase activity	gnl|CDD|224046;COG1121, ZnuC, ABC-type Mn/Zn transport systems, ATPase component [Inorganic ion transport and metabolism].
gene-b0748	269.916127673841	-2.45493436097473	0.228357753529807	-10.7503875959013	5.9013111646898e-27	5.90418985306282e-25	lysZ	U00096.3	781369	781444	b0748	tRNA-Lys	K14229	-	-	-	-
gene-b2424	744.879785298975	-2.04145047319013	0.191937286540624	-10.6360286215574	2.02580883202095e-26	1.9785399592738e-24	cysU	U00096.3	2541679	2542512	b2424	sulfate/thiosulfate ABC transporter inner membrane subunit CysU	K02046	GO:0008272:sulfate transport	GO:0016021:integral component of membrane;GO:0005886:plasma membrane	GO:0015419:ATPase-coupled sulfate transmembrane transporter activity	gnl|CDD|223629;COG0555, CysU, ABC-type sulfate transport system, permease component [Posttranslational modification, protein turnover, chaperones].
gene-b3869	2028.33898609168	-2.96027537714755	0.278518552347366	-10.6286470046545	2.19270376274972e-26	2.09173740344171e-24	glnL	U00096.3	4055290	4056339	b3869	sensory histidine kinase NtrB	K07708	GO:0009399:nitrogen fixation;GO:0006355:regulation of transcription, DNA-templated	GO:0005737:cytoplasm	GO:0005524:ATP binding;GO:0016787:hydrolase activity;GO:0000155:phosphorelay sensor kinase activity	gnl|CDD|226370;COG3852, NtrB, Signal transduction histidine kinase, nitrogen specific [Signal transduction mechanisms].
gene-b1705	190.86845994925	-2.69320203810666	0.255934800241141	-10.5230005281389	6.7683157495025e-26	6.30991618283165e-24	ydiE	U00096.3	1789613	1789804	b1705	PF10636 family protein YdiE	-	-	-	-	gnl|CDD|226707;COG4256, HemP, Hemin uptake protein [Inorganic ion transport and metabolism].
gene-b1557	22528.424631008	-2.7274872925043	0.259943987445925	-10.4925961908301	9.34254070243099e-26	8.51624488030487e-24	cspB	U00096.3	1641339	1641554	b1557	Qin prophage%3B cold shock-like protein CspB	-	GO:0009409:response to cold	GO:0005829:cytosol	GO:0003723:RNA binding;GO:0003697:single-stranded DNA binding	gnl|CDD|224197;COG1278, CspC, Cold shock proteins [Transcription].
gene-b3870	17410.0432278337	-2.90890917193315	0.277454232563278	-10.4842847234984	1.0201463773832e-25	9.09704443483888e-24	glnA	U00096.3	4056625	4058034	b3870	glutamine synthetase	K01915	GO:0006542:glutamine biosynthetic process	GO:0005737:cytoplasm	GO:0005524:ATP binding;GO:0004356:glutamate-ammonia ligase activity;GO:0046872:metal ion binding	gnl|CDD|223252;COG0174, GlnA, Glutamine synthetase [Amino acid transport and metabolism].
gene-b3311	961.80740880909	-2.4322700192733	0.23234613705463	-10.4683041005387	1.20787502013875e-25	1.05419219842748e-23	rpsQ	U00096.3	3448314	3448568	b3311	30S ribosomal subunit protein S17	K02961	GO:0006412:translation	GO:0005840:ribosome	GO:0019843:rRNA binding;GO:0003735:structural constituent of ribosome	gnl|CDD|223264;COG0186, RpsQ, Ribosomal protein S17 [Translation, ribosomal structure and biogenesis].
gene-b3968	61.4696994716414	-4.03858234259186	0.386745964884134	-10.4424679487006	1.5863208276612e-25	1.3556433406388e-23	rrsB	U00096.3	4166659	4168200	b3968	16S ribosomal RNA	K01977	-	-	-	-
gene-b1036	563.521364403967	-1.91035381122209	0.183400698809735	-10.4162842542053	2.08958062365252e-25	1.74927749351482e-23	ycdZ	U00096.3	1100296	1100787	b1036	inner membrane protein YcdZ	-	-	GO:0016021:integral component of membrane;GO:0005886:plasma membrane	-	-
gene-b3175	1312.42768184565	-2.15509565829931	0.207012292696175	-10.4104719107781	2.22117831696923e-25	1.82225469124156e-23	secG	U00096.3	3322173	3322505	b3175	Sec translocon subunit SecG	K03075	GO:0009306:protein secretion	GO:0016021:integral component of membrane;GO:0005886:plasma membrane	GO:0015450:P-P-bond-hydrolysis-driven protein transmembrane transporter activity	gnl|CDD|224233;COG1314, SecG, Preprotein translocase subunit SecG [Intracellular trafficking and secretion].
gene-b1124	604.199989911944	-2.11476963574261	0.203769246342066	-10.378257139905	3.11408158547368e-25	2.50469856149276e-23	potC	U00096.3	1182826	1183620	b1124	spermidine preferential ABC transporter membrane subunit PotC	K11070	GO:0055085:transmembrane transport	GO:0016021:integral component of membrane;GO:0005886:plasma membrane	-	gnl|CDD|224098;COG1177, PotC, ABC-type spermidine/putrescine transport system, permease component II [Amino acid transport and metabolism].
gene-b3828	328.238369308283	-2.55495969569578	0.246408742354834	-10.3687867211163	3.43862809456523e-25	2.71254854690511e-23	metR	U00096.3	4011863	4012816	b3828	DNA-binding transcriptional dual regulator MetR	-	GO:0009086:methionine biosynthetic process	GO:0005737:cytoplasm	GO:0003677:DNA binding;GO:0003700:DNA-binding transcription factor activity	gnl|CDD|223656;COG0583, LysR, Transcriptional regulator [Transcription].
gene-b1101	3073.58736265073	-1.95410797542918	0.188717861678437	-10.3546530150858	3.98629335301247e-25	3.08524062906738e-23	ptsG	U00096.3	1157869	1159302	b1101	glucose-specific PTS enzyme IIBC component	K02778	GO:0009401:phosphoenolpyruvate-dependent sugar phosphotransferase system	GO:0016021:integral component of membrane;GO:0005886:plasma membrane	GO:0005355:glucose transmembrane transporter activity;GO:0016301:kinase activity;GO:0008982:protein-N(PI)-phosphohistidine-sugar phosphotransferase activity	gnl|CDD|224183;COG1263, PtsG, Phosphotransferase system IIC components, glucose/maltose/N-acetylglucosamine-specific [Carbohydrate transport and metabolism].
gene-b3166	1880.82217057307	-1.80781350043006	0.176228236724905	-10.2583645732783	1.08529169289151e-24	8.24419726711292e-23	truB	U00096.3	3311833	3312777	b3166	tRNA pseudouridine(55) synthase	-	GO:0031119:tRNA pseudouridine synthesis	-	GO:0003723:RNA binding;GO:0106029:tRNA pseudouridine synthase activity	gnl|CDD|223208;COG0130, TruB, Pseudouridine synthase [Translation, ribosomal structure and biogenesis].
gene-b3170	2437.21431293431	-2.00147815867344	0.198799816560943	-10.0678068687245	7.6668582444626e-24	5.71808227614283e-22	rimP	U00096.3	3317554	3318006	b3170	ribosome maturation factor RimP	-	GO:0042274:ribosomal small subunit biogenesis	GO:0005737:cytoplasm	-	gnl|CDD|223850;COG0779, COG0779, Uncharacterized protein conserved in bacteria [Function unknown].
gene-b1206	386.722858991218	-1.89892608202439	0.189096421181024	-10.0421048170263	9.9527394657162e-24	7.29038165863712e-22	dauA	U00096.3	1259124	1260803	b1206	aerobic C4-dicarboxylate transporter DauA	-	-	GO:0016021:integral component of membrane;GO:0005886:plasma membrane	GO:0008271:secondary active sulfate transmembrane transporter activity	gnl|CDD|223732;COG0659, SUL1, Sulfate permease and related transporters (MFS superfamily) [Inorganic ion transport and metabolism].
gene-b0115	6021.52902553615	-2.02981545428963	0.202246231844759	-10.0363573440898	1.05498296382293e-23	7.5921756449152e-22	aceF	U00096.3	125695	127587	b0115	pyruvate dehydrogenase%2C E2 subunit	K00627	GO:0006086:acetyl-CoA biosynthetic process from pyruvate;GO:0006096:glycolytic process;GO:0006090:pyruvate metabolic process	GO:0005737:cytoplasm;GO:0045254:pyruvate dehydrogenase complex	GO:0004742:dihydrolipoyllysine-residue acetyltransferase activity;GO:0031405:lipoic acid binding	gnl|CDD|223582;COG0508, AceF, Pyruvate/2-oxoglutarate dehydrogenase complex, dihydrolipoamide acyltransferase (E2) component, and related enzymes [Energy production and conversion].
gene-b0783	83.9228959375798	3.19165646232277	0.318579894762071	10.0183863288248	1.26552223673975e-23	8.95029692259737e-22	moaC	U00096.3	818570	819055	b0783	cyclic pyranopterin monophosphate synthase	K03637	GO:0006777:Mo-molybdopterin cofactor biosynthetic process	-	GO:0061799:cyclic pyranopterin monophosphate synthase activity	gnl|CDD|223392;COG0315, MoaC, Molybdenum cofactor biosynthesis enzyme [Coenzyme metabolism].
gene-b2422	1581.80788012798	-1.94388690211408	0.194102863567786	-10.0147255243106	1.31325928896731e-23	9.04164512869734e-22	cysA	U00096.3	2539717	2540814	b2422	sulfate/thiosulfate ABC transporter ATP binding subunit	K02045	-	GO:0043190:ATP-binding cassette (ABC) transporter complex	GO:0005524:ATP binding;GO:0015419:ATPase-coupled sulfate transmembrane transporter activity	gnl|CDD|224043;COG1118, CysA, ABC-type sulfate/molybdate transport systems, ATPase component [Inorganic ion transport and metabolism].
gene-b4219	175.756097586718	2.39651870417348	0.239316099111146	10.0140304520861	1.32252244690844e-23	9.04164512869734e-22	msrA	U00096.3	4441538	4442176	b4219	methionine sulfoxide reductase A	-	GO:0006464:cellular protein modification process	-	GO:0008113:peptide-methionine (S)-S-oxide reductase activity	gnl|CDD|223303;COG0225, MsrA, Peptide methionine sulfoxide reductase [Posttranslational modification, protein turnover, chaperones].
gene-b4178	800.817414183033	-2.31128368279938	0.230919843491777	-10.0090301805599	1.39109495785786e-23	9.35454347070977e-22	nsrR	U00096.3	4406190	4406615	b4178	DNA-binding transcriptional repressor NsrR	K13771	GO:0045892:negative regulation of transcription, DNA-templated	-	GO:0051537:2 iron, 2 sulfur cluster binding;GO:0003700:DNA-binding transcription factor activity;GO:0003690:double-stranded DNA binding;GO:0005506:iron ion binding	gnl|CDD|224870;COG1959, COG1959, Predicted transcriptional regulator [Transcription].
gene-b0457	359.283271203936	2.53885716708912	0.253934046338695	9.99809676447567	1.55354035235538e-23	1.02784234280028e-21	pdeB	U00096.3	477067	478617	b0457	c-di-GMP phosphodiesterase PdeB	-	-	GO:0016021:integral component of membrane;GO:0005886:plasma membrane	GO:0071111:cyclic-guanylate-specific phosphodiesterase activity	gnl|CDD|227279;COG4943, COG4943, Predicted signal transduction protein containing sensor and EAL domains [Signal transduction mechanisms].
gene-b1109	3181.32891328645	-2.45452349334758	0.246629664542928	-9.95226384423985	2.4651058417487e-23	1.60505780362749e-21	ndh	U00096.3	1166085	1167389	b1109	NADH:quinone oxidoreductase II	K03885	GO:0019646:aerobic electron transport chain;GO:0009060:aerobic respiration;GO:0009061:anaerobic respiration;GO:0055070:copper ion homeostasis	GO:0030964:NADH dehydrogenase complex;GO:0005886:plasma membrane	GO:0050660:flavin adenine dinucleotide binding;GO:0008137:NADH dehydrogenase (ubiquinone) activity	gnl|CDD|224172;COG1252, Ndh, NADH dehydrogenase, FAD-containing subunit [Energy production and conversion].
gene-b4154	2163.05599196223	-2.85167772961727	0.288305775548977	-9.89115713754692	4.54740842107296e-23	2.91460458488145e-21	frdA	U00096.3	4380510	4382318	b4154	fumarate reductase flavoprotein subunit	K00244	GO:0009061:anaerobic respiration;GO:0044780:bacterial-type flagellum assembly;GO:0071973:bacterial-type flagellum-dependent cell motility;GO:0006974:cellular response to DNA damage stimulus;GO:0006113:fermentation	GO:0005829:cytosol;GO:0016020:membrane;GO:0045284:plasma membrane fumarate reductase complex	GO:0009055:electron transfer activity;GO:0071949:FAD binding;GO:0102040:fumarate reductase (menaquinone);GO:0000104:succinate dehydrogenase activity	gnl|CDD|223981;COG1053, SdhA, Succinate dehydrogenase/fumarate reductase, flavoprotein subunit [Energy production and conversion].
gene-b1668	158.433764365071	2.58887252277608	0.263594177862215	9.82143286992224	9.10401834377258e-23	5.74533588402386e-21	ydhS	U00096.3	1747131	1748735	b1668	FAD/NAD(P) binding domain-containing protein YdhS	-	-	-	-	gnl|CDD|226906;COG4529, COG4529, Uncharacterized protein conserved in bacteria [Function unknown].
gene-b2603	407.776027089512	-2.14746903724957	0.220240172812091	-9.75057824297016	1.83420497666347e-22	1.13998618398084e-20	yfiR	U00096.3	2741875	2742393	b2603	DUF4154 domain-containing protein YfiR	-	-	GO:0042597:periplasmic space	-	-
gene-b3298	4522.05870778842	-1.92102409791056	0.198131371079558	-9.69570889982481	3.14446353285278e-22	1.92516259877046e-20	rpsM	U00096.3	3442115	3442471	b3298	30S ribosomal subunit protein S13	K02952	GO:0006412:translation	GO:0005840:ribosome	GO:0019843:rRNA binding;GO:0003735:structural constituent of ribosome;GO:0000049:tRNA binding	gnl|CDD|223177;COG0099, RpsM, Ribosomal protein S13 [Translation, ribosomal structure and biogenesis].
gene-b4595	172.938247827338	-2.26014406173946	0.233848691189676	-9.66498486795569	4.24682675918656e-22	2.54540347316129e-20	yciY	U00096.3	1308788	1308961	b4595	uncharacterized protein YciY	-	-	-	-	-
gene-b2041	921.77533753318	-2.18889352669333	0.226496253946921	-9.66414891438467	4.28163919181202e-22	2.54540347316129e-20	rfbB	U00096.3	2111976	2113061	b2041	dTDP-glucose 4%2C6-dehydratase 1	K01710	GO:0019305:dTDP-rhamnose biosynthetic process;GO:0045226:extracellular polysaccharide biosynthetic process;GO:0009103:lipopolysaccharide biosynthetic process;GO:0009226:nucleotide-sugar biosynthetic process;GO:0009243:O antigen biosynthetic process	GO:0005829:cytosol	GO:0050662:coenzyme binding;GO:0008460:dTDP-glucose 4,6-dehydratase activity;GO:0042802:identical protein binding	gnl|CDD|224013;COG1088, RfbB, dTDP-D-glucose 4,6-dehydratase [Cell envelope biogenesis, outer membrane].
gene-b0197	663.509808588214	-2.30409465546601	0.23938186462382	-9.62518467757284	6.25943832744946e-22	3.66803085988538e-20	metQ	U00096.3	220113	220928	b0197	L-methionine/D-methionine ABC transporter membrane anchored binding protein	K02073	GO:0048473:D-methionine transport	GO:0046658:anchored component of plasma membrane;GO:0055052:ATP-binding cassette (ABC) transporter complex, substrate-binding subunit-containing;GO:0030288:outer membrane-bounded periplasmic space	-	gnl|CDD|224381;COG1464, NlpA, ABC-type metal ion transport system, periplasmic component/surface antigen [Inorganic ion transport and metabolism].
gene-b1244	3332.18516308638	-2.08928412776478	0.218286118734341	-9.57131007632919	1.05559476577676e-21	6.09866159044546e-20	oppB	U00096.3	1302899	1303819	b1244	murein tripeptide ABC transporter/oligopeptide ABC transporter inner membrane subunit OppB	K15581	GO:0015031:protein transport;GO:0055085:transmembrane transport	GO:0016021:integral component of membrane;GO:0005886:plasma membrane	-	gnl|CDD|223674;COG0601, DppB, ABC-type dipeptide/oligopeptide/nickel transport systems, permease components [Amino acid transport and metabolism / Inorganic ion transport and metabolism].
gene-b0240	139.094818166413	2.6245973960885	0.274780895645195	9.55160070326525	1.27707612179936e-21	7.2757864605847e-20	crl	U00096.3	258676	259006	b0240	RNA polymerase holoenzyme assembly factor Crl;RNA polymerase holoenzyme assembly factor Crl	-	GO:0045893:positive regulation of transcription, DNA-templated	GO:0005737:cytoplasm	-	-
gene-b2097	661.925803735346	2.22201319269154	0.233023123497444	9.53559097200889	1.49034280416343e-21	8.37450162010739e-20	fbaB	U00096.3	2177512	2178564	b2097	fructose-bisphosphate aldolase class I	K11645	GO:0006096:glycolytic process	GO:0005737:cytoplasm	GO:0004332:fructose-bisphosphate aldolase activity	gnl|CDD|224743;COG1830, FbaB, DhnA-type fructose-1,6-bisphosphate aldolase and related enzymes [Carbohydrate transport and metabolism].
gene-b0656	61.5555744774606	-3.77270636975833	0.396151623775696	-9.52338989248842	1.67620083284092e-21	9.29158894096411e-20	insH3	U00096.3	687997	688977	b0656	IS5 transposase and trans-activator	-	GO:0006313:transposition, DNA-mediated	-	GO:0003677:DNA binding;GO:0004803:transposase activity	gnl|CDD|225581;COG3039, COG3039, Transposase and inactivated derivatives, IS5 family [DNA replication, recombination, and repair].
gene-b1611	250.264743742602	2.55529289237555	0.268775197337218	9.50717520698	1.9591005960258e-21	1.07149741931971e-19	fumC	U00096.3	1685185	1686588	b1611	fumarase C	K01679	GO:0006106:fumarate metabolic process;GO:0006979:response to oxidative stress;GO:0006099:tricarboxylic acid cycle	GO:0045239:tricarboxylic acid cycle enzyme complex	GO:0004333:fumarate hydratase activity	gnl|CDD|223192;COG0114, FumC, Fumarase [Energy production and conversion].
gene-b1955	97.2971161071185	2.91809098050223	0.308592019694014	9.45614531249278	3.19504768624382e-21	1.72448494854896e-19	yedP	U00096.3	2025511	2026326	b1955	putative mannosyl-3-phosphoglycerate phosphatase	K07026	GO:0051479:mannosylglycerate biosynthetic process	GO:0005737:cytoplasm	GO:0050531:mannosyl-3-phosphoglycerate phosphatase activity;GO:0046872:metal ion binding	gnl|CDD|226292;COG3769, COG3769, Predicted hydrolase (HAD superfamily) [General function prediction only].
gene-b1020	509.596510647926	2.36921622176714	0.251852477419044	9.40715869085986	5.09729466467196e-21	2.71546788499797e-19	phoH	U00096.3	1084992	1086056	b1020	ATP-binding protein PhoH	-	-	GO:0005737:cytoplasm	GO:0005524:ATP binding	gnl|CDD|224616;COG1702, PhoH, Phosphate starvation-inducible protein PhoH, predicted ATPase [Signal transduction mechanisms].
gene-b2296	1814.78411032733	-2.27606008755474	0.244181123170974	-9.32119591390797	1.1503626036135e-20	6.04972743592638e-19	ackA	U00096.3	2413470	2414672	b2296	acetate kinase	K00925	GO:0006085:acetyl-CoA biosynthetic process;GO:0006082:organic acid metabolic process	GO:0005737:cytoplasm	GO:0008776:acetate kinase activity;GO:0005524:ATP binding;GO:0000287:magnesium ion binding	gnl|CDD|223359;COG0282, ackA, Acetate kinase [Energy production and conversion].
gene-b4030	211.301417855828	2.02581167403747	0.217647158352979	9.30777911077534	1.30533123711022e-20	6.77780852484317e-19	psiE	U00096.3	4240325	4240735	b4030	putative phosphate starvation-inducible protein PsiE	-	GO:0016036:cellular response to phosphate starvation	GO:0016021:integral component of membrane;GO:0005886:plasma membrane	-	gnl|CDD|225764;COG3223, COG3223, Predicted membrane protein [Function unknown].
gene-b3084	376.882907432075	-1.78600353938704	0.192059779385816	-9.29920645071275	1.4149777406547e-20	7.255298365207e-19	rlmG	U00096.3	3234739	3235875	b3084	23S rRNA m(2)G1835 methyltransferase	-	-	GO:0005737:cytoplasm	GO:0052916:23S rRNA (guanine(1835)-N(2))-methyltransferase activity;GO:0003676:nucleic acid binding	gnl|CDD|225370;COG2813, RsmC, 16S RNA G1207 methylase RsmC [Translation, ribosomal structure and biogenesis].
gene-b0199	902.987708254157	-2.90616796411429	0.313425301688912	-9.27228257723364	1.822041983135e-20	9.22718051212318e-19	metN	U00096.3	221614	222645	b0199	L-methionine/D-methionine ABC transporter ATP binding subunit	K02071	-	GO:0009276:Gram-negative-bacterium-type cell wall;GO:0005886:plasma membrane	GO:0015424:amino acid-transporting ATPase activity;GO:0005524:ATP binding;GO:0048474:D-methionine transmembrane transporter activity	gnl|CDD|224058;COG1135, AbcC, ABC-type metal ion transport system, ATPase component [Inorganic ion transport and metabolism].
gene-b3295	35590.0902519159	-2.02656993218837	0.219341680391099	-9.239328925423	2.48048008101822e-20	1.24084503565082e-18	rpoA	U00096.3	3440040	3441029	b3295	RNA polymerase subunit alpha	K03040	GO:0006351:transcription, DNA-templated	-	GO:0003677:DNA binding;GO:0003899:DNA-directed 5'-3' RNA polymerase activity;GO:0046983:protein dimerization activity	gnl|CDD|223280;COG0202, RpoA, DNA-directed RNA polymerase, alpha subunit/40 kD subunit [Transcription].
gene-b2693	357.372222317589	-2.01661016607206	0.218643197922029	-9.22329249314771	2.88114569110447e-20	1.42391079818199e-18	argY	U00096.3	2818198	2818274	b2693	tRNA-Arg	K14219	-	-	-	-
gene-b3299	3064.59327343266	-2.04547714869124	0.221865856470574	-9.21943187307209	2.98678496866437e-20	1.45854665969777e-18	rpmJ	U00096.3	3442618	3442734	b3299	50S ribosomal subunit protein L36	K02919	GO:0006412:translation	GO:0005840:ribosome	GO:0003735:structural constituent of ribosome	gnl|CDD|223335;COG0257, RpmJ, Ribosomal protein L36 [Translation, ribosomal structure and biogenesis].
gene-b3303	11212.6620528337	-1.94332472461855	0.211027050524263	-9.2088891911756	3.29517145990235e-20	1.59021097982582e-18	rpsE	U00096.3	3444726	3445229	b3303	30S ribosomal subunit protein S5	K02988	GO:0006412:translation	GO:0015935:small ribosomal subunit	GO:0019843:rRNA binding;GO:0003735:structural constituent of ribosome	gnl|CDD|223176;COG0098, RpsE, Ribosomal protein S5 [Translation, ribosomal structure and biogenesis].
gene-b0114	9155.16436076757	-1.71756253822441	0.187046146918208	-9.1825603816125	4.20960921220929e-20	2.00788569633517e-18	aceE	U00096.3	123017	125680	b0114	pyruvate dehydrogenase E1 component	K00163	GO:0006096:glycolytic process	-	GO:0046872:metal ion binding;GO:0004739:pyruvate dehydrogenase (acetyl-transferring) activity	gnl|CDD|225329;COG2609, AceE, Pyruvate dehydrogenase complex, dehydrogenase (E1) component [Energy production and conversion].
gene-b0797	3323.99326317763	-2.15857475409694	0.236198072162325	-9.13883307486728	6.31298271971636e-20	2.97653507083638e-18	rhlE	U00096.3	830872	832236	b0797	ATP-dependent RNA helicase RhlE	K11927	GO:0009408:response to heat;GO:0042255:ribosome assembly	GO:0005829:cytosol	GO:0005524:ATP binding;GO:0004004:ATP-dependent RNA helicase activity;GO:0003723:RNA binding	gnl|CDD|223587;COG0513, SrmB, Superfamily II DNA and RNA helicases [DNA replication, recombination, and repair / Transcription / Translation, ribosomal structure and biogenesis].
gene-b1920	688.020721433243	-1.97965366217699	0.216716222638518	-9.1347737519357	6.55436816734461e-20	3.05522934345995e-18	tcyJ	U00096.3	1999585	2000385	b1920	cystine ABC transporter periplasmic binding protein	K02424	GO:0006865:amino acid transport	GO:0016020:membrane;GO:0042597:periplasmic space	GO:0004970:ionotropic glutamate receptor activity	gnl|CDD|223904;COG0834, HisJ, ABC-type amino acid transport/signal transduction systems, periplasmic component/domain [Amino acid transport and metabolism / Signal transduction mechanisms].
gene-b1482	164.668850093562	2.02645955565647	0.222184473067477	9.12061733063156	7.46976084181959e-20	3.44280437900494e-18	osmC	U00096.3	1556625	1557056	b1482	osmotically inducible peroxiredoxin OsmC	-	GO:0006972:hyperosmotic response;GO:0033194:response to hydroperoxide;GO:0006979:response to oxidative stress	GO:0005829:cytosol	GO:0004601:peroxidase activity;GO:0051920:peroxiredoxin activity	gnl|CDD|224678;COG1764, osmC, Organic hydroperoxide reductase [Secondary metabolites biosynthesis, transport and catabolism].
gene-b3300	37788.4075395729	-2.02109576635818	0.221731830994946	-9.11504567156284	7.86373446880248e-20	3.58411542122531e-18	secY	U00096.3	3442766	3444097	b3300	Sec translocon subunit SecY	K03076	GO:0065002:intracellular protein transmembrane transport;GO:0006605:protein targeting;GO:0043952:protein transport by the Sec complex	GO:0016021:integral component of membrane;GO:0005886:plasma membrane	-	gnl|CDD|223279;COG0201, SecY, Preprotein translocase subunit SecY [Intracellular trafficking and secretion].
gene-b3294	6324.93078800755	-1.8925346831043	0.207961854520982	-9.10039337485015	9.00052370896806e-20	4.05715914881176e-18	rplQ	U00096.3	3439616	3439999	b3294	50S ribosomal subunit protein L17	K02879	GO:0006412:translation	GO:0005840:ribosome	GO:0003735:structural constituent of ribosome	gnl|CDD|223281;COG0203, RplQ, Ribosomal protein L17 [Translation, ribosomal structure and biogenesis].
gene-b2692	505.877621743468	-2.15960621026646	0.238518557304494	-9.05424816698639	1.37511807448407e-19	6.13123297992787e-18	argZ	U00096.3	2818059	2818135	b2692	tRNA-Arg	K14219	-	-	-	-
gene-b2143	1461.39523221214	-2.10053254547277	0.232470701180873	-9.03568722769266	1.62975129177655e-19	7.18842989125526e-18	cdd	U00096.3	2231844	2232728	b2143	cytidine/deoxycytidine deaminase	K01489	-	-	GO:0004126:cytidine deaminase activity;GO:0008270:zinc ion binding	gnl|CDD|223372;COG0295, Cdd, Cytidine deaminase [Nucleotide transport and metabolism].
gene-b3310	3706.93222799106	-1.87742455729366	0.207830454267447	-9.03344297596393	1.66353677447451e-19	7.25939132861109e-18	rplN	U00096.3	3447778	3448149	b3310	50S ribosomal subunit protein L14	K02874	GO:0006412:translation	GO:0015934:large ribosomal subunit	GO:0019843:rRNA binding;GO:0003735:structural constituent of ribosome	gnl|CDD|223171;COG0093, RplN, Ribosomal protein L14 [Translation, ribosomal structure and biogenesis].
gene-b1276	1182.79790679272	1.7640687970886	0.195312173818862	9.03204732504102	1.68489528748058e-19	7.27520049394248e-18	acnA	U00096.3	1335831	1338506	b1276	aconitate hydratase 1	K01681	GO:0009061:anaerobic respiration;GO:0006097:glyoxylate cycle;GO:0006979:response to oxidative stress;GO:0006099:tricarboxylic acid cycle	GO:0005737:cytoplasm;GO:0005829:cytosol	GO:0051539:4 iron, 4 sulfur cluster binding;GO:0003994:aconitate hydratase activity;GO:0005506:iron ion binding;GO:0046872:metal ion binding;GO:0003730:mRNA 3'-UTR binding;GO:0003729:mRNA binding	gnl|CDD|223977;COG1048, AcnA, Aconitase A [Energy production and conversion].
gene-b4723	49.8757349720104	-3.40171226858068	0.376852460875168	-9.02664204628212	1.77020316015208e-19	7.56393058639981e-18	ymcF	U00096.3	1051684	1051872	b4723	protein YmcF	-	-	-	-	-
gene-b2135	225.674459385834	1.78147556266156	0.197762541245168	9.00815468614482	2.09552647001832e-19	8.86170059795376e-18	yohC	U00096.3	2225044	2225631	b2135	putative inner membrane protein	-	-	GO:0016021:integral component of membrane;GO:0005886:plasma membrane	-	-
gene-b0629	84.9945949423563	3.67760580061134	0.408652748848688	8.9993418886142	2.27074743272807e-19	9.41623292045096e-18	ybeF	U00096.3	660425	661378	b0629	putative LysR-type DNA-binding transcriptional regulator YbeF	-	GO:0006351:transcription, DNA-templated	-	GO:0003677:DNA binding;GO:0003700:DNA-binding transcription factor activity	gnl|CDD|223656;COG0583, LysR, Transcriptional regulator [Transcription].
gene-b3320	9956.51950637264	-2.17464929747922	0.241647731381559	-8.99925393483405	2.27256718460421e-19	9.41623292045096e-18	rplC	U00096.3	3452297	3452926	b3320	50S ribosomal subunit protein L3	K02906	GO:0006412:translation	GO:0005840:ribosome	GO:0019843:rRNA binding;GO:0003735:structural constituent of ribosome	gnl|CDD|223165;COG0087, RplC, Ribosomal protein L3 [Translation, ribosomal structure and biogenesis].
gene-b3321	13924.5879039516	-2.19955069548227	0.244973385415596	-8.97873330913375	2.73901796963546e-19	1.12354517114447e-17	rpsJ	U00096.3	3452959	3453270	b3321	30S ribosomal subunit protein S10	K02946	GO:0006412:translation	GO:0005840:ribosome	GO:0003735:structural constituent of ribosome;GO:0000049:tRNA binding	gnl|CDD|223129;COG0051, RpsJ, Ribosomal protein S10 [Translation, ribosomal structure and biogenesis].
gene-b2037	307.691643475585	-2.57672470581396	0.287341404783895	-8.96746748959441	3.03410012650282e-19	1.23226521969451e-17	rfbX	U00096.3	2108337	2109584	b2037	polyisoprenol-linked O-antigen repeat unit flippase	-	GO:0006974:cellular response to DNA damage stimulus;GO:0009243:O antigen biosynthetic process;GO:0046677:response to antibiotic	GO:0016021:integral component of membrane;GO:0005886:plasma membrane	-	gnl|CDD|225153;COG2244, RfbX, Membrane protein involved in the export of O-antigen and teichoic acid [General function prediction only].
gene-b2000	411.620617524983	2.3108957829983	0.258603647601422	8.9360525438528	4.03320250106346e-19	1.62198006464336e-17	flu	U00096.3	2071539	2074658	b2000	CP4-44 prophage%3B self recognizing antigen 43 (Ag43) autotransporter	K12687	-	GO:0009279:cell outer membrane;GO:0009986:cell surface;GO:0005576:extracellular region;GO:0016021:integral component of membrane;GO:0042597:periplasmic space	-	gnl|CDD|225999;COG3468, AidA, Type V secretory pathway, adhesin AidA [Cell envelope biogenesis, outer membrane / Intracellular trafficking and secretion].
gene-b3195	643.367482611552	-1.91137241408837	0.214301765792745	-8.91906983135592	4.70220816484128e-19	1.87266581477465e-17	mlaF	U00096.3	3339256	3340065	b3195	intermembrane phospholipid transport system%2C ATP binding subunit MlaF	K02065	-	GO:0005886:plasma membrane	GO:0005524:ATP binding;GO:0016887:ATPase activity	gnl|CDD|224052;COG1127, Ttg2A, ABC-type transport system involved in resistance to organic solvents, ATPase component [Secondary metabolites biosynthesis, transport, and catabolism].
gene-b2589	39.7908044986029	-4.15837904898411	0.466600382268597	-8.91207810153561	5.00848325829458e-19	1.97546137745426e-17	rrlG	U00096.3	2726281	2729184	b2589	23S ribosomal RNA	K01980	-	GO:0009507:chloroplast	-	-
gene-b4408	344.997602484601	-2.14567437331623	0.241202185813231	-8.8957501196846	5.80260111743116e-19	2.26688283654311e-17	csrB	U00096.3	2924156	2924524	b4408	small regulatory RNA CsrB	K18515	-	-	-	-
gene-b3296	28536.1388429107	-1.97438074631566	0.22197697392727	-8.89452951531163	5.86673162586726e-19	2.27031444616108e-17	rpsD	U00096.3	3441055	3441675	b3296	30S ribosomal subunit protein S4	K02986	GO:0006412:translation	GO:0015935:small ribosomal subunit	GO:0019843:rRNA binding;GO:0003735:structural constituent of ribosome	gnl|CDD|223596;COG0522, RpsD, Ribosomal protein S4 and related proteins [Translation, ribosomal structure and biogenesis].
gene-b2289	830.616762947527	-1.99375119902302	0.224474234484848	-8.8818710245233	6.57450383790831e-19	2.52043128440186e-17	lrhA	U00096.3	2405703	2406641	b2289	DNA-binding transcriptional dual regulator LrhA	-	GO:0045892:negative regulation of transcription, DNA-templated;GO:0045893:positive regulation of transcription, DNA-templated;GO:0006351:transcription, DNA-templated	-	GO:0000986:bacterial-type proximal promoter sequence-specific DNA binding;GO:0003700:DNA-binding transcription factor activity;GO:0043565:sequence-specific DNA binding	gnl|CDD|223656;COG0583, LysR, Transcriptional regulator [Transcription].
gene-b2465	470.871921040691	2.56631923871189	0.289120605967537	8.87629309617605	6.91255411954145e-19	2.62549046281102e-17	tktB	U00096.3	2579636	2581639	b2465	transketolase 2	K00615	GO:0071236:cellular response to antibiotic;GO:0072747:cellular response to chloramphenicol;GO:0070301:cellular response to hydrogen peroxide;GO:0036245:cellular response to menadione;GO:0072756:cellular response to paraquat;GO:0009052:pentose-phosphate shunt, non-oxidative branch;GO:0045893:positive regulation of transcription, DNA-templated	GO:0005829:cytosol;GO:0032991:protein-containing complex	GO:0030145:manganese ion binding;GO:0030976:thiamine pyrophosphate binding;GO:0004802:transketolase activity	gnl|CDD|223100;COG0021, TktA, Transketolase [Carbohydrate transport and metabolism].
gene-b3409	7105.54870652019	-2.64752741244528	0.299394371246791	-8.8429431769875	9.32296481820179e-19	3.5085139159875e-17	feoB	U00096.3	3540407	3542728	b3409	Fe(2(+)) transporter FeoB	-	GO:0006974:cellular response to DNA damage stimulus;GO:0055072:iron ion homeostasis;GO:0006826:iron ion transport	GO:0016021:integral component of membrane;GO:0005886:plasma membrane	GO:0015093:ferrous iron transmembrane transporter activity;GO:0005525:GTP binding;GO:0042802:identical protein binding	gnl|CDD|223447;COG0370, FeoB, Fe2+ transport system protein B [Inorganic ion transport and metabolism].
gene-b2141	98.836238092851	-2.9675597543453	0.335953414312963	-8.83324778947127	1.0167943832014e-18	3.79171869081104e-17	yohJ	U00096.3	2230624	2231022	b2141	PF03788 family membrane protein YohJ	-	-	GO:0016021:integral component of membrane;GO:0005886:plasma membrane	-	gnl|CDD|224298;COG1380, COG1380, Putative effector of murein hydrolase LrgA [General function prediction only].
gene-b0126	176.210071076567	2.03418406989591	0.230401988578821	8.82884771283132	1.05759601979272e-18	3.90834132719794e-17	can	U00096.3	142008	142670	b0126	carbonic anhydrase 2	K01673	GO:0015976:carbon utilization	GO:0005829:cytosol	GO:0004089:carbonate dehydratase activity;GO:0008270:zinc ion binding	gnl|CDD|223365;COG0288, CynT, Carbonic anhydrase [Inorganic ion transport and metabolism].
gene-b2032	192.016818588151	-2.25530404403181	0.25564247165962	-8.82210232670051	1.12330529948273e-18	4.11410565935549e-17	wbbK	U00096.3	2103391	2104509	b2032	putative glycosyltransferase WbbK	-	GO:0009103:lipopolysaccharide biosynthetic process	GO:0005886:plasma membrane	GO:0016740:transferase activity	gnl|CDD|223515;COG0438, RfaG, Glycosyltransferase [Cell envelope biogenesis, outer membrane].
gene-b0882	4463.75846120285	1.71723237219409	0.195305743334753	8.79253391566043	1.46224028570013e-18	5.26831265839932e-17	clpA	U00096.3	923264	925540	b0882	ATP-dependent Clp protease ATP-binding subunit ClpA	-	GO:0019538:protein metabolic process;GO:0043335:protein unfolding	-	GO:0005524:ATP binding;GO:0016887:ATPase activity	gnl|CDD|223616;COG0542, clpA, ATP-binding subunits of Clp protease and DnaK/DnaJ chaperones [Posttranslational modification, protein turnover, chaperones].
gene-b4011	310.506610646553	-2.66832146317435	0.303480839197837	-8.79238857460418	1.46413369833623e-18	5.26831265839932e-17	yjaA	U00096.3	4213234	4213617	b4011	stress response protein	-	GO:0071468:cellular response to acidic pH;GO:0070301:cellular response to hydrogen peroxide;GO:0044011:single-species biofilm formation on inanimate substrate	-	-	-
gene-b3063	53.1339632651104	4.3649284901439	0.496607267667678	8.78949780707769	1.50229980401572e-18	5.3586380835413e-17	ttdT	U00096.3	3208024	3209487	b3063	L-tartrate:succinate antiporter	-	GO:0006814:sodium ion transport	GO:0016021:integral component of membrane;GO:0005886:plasma membrane	GO:0015297:antiporter activity	gnl|CDD|223547;COG0471, CitT, Di- and tricarboxylate transporters [Inorganic ion transport and metabolism].
gene-b3297	6571.65040570927	-1.84048714849026	0.210173985140588	-8.7569693616417	2.00570147423217e-18	7.09257538560376e-17	rpsK	U00096.3	3441709	3442098	b3297	30S ribosomal subunit protein S11	K02948	GO:0006412:translation	GO:0005840:ribosome	GO:0019843:rRNA binding;GO:0003735:structural constituent of ribosome	gnl|CDD|223178;COG0100, RpsK, Ribosomal protein S11 [Translation, ribosomal structure and biogenesis].
gene-b3184	2143.54636792388	-1.86290463152842	0.212969301606151	-8.74729182787826	2.18534014203555e-18	7.66176518173488e-17	yhbE	U00096.3	3331770	3332735	b3184	putative transporter YhbE	-	-	GO:0016021:integral component of membrane;GO:0005886:plasma membrane	-	gnl|CDD|223769;COG0697, RhaT, Permeases of the drug/metabolite transporter (DMT) superfamily [Carbohydrate transport and metabolism / Amino acid transport and metabolism / General function prediction only].
gene-b2017	74.1549579524429	-2.59066014705556	0.296837680928243	-8.72753128563158	2.6029186591157e-18	9.0484511353327e-17	yefM	U00096.3	2089462	2089713	b2017	YefM antitoxin of the YoeB-YefM toxin-antitoxin pair and DNA binding transcriptional repressor	-	-	-	GO:0003677:DNA binding	gnl|CDD|225072;COG2161, StbD, Antitoxin of toxin-antitoxin stability system [Cell division and chromosome partitioning].
gene-b3678	95.9322105991703	3.53041035982388	0.404813703670441	8.72107423195829	2.75574689041233e-18	9.49922163400955e-17	yidJ	U00096.3	3856911	3858404	b3678	putative sulfatase/phosphatase YidJ	-	-	-	GO:0046872:metal ion binding;GO:0008484:sulfuric ester hydrolase activity	gnl|CDD|225661;COG3119, AslA, Arylsulfatase A and related enzymes [Inorganic ion transport and metabolism].
gene-b2342	330.622891860706	-2.51528046742798	0.289216257075062	-8.69688479086836	3.41119460636588e-18	1.16606002294274e-16	fadI	U00096.3	2459159	2460469	b2342	3-ketoacyl-CoA thiolase FadI	K00632	GO:0006635:fatty acid beta-oxidation	GO:0005737:cytoplasm	GO:0003988:acetyl-CoA C-acyltransferase activity	gnl|CDD|223261;COG0183, PaaJ, Acetyl-CoA acetyltransferase [Lipid metabolism].
gene-b2996	226.618294543583	-2.91810621140274	0.335646189310395	-8.6939947609659	3.4991382931829e-18	1.1862367998873e-16	hybA	U00096.3	3144154	3145140	b2996	hydrogenase 2 iron-sulfur protein	-	-	GO:0042597:periplasmic space	GO:0051539:4 iron, 4 sulfur cluster binding;GO:0046872:metal ion binding;GO:0016491:oxidoreductase activity	gnl|CDD|223514;COG0437, HybA, Fe-S-cluster-containing hydrogenase components 1 [Energy production and conversion].
gene-b0743	100.632566117395	-2.33256526836566	0.26840698138002	-8.69040461009147	3.61150940606757e-18	1.21429603144993e-16	lysT	U00096.3	780554	780629	b0743	tRNA-Lys	K14229	-	-	-	-
gene-b1551	79.6374727593453	-3.45855907159296	0.398207656153401	-8.68531535782583	3.77693079046923e-18	1.25959106524429e-16	ynfN	U00096.3	1637954	1638109	b1551	Qin prophage%3B protein YnfN	-	-	-	-	-
gene-b2094	905.552538496607	-2.60574507287857	0.30035333759791	-8.67559885872466	4.11379851820254e-18	1.360871090457e-16	gatA	U00096.3	2174597	2175049	b2094	galactitol-specific PTS enzyme IIA component	K02773	GO:0019402:galactitol metabolic process;GO:0009401:phosphoenolpyruvate-dependent sugar phosphotransferase system	GO:0005737:cytoplasm	GO:0016301:kinase activity	gnl|CDD|224676;COG1762, PtsN, Phosphotransferase system mannitol/fructose-specific IIA domain (Ntr-type) [Carbohydrate transport and metabolism / Signal transduction mechanisms].
gene-b1896	504.130391779204	1.62527163005102	0.188348447841168	8.62906835006991	6.18537225262413e-18	2.02979175842114e-16	otsA	U00096.3	1980188	1981612	b1896	trehalose-6-phosphate synthase	K00697	GO:0005992:trehalose biosynthetic process	-	GO:0003825:alpha,alpha-trehalose-phosphate synthase (UDP-forming) activity	gnl|CDD|223457;COG0380, OtsA, Trehalose-6-phosphate synthase [Carbohydrate transport and metabolism].
gene-b2665	172.923178782789	2.16916687655198	0.251625726603057	8.62060849594232	6.65992471539567e-18	2.16817549067881e-16	kbp	U00096.3	2796337	2796786	b2665	K(+) binding protein	-	-	GO:0005737:cytoplasm	-	gnl|CDD|224566;COG1652, XkdP, Uncharacterized protein containing LysM domain [Function unknown].
gene-b2464	140.521841792811	2.38632686105115	0.276851053110607	8.61953326252208	6.72275710158163e-18	2.17139760871558e-16	talA	U00096.3	2578666	2579616	b2464	transaldolase A	K00616	GO:0005975:carbohydrate metabolic process;GO:0006098:pentose-phosphate shunt	GO:0005737:cytoplasm	GO:0004801:sedoheptulose-7-phosphate:D-glyceraldehyde-3-phosphate glyceronetransferase activity	gnl|CDD|223254;COG0176, MipB, Transaldolase [Carbohydrate transport and metabolism].
gene-b4013	299.43366117858	-2.18116302847078	0.253673037199735	-8.59832425451425	8.08884866271821e-18	2.59222321988048e-16	metA	U00096.3	4214280	4215209	b4013	homoserine O-succinyltransferase	K00651	GO:0019281:L-methionine biosynthetic process from homoserine via O-succinyl-L-homoserine and cystathionine	GO:0005737:cytoplasm	GO:0004414:homoserine O-acetyltransferase activity;GO:0008899:homoserine O-succinyltransferase activity	gnl|CDD|224809;COG1897, MetA, Homoserine trans-succinylase [Amino acid transport and metabolism].
gene-b1540	547.949298356875	-1.64718147448166	0.192454561279238	-8.55880714664756	1.14041299681312e-17	3.62633652164916e-16	ydfH	U00096.3	1628352	1629038	b1540	DNA-binding transcriptional repressor YdfH	-	GO:0006351:transcription, DNA-templated	-	GO:0003677:DNA binding;GO:0003700:DNA-binding transcription factor activity	gnl|CDD|224715;COG1802, GntR, Transcriptional regulators [Transcription].
gene-b2241	169.735836595292	-2.26834079015854	0.265384287243424	-8.54738166196669	1.25912282296415e-17	3.97301678446072e-16	glpA	U00096.3	2352647	2354275	b2241	anaerobic glycerol-3-phosphate dehydrogenase subunit A	K00111	GO:0019563:glycerol catabolic process;GO:0006072:glycerol-3-phosphate metabolic process	GO:0009331:glycerol-3-phosphate dehydrogenase complex;GO:0005886:plasma membrane	GO:0050660:flavin adenine dinucleotide binding;GO:0010181:FMN binding;GO:0052591:sn-glycerol-3-phosphate:ubiquinone-8 oxidoreductase activity	gnl|CDD|223651;COG0578, GlpA, Glycerol-3-phosphate dehydrogenase [Energy production and conversion].
gene-b2069	486.477223100637	-1.70085428725999	0.200499377389402	-8.4830901193107	2.19290680873492e-17	6.86664406826768e-16	yegD	U00096.3	2147674	2149026	b2069	HSP70 family protein YegD	-	-	-	GO:0005524:ATP binding	gnl|CDD|223520;COG0443, DnaK, Molecular chaperone [Posttranslational modification, protein turnover, chaperones].
gene-b0209	452.171838068443	1.56369121977829	0.184781238534136	8.4623917026588	2.61948959008003e-17	8.14026234735474e-16	yafD	U00096.3	231122	231922	b0209	endonuclease/exonuclease/phosphatase domain-containing protein YafD	-	-	GO:0005737:cytoplasm	-	gnl|CDD|225565;COG3021, COG3021, Uncharacterized protein conserved in bacteria [Function unknown].
gene-b4043	721.844064906903	-1.60114915881307	0.189570336107329	-8.44620098107832	3.00935433878124e-17	9.28148232908318e-16	lexA	U00096.3	4257115	4257723	b4043	DNA-binding transcriptional repressor LexA	-	GO:0006281:DNA repair;GO:0006260:DNA replication;GO:0045892:negative regulation of transcription, DNA-templated;GO:0009432:SOS response	-	GO:0003677:DNA binding;GO:0004252:serine-type endopeptidase activity	gnl|CDD|224885;COG1974, LexA, SOS-response transcriptional repressors (RecA-mediated autopeptidases) [Transcription / Signal transduction mechanisms].
gene-b0479	72.7154698452454	2.57681919597225	0.306038466910766	8.41991930616878	3.76743708831904e-17	1.15328559226005e-15	fsr	U00096.3	503476	504696	b0479	fosmidomycin efflux pump	-	GO:0006974:cellular response to DNA damage stimulus;GO:0046677:response to antibiotic;GO:0055085:transmembrane transport	GO:0016021:integral component of membrane;GO:0005886:plasma membrane	-	-
gene-b0865	92.3958670049403	2.42838915633845	0.288454288488542	8.41862732935209	3.80921016153763e-17	1.1574355616761e-15	ybjP	U00096.3	903952	904467	b0865	DUF3828 domain-containing lipoprotein YbjP	-	-	GO:0005886:plasma membrane	-	-
gene-b1088	4626.74248332728	-1.78096745794841	0.211731330284058	-8.41144981028113	4.04973462493609e-17	1.22147142878587e-15	yceD	U00096.3	1146794	1147315	b1088	DUF177 domain-containing protein YceD	-	GO:0042254:ribosome biogenesis	-	-	gnl|CDD|224317;COG1399, COG1399, Predicted metal-binding, possibly nucleic acid-binding protein [General function prediction only].
gene-b2039	359.430885263954	-1.97831369208659	0.235297583249264	-8.40770935581967	4.18095637075187e-17	1.25184547684848e-15	rfbA	U00096.3	2110138	2111019	b2039	dTDP-glucose pyrophosphorylase	K00973	GO:0019305:dTDP-rhamnose biosynthetic process;GO:0045226:extracellular polysaccharide biosynthetic process;GO:0009243:O antigen biosynthetic process	GO:0005829:cytosol	GO:0008879:glucose-1-phosphate thymidylyltransferase activity;GO:0042802:identical protein binding;GO:0046872:metal ion binding	gnl|CDD|224130;COG1209, RfbA, dTDP-glucose pyrophosphorylase [Cell envelope biogenesis, outer membrane].
gene-b3800	343.52857431787	-2.2169007889426	0.263933228109659	-8.39947590085749	4.48475742604627e-17	1.33307789577114e-15	aslB	U00096.3	3982958	3984193	b3800	putative anaerobic sulfatase maturation enzyme AslB	-	GO:0051604:protein maturation	-	GO:0051539:4 iron, 4 sulfur cluster binding;GO:0003824:catalytic activity;GO:0046872:metal ion binding	gnl|CDD|223714;COG0641, AslB, Arylsulfatase regulator (Fe-S oxidoreductase) [General function prediction only].
gene-b3024	74.0291721353727	2.63154899559129	0.314339785169086	8.37167014724449	5.68072725998983e-17	1.67642756981858e-15	ygiW	U00096.3	3169284	3169676	b3024	BOF family protein YgiW	-	-	GO:0042597:periplasmic space	-	gnl|CDD|225653;COG3111, COG3111, Periplasmic protein with OB-fold [Function unknown].
gene-b3316	2982.76413077263	-2.16279966493283	0.258828682753361	-8.35610505731223	6.48229851227852e-17	1.89931346409761e-15	rpsS	U00096.3	3450248	3450526	b3316	30S ribosomal subunit protein S19	K02965	GO:0006412:translation	GO:0015935:small ribosomal subunit	GO:0019843:rRNA binding;GO:0003735:structural constituent of ribosome	gnl|CDD|223263;COG0185, RpsS, Ribosomal protein S19 [Translation, ribosomal structure and biogenesis].
gene-b4155	302.582891056431	-1.77065268502305	0.212812613586682	-8.32024312460142	8.7783061965264e-17	2.55380227079087e-15	epmA	U00096.3	4382643	4383620	b4155	EF-P-lysine lysyltransferase	-	GO:0006430:lysyl-tRNA aminoacylation;GO:0071915:protein-lysine lysylation	GO:0005737:cytoplasm	GO:0016880:acid-ammonia (or amide) ligase activity;GO:0005524:ATP binding;GO:0004824:lysine-tRNA ligase activity	gnl|CDD|225178;COG2269, COG2269, Truncated, possibly inactive, lysyl-tRNA synthetase (class II) [Translation, ribosomal structure and biogenesis].
gene-b2709	76.3405420413875	2.51382332357808	0.302836291219623	8.30093154771535	1.0329820156848e-16	2.98400861150636e-15	norR	U00096.3	2830775	2832289	b2709	DNA-binding transcriptional dual regulator NorR	K12266	GO:0000160:phosphorelay signal transduction system	-	GO:0005524:ATP binding;GO:0003677:DNA binding;GO:0003700:DNA-binding transcription factor activity;GO:0008134:transcription factor binding	gnl|CDD|226132;COG3604, FhlA, Transcriptional regulator containing GAF, AAA-type ATPase, and DNA binding domains [Transcription / Signal transduction mechanisms].
gene-b3486	466.013051075031	1.66404872352264	0.200517939907544	8.29875234250816	1.05210432418516e-16	3.01799436210318e-15	rbbA	U00096.3	3626803	3629538	b3486	ribosome-associated ATPase	-	GO:0045727:positive regulation of translation;GO:0055085:transmembrane transport	GO:0043190:ATP-binding cassette (ABC) transporter complex;GO:0060187:cell pole;GO:0022627:cytosolic small ribosomal subunit;GO:0016020:membrane;GO:0005886:plasma membrane	GO:0005524:ATP binding;GO:0016887:ATPase activity;GO:0042623:ATPase activity, coupled;GO:0043024:ribosomal small subunit binding	gnl|CDD|224054;COG1131, CcmA, ABC-type multidrug transport system, ATPase component [Defense mechanisms].
gene-b1090	1353.63450898002	-1.52037101127654	0.184184404585279	-8.25461316716747	1.52395019836769e-16	4.34114146785019e-15	plsX	U00096.3	1147621	1148691	b1090	putative phosphate acyltransferase	K03621	GO:0006633:fatty acid biosynthetic process;GO:0008654:phospholipid biosynthetic process	GO:0005737:cytoplasm	GO:0043811:phosphate:acyl-[acyl carrier protein] acyltransferase activity	gnl|CDD|223493;COG0416, PlsX, Fatty acid/phospholipid biosynthesis enzyme [Lipid metabolism].
gene-b1678	366.524815869617	1.97172105031843	0.239460163487171	8.23402532431689	1.81025397094169e-16	5.06326845519593e-15	ldtE	U00096.3	1757721	1758725	b1678	L%2CD-transpeptidase LdtE	-	GO:0044036:cell wall macromolecule metabolic process;GO:0071555:cell wall organization;GO:0043164:Gram-negative-bacterium-type cell wall biogenesis;GO:0009252:peptidoglycan biosynthetic process;GO:0008360:regulation of cell shape	GO:0042597:periplasmic space	GO:0016807:cysteine-type carboxypeptidase activity;GO:0071972:peptidoglycan L,D-transpeptidase activity;GO:0016755:transferase activity, transferring amino-acyl groups;GO:0016757:transferase activity, transferring glycosyl groups	gnl|CDD|224294;COG1376, ErfK, Uncharacterized protein conserved in bacteria [Function unknown].
gene-b1110	364.277713604136	-1.88310228116166	0.228703096285477	-8.233829413534	1.81321842939995e-16	5.06326845519593e-15	ycfJ	U00096.3	1167599	1168138	b1110	PF05433 family protein YcfJ	-	-	GO:0016021:integral component of membrane;GO:0019867:outer membrane	-	gnl|CDD|225676;COG3134, COG3134, Predicted outer membrane lipoprotein [Function unknown].
gene-b3183	1676.72707784894	-1.66946894631839	0.202759344733501	-8.23374601310079	1.81448186960946e-16	5.06326845519593e-15	obgE	U00096.3	3330582	3331754	b3183	GTPase ObgE	-	GO:0042254:ribosome biogenesis	GO:0005737:cytoplasm	GO:0005525:GTP binding;GO:0003924:GTPase activity;GO:0000287:magnesium ion binding	gnl|CDD|223610;COG0536, Obg, Predicted GTPase [General function prediction only].
gene-b0735	257.700618092763	-1.86538227925364	0.226660491212651	-8.22985192202533	1.87445013377143e-16	5.19526651941243e-15	ybgE	U00096.3	774309	774602	b0735	PF09600 family protein YbgE	-	-	-	-	gnl|CDD|226313;COG3790, COG3790, Predicted membrane protein [Function unknown].
gene-b3314	10535.6503604693	-2.05463143431968	0.250131946431608	-8.21419040482883	2.13600426766481e-16	5.88046275567857e-15	rpsC	U00096.3	3449182	3449883	b3314	30S ribosomal subunit protein S3	K02982	GO:0006412:translation	GO:0015935:small ribosomal subunit	GO:0003729:mRNA binding;GO:0019843:rRNA binding;GO:0003735:structural constituent of ribosome	gnl|CDD|223170;COG0092, RpsC, Ribosomal protein S3 [Translation, ribosomal structure and biogenesis].
gene-b1732	245.567691278389	2.01526443296617	0.245770731758474	8.19977390532662	2.40839566251694e-16	6.58615933842966e-15	katE	U00096.3	1813867	1816128	b1732	catalase HPII	K03781	GO:0006974:cellular response to DNA damage stimulus;GO:0042744:hydrogen peroxide catabolic process;GO:0006972:hyperosmotic response;GO:0006979:response to oxidative stress	GO:0005737:cytoplasm;GO:0005829:cytosol	GO:0004096:catalase activity;GO:0020037:heme binding;GO:0042802:identical protein binding;GO:0005506:iron ion binding	gnl|CDD|223824;COG0753, KatE, Catalase [Inorganic ion transport and metabolism].
gene-b2034	162.18606506144	-2.49828646357384	0.305729095287293	-8.17156921629001	3.04403777758723e-16	8.26929997593564e-15	wbbI	U00096.3	2105065	2106057	b2034	beta-1%2C6-galactofuranosyltransferase WbbI	-	GO:0009103:lipopolysaccharide biosynthetic process	GO:0005737:cytoplasm	GO:0008921:lipopolysaccharide-1,6-galactosyltransferase activity	-
gene-b3169	10959.6594193489	-1.88401975820658	0.231712564599119	-8.13084849958865	4.26295860005359e-16	1.1504379064092e-14	nusA	U00096.3	3316039	3317526	b3169	transcription termination/antitermination protein NusA	-	GO:0006353:DNA-templated transcription, termination;GO:0031564:transcription antitermination	GO:0005737:cytoplasm	GO:0003700:DNA-binding transcription factor activity;GO:0000166:nucleotide binding;GO:0003723:RNA binding	gnl|CDD|223273;COG0195, NusA, Transcription elongation factor [Transcription].
gene-b1859	1224.9191490967	-1.77826662998358	0.218885922241834	-8.1241708547107	4.50430894470854e-16	1.20762583602578e-14	znuB	U00096.3	1943414	1944199	b1859	Zn(2(+)) ABC transporter membrane subunit	K09816	GO:0071578:zinc ion import across plasma membrane	GO:0043190:ATP-binding cassette (ABC) transporter complex;GO:0005887:integral component of plasma membrane;GO:0005886:plasma membrane	GO:0042626:ATPase activity, coupled to transmembrane movement of substances;GO:0000006:high-affinity zinc transmembrane transporter activity	gnl|CDD|224033;COG1108, ZnuB, ABC-type Mn2+/Zn2+ transport systems, permease components [Inorganic ion transport and metabolism].
gene-b1984	81.147760854343	-2.67989431237637	0.330452340691176	-8.10977554818066	5.07133516774859e-16	1.3475401301649e-14	asnW	U00096.3	2058027	2058102	b1984	tRNA-Asn	K14220	-	-	-	-
gene-b1324	297.868476389078	1.88814897031807	0.232837927875483	8.10928437452772	5.09187518711747e-16	1.3475401301649e-14	tpx	U00096.3	1388305	1388811	b1324	lipid hydroperoxide peroxidase	-	GO:0045454:cell redox homeostasis	GO:0005623:cell	GO:0008379:thioredoxin peroxidase activity	gnl|CDD|224988;COG2077, Tpx, Peroxiredoxin [Posttranslational modification, protein turnover, chaperones].
gene-b2917	91.2423319988935	2.3470860226521	0.291521327763425	8.05116401142629	8.20102819449801e-16	2.15644984960454e-14	scpA	U00096.3	3060850	3062994	b2917	methylmalonyl-CoA mutase	K01847	-	-	GO:0031419:cobalamin binding;GO:0046872:metal ion binding;GO:0004494:methylmalonyl-CoA mutase activity	gnl|CDD|224796;COG1884, Sbm, Methylmalonyl-CoA mutase, N-terminal domain/subunit [Lipid metabolism].
gene-b3519	199.529739152987	1.76918781754842	0.219821933083358	8.04827704284416	8.39677049997066e-16	2.19385685292227e-14	treF	U00096.3	3669592	3671241	b3519	cytoplasmic trehalase	K01194	GO:0071474:cellular hyperosmotic response;GO:0005993:trehalose catabolic process	GO:0005737:cytoplasm	GO:0004555:alpha,alpha-trehalase activity	gnl|CDD|224541;COG1626, TreA, Neutral trehalase [Carbohydrate transport and metabolism].
gene-b3868	2725.51299597329	-2.42952939150959	0.302392518347293	-8.03435681804571	9.4071061667608e-16	2.4422752845603e-14	glnG	U00096.3	4053869	4055278	b3868	DNA-binding transcriptional dual regulator NtrC	K07712	GO:0009399:nitrogen fixation;GO:0006808:regulation of nitrogen utilization;GO:0006355:regulation of transcription, DNA-templated	GO:0005737:cytoplasm	GO:0005524:ATP binding;GO:0000156:phosphorelay response regulator activity;GO:0043565:sequence-specific DNA binding;GO:0008134:transcription factor binding	gnl|CDD|225114;COG2204, AtoC, Response regulator containing CheY-like receiver, AAA-type ATPase, and DNA-binding domains [Signal transduction mechanisms].
gene-b4142	766.160387334415	-1.50913143827511	0.188413484740384	-8.00967850233515	1.15008697396109e-15	2.96707972779145e-14	groS	U00096.3	4370688	4370981	b4142	cochaperonin GroES	-	GO:0006457:protein folding	GO:0005737:cytoplasm	GO:0005524:ATP binding	gnl|CDD|223312;COG0234, GroS, Co-chaperonin GroES (HSP10) [Posttranslational modification, protein turnover, chaperones].
gene-b2927	2109.0884662225	-1.77460837820849	0.221815273711119	-8.00038855989535	1.24027199107418e-15	3.17974731711642e-14	epd	U00096.3	3072672	3073691	b2927	D-erythrose-4-phosphate dehydrogenase	K03472	GO:0006006:glucose metabolic process;GO:0042823:pyridoxal phosphate biosynthetic process;GO:0008615:pyridoxine biosynthetic process	GO:0005737:cytoplasm	GO:0048001:erythrose-4-phosphate dehydrogenase activity;GO:0051287:NAD binding;GO:0050661:NADP binding	gnl|CDD|223135;COG0057, GapA, Glyceraldehyde-3-phosphate dehydrogenase/erythrose-4-phosphate dehydrogenase [Carbohydrate transport and metabolism].
gene-b3181	286.865294026552	-1.85538352154601	0.232417256854397	-7.98298519936646	1.42836038052847e-15	3.63921383908558e-14	greA	U00096.3	3328239	3328715	b3181	transcription elongation factor GreA	-	GO:0032784:regulation of DNA-templated transcription, elongation	-	GO:0003677:DNA binding;GO:0070063:RNA polymerase binding	gnl|CDD|223853;COG0782, COG0782, Uncharacterized conserved protein, YhbC family [Function unknown].
gene-b2582	82.7283644314492	3.30777948787094	0.41460636665395	7.97812034235299	1.48578498842834e-15	3.76215433489695e-14	trxC	U00096.3	2718735	2719154	b2582	reduced thioredoxin 2	-	GO:0045454:cell redox homeostasis;GO:0006662:glycerol ether metabolic process	GO:0005737:cytoplasm	GO:0046872:metal ion binding;GO:0015035:protein disulfide oxidoreductase activity;GO:0047134:protein-disulfide reductase activity	gnl|CDD|225660;COG3118, COG3118, Thioredoxin domain-containing protein [Posttranslational modification, protein turnover, chaperones].
gene-b1967	102.118688978989	2.13186171894032	0.267795978613134	7.96076823102736	1.70974381654996e-15	4.3026804512196e-14	hchA	U00096.3	2035835	2036686	b1967	protein/nucleic acid deglycase 1	K05523	GO:0006281:DNA repair	GO:0005737:cytoplasm	GO:0016811:hydrolase activity, acting on carbon-nitrogen (but not peptide) bonds, in linear amides;GO:0036524:protein deglycase activity;GO:0016790:thiolester hydrolase activity;GO:0008270:zinc ion binding	gnl|CDD|223765;COG0693, ThiJ, Putative intracellular protease/amidase [General function prediction only].
gene-b0877	1017.01805730528	-1.65456980687689	0.207995980020166	-7.95481627441298	1.79397525909379e-15	4.48712592244069e-14	ybjX	U00096.3	918128	919120	b0877	DUF535 domain-containing protein YbjX	-	GO:0006974:cellular response to DNA damage stimulus	GO:0005829:cytosol	-	gnl|CDD|225537;COG2990, VirK, Uncharacterized protein conserved in bacteria [Function unknown].
gene-b3306	5332.84416811283	-1.82927055318393	0.230031215708359	-7.95227094527524	1.83123203533235e-15	4.55255382359595e-14	rpsH	U00096.3	3446153	3446545	b3306	30S ribosomal subunit protein S8	K02994	GO:0006412:translation	GO:0005840:ribosome	GO:0019843:rRNA binding;GO:0003735:structural constituent of ribosome	gnl|CDD|223174;COG0096, RpsH, Ribosomal protein S8 [Translation, ribosomal structure and biogenesis].
gene-b1126	1382.51049768266	-1.59848892631812	0.201682253672186	-7.9257787793085	2.26720899602294e-15	5.60246463956994e-14	potA	U00096.3	1184458	1185594	b1126	spermidine preferential ABC transporter ATP binding subunit	K11072	-	GO:0043190:ATP-binding cassette (ABC) transporter complex	GO:0005524:ATP binding;GO:0015594:putrescine-importing ATPase activity;GO:0015595:spermidine-importing ATPase activity	gnl|CDD|226361;COG3842, PotA, ABC-type spermidine/putrescine transport systems, ATPase components [Amino acid transport and metabolism].
gene-b1188	160.939998105057	1.98835052056804	0.251285716231601	7.91270809334604	2.51849406283916e-15	6.186145296866e-14	ycgB	U00096.3	1235709	1237241	b1188	PF04293 family protein YcgB	-	GO:0006974:cellular response to DNA damage stimulus	-	-	gnl|CDD|225340;COG2719, SpoVR, Uncharacterized conserved protein [Function unknown].
gene-b3006	2230.9430482856	-1.98791964206483	0.251454823847003	-7.90567312112644	2.66489627091433e-15	6.50678839481582e-14	exbB	U00096.3	3151250	3151984	b3006	Ton complex subunit ExbB	-	GO:0043213:bacteriocin transport;GO:0015031:protein transport	GO:0016021:integral component of membrane;GO:0005886:plasma membrane	GO:0022857:transmembrane transporter activity	gnl|CDD|223881;COG0811, TolQ, Biopolymer transport proteins [Intracellular trafficking and secretion].
gene-b0112	434.749371567812	-1.81933944951312	0.230450442092696	-7.89471017278982	2.90990645760509e-15	7.06298005271957e-14	aroP	U00096.3	120178	121551	b0112	aromatic amino acid:H(+) symporter AroP	-	GO:0015823:phenylalanine transport;GO:0015827:tryptophan transport;GO:0015828:tyrosine transport	GO:0005887:integral component of plasma membrane;GO:0005886:plasma membrane	GO:0015192:L-phenylalanine transmembrane transporter activity;GO:0015196:L-tryptophan transmembrane transporter activity;GO:0005302:L-tyrosine transmembrane transporter activity;GO:0009977:proton motive force dependent protein transmembrane transporter activity	gnl|CDD|224038;COG1113, AnsP, Gamma-aminobutyrate permease and related permeases [Amino acid transport and metabolism].
gene-b4269	79.5542772360029	2.56052442390334	0.324402489297384	7.89304801405539	2.94894095210371e-15	7.11562105031143e-14	ahr	U00096.3	4495190	4496209	b4269	NADPH-dependent aldehyde reductase Ahr	-	GO:0006631:fatty acid metabolic process	-	GO:0008106:alcohol dehydrogenase (NADP+) activity;GO:0008270:zinc ion binding	gnl|CDD|223992;COG1064, AdhP, Zn-dependent alcohol dehydrogenases [General function prediction only].
gene-b4332	68.06126636756	2.77696969994951	0.352535373513251	7.87713775294418	3.34965558886329e-15	8.03525568743696e-14	yjiJ	U00096.3	4561497	4562675	b4332	putative transporter YjiJ	-	-	GO:0016021:integral component of membrane;GO:0005886:plasma membrane	-	gnl|CDD|223553;COG0477, ProP, Permeases of the major facilitator superfamily [Carbohydrate transport and metabolism / Amino acid transport and metabolism / Inorganic ion transport and metabolism / General function prediction only].
gene-b3637	1033.80450462798	-1.71560529956861	0.218176242690559	-7.86339190010651	3.73868996830039e-15	8.91634084300477e-14	rpmB	U00096.3	3811438	3811674	b3637	50S ribosomal subunit protein L28	K02902	GO:0006412:translation	GO:0005840:ribosome	GO:0003735:structural constituent of ribosome	gnl|CDD|223305;COG0227, RpmB, Ribosomal protein L28 [Translation, ribosomal structure and biogenesis].
gene-b3305	13097.8817919968	-1.74964513148965	0.222547730790989	-7.86188708943912	3.78389045960608e-15	8.97197610711221e-14	rplF	U00096.3	3445607	3446140	b3305	50S ribosomal subunit protein L6	K02933	GO:0006412:translation	GO:0005840:ribosome	GO:0019843:rRNA binding;GO:0003735:structural constituent of ribosome	gnl|CDD|223175;COG0097, RplF, Ribosomal protein L6P/L9E [Translation, ribosomal structure and biogenesis].
gene-b0905	833.421264116123	-1.70217631934053	0.217889213331124	-7.81211833902834	5.62347226776862e-15	1.32571742772338e-13	ycaO	U00096.3	954872	956632	b0905	ribosomal protein S12 methylthiotransferase accessory factor YcaO	-	GO:0018339:peptidyl-L-beta-methylthioaspartic acid biosynthetic process from peptidyl-aspartic acid	GO:0005829:cytosol	GO:0047693:ATP diphosphatase activity;GO:0000287:magnesium ion binding	gnl|CDD|224855;COG1944, COG1944, Uncharacterized conserved protein [Function unknown].
gene-b1986	158.167280827683	-1.84346134100087	0.236710423922493	-7.7878333807745	6.81679925487981e-15	1.59785774534383e-13	asnU	U00096.3	2059851	2059926	b1986	tRNA-Asn	K14220	-	-	-	-
gene-b3066	4110.96026459049	-1.60860108454567	0.206624683820286	-7.78513512908633	6.96387366432247e-15	1.62305737335516e-13	dnaG	U00096.3	3211107	3212852	b3066	DNA primase	K02316	-	GO:1990077:primosome complex	GO:0003677:DNA binding;GO:0003896:DNA primase activity;GO:0008270:zinc ion binding	gnl|CDD|223435;COG0358, DnaG, DNA primase (bacterial type) [DNA replication, recombination, and repair].
gene-b2035	108.690848654791	-2.52789242323456	0.324772300904788	-7.78358380992487	7.04984126456396e-15	1.63381067046561e-13	wbbH	U00096.3	2106060	2107226	b2035	putative O-antigen polymerase	-	GO:0009103:lipopolysaccharide biosynthetic process	GO:0016021:integral component of membrane;GO:0005886:plasma membrane	-	-
gene-b2093	629.900218007734	-2.42837391287328	0.31201998852049	-7.7827511127987	7.09641578411133e-15	1.63536503069802e-13	gatB	U00096.3	2174282	2174566	b2093	galactitol-specific PTS enzyme IIB component	K02774	GO:0019402:galactitol metabolic process;GO:0015796:galactitol transport;GO:0009401:phosphoenolpyruvate-dependent sugar phosphotransferase system	GO:0005829:cytosol	GO:0008982:protein-N(PI)-phosphohistidine-sugar phosphotransferase activity;GO:0090584:protein-phosphocysteine-galactitol-phosphotransferase system transporter activity	gnl|CDD|225948;COG3414, SgaB, Phosphotransferase system, galactitol-specific IIB component [Carbohydrate transport and metabolism].
gene-b2762	492.778957098607	-1.69519583284818	0.218404258532615	-7.76173433722235	8.37757503111976e-15	1.91982194288566e-13	cysH	U00096.3	2887578	2888312	b2762	phosphoadenosine phosphosulfate reductase	K00390	GO:0070814:hydrogen sulfide biosynthetic process;GO:0019379:sulfate assimilation, phosphoadenylyl sulfate reduction by phosphoadenylyl-sulfate reductase (thioredoxin)	GO:0005737:cytoplasm	GO:0004604:phosphoadenylyl-sulfate reductase (thioredoxin) activity	gnl|CDD|223253;COG0175, CysH, 3'-phosphoadenosine 5'-phosphosulfate sulfotransferase (PAPS reductase)/FAD synthetase and related enzymes [Amino acid transport and metabolism / Coenzyme metabolism].
gene-b3548	59.9474202446782	2.72548783230158	0.351348161639643	7.75722809984972	8.68057214121042e-15	1.97820594018029e-13	yhjY	U00096.3	3712236	3712934	b3548	putative outer membrane protein YhjY	-	-	GO:0019867:outer membrane	-	gnl|CDD|227858;COG5571, COG5571, Autotransporter protein or domain, integral membrane beta-barrel involved in protein secretion [Cell motility and secretion].
gene-b1711	212.463558921145	-1.68235687044272	0.216897499389156	-7.75646042568819	8.73325447262339e-15	1.9792160136299e-13	btuC	U00096.3	1794172	1795152	b1711	vitamin B12 ABC transporter membrane subunit	K06073	GO:0015889:cobalamin transport	GO:0016021:integral component of membrane;GO:0005886:plasma membrane	GO:0090482:vitamin transmembrane transporter activity	gnl|CDD|226623;COG4139, BtuC, ABC-type cobalamin transport system, permease component [Coenzyme metabolism].
gene-b4153	702.444793173954	-2.32140441018484	0.30012447674546	-7.7348053559579	1.03561425734169e-14	2.3330351055163e-13	frdB	U00096.3	4379783	4380517	b4153	fumarate reductase iron-sulfur protein	K00245	GO:0006099:tricarboxylic acid cycle	-	GO:0051537:2 iron, 2 sulfur cluster binding;GO:0051538:3 iron, 4 sulfur cluster binding;GO:0051539:4 iron, 4 sulfur cluster binding;GO:0009055:electron transfer activity;GO:0046872:metal ion binding;GO:0008177:succinate dehydrogenase (ubiquinone) activity	gnl|CDD|223555;COG0479, FrdB, Succinate dehydrogenase/fumarate reductase, Fe-S protein subunit [Energy production and conversion].
gene-b2995	125.164765986037	-2.65582087204651	0.343388090844791	-7.73416709214565	1.04082258485978e-14	2.3330351055163e-13	hybB	U00096.3	3142986	3144164	b2995	hydrogenase 2 membrane subunit	-	GO:0055114:oxidation-reduction process	GO:0005887:integral component of plasma membrane;GO:0005886:plasma membrane	GO:0046872:metal ion binding	gnl|CDD|227844;COG5557, COG5557, Polysulphide reductase [Energy production and conversion].
gene-b1125	285.88664378899	-1.50293817484848	0.194598349332419	-7.72328326527123	1.1337084323322e-14	2.52743042903624e-13	potB	U00096.3	1183617	1184444	b1125	spermidine preferential ABC transporter membrane subunit PotB	K11071	GO:0015847:putrescine transport;GO:1903711:spermidine transmembrane transport	GO:0043190:ATP-binding cassette (ABC) transporter complex;GO:0005887:integral component of plasma membrane;GO:0005886:plasma membrane	GO:0015595:spermidine-importing ATPase activity	gnl|CDD|224097;COG1176, PotB, ABC-type spermidine/putrescine transport system, permease component I [Amino acid transport and metabolism].
gene-b0860	456.241858999095	-1.61503313509874	0.209179082117347	-7.7208156702434	1.15587610045269e-14	2.56292095354428e-13	artJ	U00096.3	899844	900575	b0860	L-arginine ABC transporter periplasmic binding protein	K09996	GO:0015809:arginine transport;GO:0097638:L-arginine import across plasma membrane	GO:0016020:membrane;GO:0030288:outer membrane-bounded periplasmic space;GO:0042597:periplasmic space	GO:0016597:amino acid binding;GO:0034618:arginine binding;GO:0004970:ionotropic glutamate receptor activity	gnl|CDD|223904;COG0834, HisJ, ABC-type amino acid transport/signal transduction systems, periplasmic component/domain [Amino acid transport and metabolism / Signal transduction mechanisms].
gene-b2033	153.690021473757	-2.16913830469496	0.28109799991151	-7.71666217965908	1.19415603457724e-14	2.63356346980421e-13	wbbJ	U00096.3	2104494	2105084	b2033	putative lipopolysaccharide biosynthesis O-acetyl transferase WbbJ	-	GO:0009103:lipopolysaccharide biosynthetic process	GO:0005829:cytosol	GO:0016746:transferase activity, transferring acyl groups	gnl|CDD|223188;COG0110, WbbJ, Acetyltransferase (isoleucine patch superfamily) [General function prediction only].
gene-b3951	91.7648614860264	2.41655329629835	0.313586495568894	7.7061778183858	1.29641957960683e-14	2.84380380510546e-13	pflD	U00096.3	4143995	4146292	b3951	putative formate acetyltransferase 2	K00656	-	GO:0005737:cytoplasm	GO:0008861:formate C-acetyltransferase activity	gnl|CDD|224794;COG1882, PflD, Pyruvate-formate lyase [Energy production and conversion].
gene-b2816	52.3204404056939	-3.30563995493532	0.42910753799081	-7.70352338813055	1.32364866487683e-14	2.88808873581105e-13	metV	U00096.3	2947607	2947683	b2816	tRNA-Met	K14230	-	-	-	-
gene-b2095	8176.78483001688	-2.26380924809088	0.293904344007961	-7.7025375576945	1.33390393946856e-14	2.89506558714287e-13	gatZ	U00096.3	2175059	2176321	b2095	tagatose-1%2C6-bisphosphate aldolase 2 subunit GatZ	K16371	GO:2001059:D-tagatose 6-phosphate catabolic process;GO:0019404:galactitol catabolic process	-	GO:0003824:catalytic activity	gnl|CDD|226939;COG4573, GatZ, Predicted tagatose 6-phosphate kinase [Carbohydrate transport and metabolism].
gene-b3988	42532.2924354793	-1.61282889862948	0.209419189158385	-7.70143798718317	1.34543465883545e-14	2.90472261607528e-13	rpoC	U00096.3	4185350	4189573	b3988	RNA polymerase subunit beta'	K03046	GO:0006351:transcription, DNA-templated	-	GO:0003677:DNA binding;GO:0003899:DNA-directed 5'-3' RNA polymerase activity	gnl|CDD|223164;COG0086, RpoC, DNA-directed RNA polymerase, beta' subunit/160 kD subunit [Transcription].
gene-b2385	43.6008954370433	3.56737880863797	0.463765601408141	7.69220226296705	1.4462374401117e-14	3.10600313054355e-13	ypdF	U00096.3	2505547	2506632	b2385	aminopeptidase YpdF	-	GO:0006508:proteolysis	-	GO:0004177:aminopeptidase activity	gnl|CDD|223085;COG0006, PepP, Xaa-Pro aminopeptidase [Amino acid transport and metabolism].
gene-b1857	4087.25038230772	-1.9154113797782	0.249144239518164	-7.68796173446573	1.49497504190903e-14	3.1939518864119e-13	znuA	U00096.3	1941651	1942583	b1857	Zn(2(+)) ABC transporter periplasmic binding protein	K09815	GO:0007155:cell adhesion;GO:0006829:zinc ion transport	GO:0042597:periplasmic space	GO:0008270:zinc ion binding	gnl|CDD|226908;COG4531, ZnuA, ABC-type Zn2+ transport system, periplasmic component/surface adhesin [Inorganic ion transport and metabolism].
gene-b0897	53.6234653830548	2.92443461277241	0.380676906241468	7.68219601668563	1.56384302343088e-14	3.32377413581009e-13	ycaC	U00096.3	944931	945557	b0897	putative hydrolase	-	-	GO:0005829:cytosol;GO:0016020:membrane	GO:0016787:hydrolase activity;GO:0042802:identical protein binding;GO:0016829:lyase activity	gnl|CDD|224254;COG1335, PncA, Amidases related to nicotinamidase [Secondary metabolites biosynthesis, transport, and catabolism].
gene-b3984	24732.8685829388	-1.80048819658313	0.234641728848795	-7.6733503687376	1.67560974401301e-14	3.54296452058834e-13	rplA	U00096.3	4178879	4179583	b3984	50S ribosomal subunit protein L1	K02863	GO:0006417:regulation of translation;GO:0006412:translation	GO:0015934:large ribosomal subunit	GO:0019843:rRNA binding;GO:0003735:structural constituent of ribosome;GO:0000049:tRNA binding	gnl|CDD|223159;COG0081, RplA, Ribosomal protein L1 [Translation, ribosomal structure and biogenesis].
gene-b0093	398.872299301902	-1.83841448970124	0.239801031335178	-7.66641610949382	1.76868753315025e-14	3.72059295434992e-13	ftsQ	U00096.3	103155	103985	b0093	cell division protein FtsQ	K03589	GO:0051301:cell division;GO:0000917:division septum assembly;GO:0043093:FtsZ-dependent cytokinesis	GO:0032153:cell division site;GO:0016021:integral component of membrane;GO:0005887:integral component of plasma membrane;GO:0005886:plasma membrane	GO:0042802:identical protein binding	gnl|CDD|224505;COG1589, FtsQ, Cell division septal protein [Cell envelope biogenesis, outer membrane].
gene-b3307	3753.09425346513	-1.71715150690038	0.224277539400283	-7.65636858462079	1.91264280018373e-14	4.0028881460988e-13	rpsN	U00096.3	3446579	3446884	b3307	30S ribosomal subunit protein S14	K02954	GO:0006412:translation	GO:0005840:ribosome	GO:0019843:rRNA binding;GO:0003735:structural constituent of ribosome	gnl|CDD|223277;COG0199, RpsN, Ribosomal protein S14 [Translation, ribosomal structure and biogenesis].
gene-b2028	157.105557252807	-1.86831835225646	0.244599891039331	-7.6382632237397	2.2017139150557e-14	4.58448247693324e-13	ugd	U00096.3	2098447	2099613	b2028	UDP-glucose 6-dehydrogenase	K00012	GO:0009242:colanic acid biosynthetic process;GO:0009103:lipopolysaccharide biosynthetic process;GO:0006065:UDP-glucuronate biosynthetic process	-	GO:0051287:NAD binding;GO:0003979:UDP-glucose 6-dehydrogenase activity	gnl|CDD|223936;COG1004, Ugd, Predicted UDP-glucose 6-dehydrogenase [Cell envelope biogenesis, outer membrane].
gene-b0785	71.9505104239695	2.55366365941979	0.335922025861812	7.60195361667142	2.91693290325249e-14	6.04305998441501e-13	moaE	U00096.3	819295	819747	b0785	molybdopterin synthase catalytic subunit	K03635	GO:0006777:Mo-molybdopterin cofactor biosynthetic process	-	GO:0030366:molybdopterin synthase activity	gnl|CDD|223391;COG0314, MoaE, Molybdopterin converting factor, large subunit [Coenzyme metabolism].
gene-b0329	231.417014603201	2.32537392612895	0.305927329496182	7.60106633806957	2.93700495911997e-14	6.05406750869855e-13	yahO	U00096.3	346484	346759	b0329	DUF1471 domain-containing protein YahO	-	GO:0009314:response to radiation	GO:0042597:periplasmic space	-	-
gene-b2016	1813.31063910986	-1.60775165082397	0.211840664007161	-7.589438309019	3.21295196684607e-14	6.58976448400129e-13	yeeZ	U00096.3	2088304	2089128	b2016	putative epimerase YeeZ	-	-	-	GO:0005524:ATP binding;GO:0003824:catalytic activity;GO:0050662:coenzyme binding	gnl|CDD|223528;COG0451, WcaG, Nucleoside-diphosphate-sugar epimerases [Cell envelope biogenesis, outer membrane / Carbohydrate transport and metabolism].
gene-b0182	649.317300473963	-1.27585328649269	0.169131752074245	-7.54354679618421	4.57358610936929e-14	9.33375632867305e-13	lpxB	U00096.3	203348	204496	b0182	lipid A disaccharide synthase	K00748	GO:0009245:lipid A biosynthetic process	-	GO:0008915:lipid-A-disaccharide synthase activity	gnl|CDD|223834;COG0763, LpxB, Lipid A disaccharide synthetase [Cell envelope biogenesis, outer membrane].
gene-b1778	207.05632184005	1.9706639859441	0.262109292457519	7.51848195639036	5.54158916820066e-14	1.12532667168114e-12	msrB	U00096.3	1862016	1862429	b1778	methionine sulfoxide reductase B	-	GO:0030091:protein repair;GO:0006979:response to oxidative stress	-	GO:0033743:peptide-methionine (R)-S-oxide reductase activity;GO:0008270:zinc ion binding	gnl|CDD|223307;COG0229, COG0229, Conserved domain frequently associated with peptide methionine sulfoxide reductase [Posttranslational modification, protein turnover, chaperones].
gene-b3315	2706.36884467323	-1.93968010671111	0.258525909256209	-7.50284608723228	6.24468617998109e-14	1.26185727636859e-12	rplV	U00096.3	3449901	3450233	b3315	50S ribosomal subunit protein L22	K02890	GO:0006412:translation	GO:0015934:large ribosomal subunit	GO:0019843:rRNA binding;GO:0003735:structural constituent of ribosome	gnl|CDD|223169;COG0091, RplV, Ribosomal protein L22 [Translation, ribosomal structure and biogenesis].
gene-b3312	437.992692410103	-2.14670076589237	0.286530086223573	-7.49206058667552	6.7800609272812e-14	1.36332401586801e-12	rpmC	U00096.3	3448568	3448759	b3312	50S ribosomal subunit protein L29	K02904	GO:0006412:translation	GO:0005840:ribosome	GO:0003735:structural constituent of ribosome	gnl|CDD|223333;COG0255, RpmC, Ribosomal protein L29 [Translation, ribosomal structure and biogenesis].
gene-b0458	320.010518042331	1.72871586177315	0.23102185126518	7.48291060913034	7.26943303561245e-14	1.45459582010158e-12	ylaC	U00096.3	478781	479251	b0458	putative inner membrane protein	-	-	GO:0016021:integral component of membrane;GO:0005886:plasma membrane	-	-
gene-b0759	637.575577116659	-1.79101670671421	0.239569145096603	-7.4759907248991	7.66243612268582e-14	1.52579189200278e-12	galE	U00096.3	791039	792055	b0759	UDP-glucose 4-epimerase	K01784	GO:0005975:carbohydrate metabolic process;GO:0009242:colanic acid biosynthetic process;GO:0033499:galactose catabolic process via UDP-galactose;GO:0006012:galactose metabolic process	GO:0005737:cytoplasm;GO:0005829:cytosol	GO:0042802:identical protein binding;GO:0070403:NAD+ binding;GO:0016857:racemase and epimerase activity, acting on carbohydrates and derivatives;GO:0003978:UDP-glucose 4-epimerase activity	gnl|CDD|224012;COG1087, GalE, UDP-glucose 4-epimerase [Cell envelope biogenesis, outer membrane].
gene-b3319	8019.76111049602	-2.01247706704982	0.269221448334317	-7.47517361451357	7.71019934834243e-14	1.5278858805266e-12	rplD	U00096.3	3451681	3452286	b3319	50S ribosomal subunit protein L4	K02926	GO:0006412:translation	GO:0005840:ribosome	GO:0019843:rRNA binding;GO:0003735:structural constituent of ribosome	gnl|CDD|223166;COG0088, RplD, Ribosomal protein L4 [Translation, ribosomal structure and biogenesis].
gene-b3597	41.5317551499089	3.06505871984043	0.411023481387434	7.45713775158087	8.84222467396099e-14	1.74378873137442e-12	yibH	U00096.3	3770243	3771379	b3597	inner membrane protein YibH	-	GO:0055085:transmembrane transport	GO:0016021:integral component of membrane;GO:0005886:plasma membrane	GO:0005215:transporter activity	gnl|CDD|224482;COG1566, EmrA, Multidrug resistance efflux pump [Defense mechanisms].
gene-b3318	7363.83428125308	-1.92063872295791	0.257925062338246	-7.44649901621101	9.58497510935301e-14	1.881223344429e-12	rplW	U00096.3	3451382	3451684	b3318	50S ribosomal subunit protein L23	K02892	GO:0006412:translation	GO:0005840:ribosome	GO:0019843:rRNA binding;GO:0003735:structural constituent of ribosome	gnl|CDD|223167;COG0089, RplW, Ribosomal protein L23 [Translation, ribosomal structure and biogenesis].
gene-b4216	85.8310428099002	2.02184581903855	0.271994565644473	7.43340520148967	1.05837051011896e-13	2.06735039643236e-12	ytfJ	U00096.3	4438708	4439262	b4216	PF09695 family protein YtfJ	-	-	GO:0042597:periplasmic space	-	gnl|CDD|225596;COG3054, COG3054, Predicted transcriptional regulator [General function prediction only].
gene-b1243	23584.0286649795	-1.80095327561789	0.242346510154299	-7.43131508050702	1.0752324338656e-13	2.09033338564771e-12	oppA	U00096.3	1301182	1302813	b1243	oligopeptide ABC transporter periplasmic binding protein	K15580	GO:0061077:chaperone-mediated protein folding;GO:0006857:oligopeptide transport;GO:0015031:protein transport;GO:0009408:response to heat;GO:0055085:transmembrane transport	GO:0043190:ATP-binding cassette (ABC) transporter complex;GO:0030288:outer membrane-bounded periplasmic space	GO:1900750:oligopeptide binding	gnl|CDD|226636;COG4166, OppA, ABC-type oligopeptide transport system, periplasmic component [Amino acid transport and metabolism].
gene-b1714	3569.31336225304	-1.70296722502858	0.229223394979727	-7.42929064975758	1.09181600192367e-13	2.11256096221268e-12	pheS	U00096.3	1797959	1798942	b1714	phenylalanine--tRNA ligase subunit alpha	K01889	GO:0006432:phenylalanyl-tRNA aminoacylation	GO:0005737:cytoplasm	GO:0005524:ATP binding;GO:0000287:magnesium ion binding;GO:0004826:phenylalanine-tRNA ligase activity;GO:0000049:tRNA binding	gnl|CDD|223095;COG0016, PheS, Phenylalanyl-tRNA synthetase alpha subunit [Translation, ribosomal structure and biogenesis].
gene-b4517	107.869030904407	-2.54915766288204	0.343398638901482	-7.42331906450386	1.14221170049392e-13	2.19969596029393e-12	gnsA	U00096.3	1052067	1052240	b4517	putative phosphatidylethanolamine synthesis regulator GnsA	-	-	-	-	-
gene-b0476	99.0911878113887	2.39598628780499	0.323033910860529	7.41713549955895	1.19680490855392e-13	2.29406249293839e-12	aes	U00096.3	499014	499973	b0476	acetylesterase	-	-	GO:0005737:cytoplasm	GO:0052689:carboxylic ester hydrolase activity	gnl|CDD|223730;COG0657, Aes, Esterase/lipase [Lipid metabolism].
gene-b3683	108.054079664292	5.23011356018032	0.709400903053899	7.37257809746958	1.67359491144559e-13	3.19306340779061e-12	glvC	U00096.3	3862497	3863603	b3683	putative PTS enzyme II component GlvC	K02750	GO:0008643:carbohydrate transport;GO:0009401:phosphoenolpyruvate-dependent sugar phosphotransferase system	GO:0016021:integral component of membrane;GO:0005886:plasma membrane	GO:0008982:protein-N(PI)-phosphohistidine-sugar phosphotransferase activity	gnl|CDD|224183;COG1263, PtsG, Phosphotransferase system IIC components, glucose/maltose/N-acetylglucosamine-specific [Carbohydrate transport and metabolism].
gene-b1422	253.557394586872	1.65990224167702	0.225889943792355	7.34827860775797	2.00775671937246e-13	3.81287873280825e-12	ydcI	U00096.3	1494148	1495071	b1422	DNA-binding transcriptional dual regulator YdcI	-	GO:0045892:negative regulation of transcription, DNA-templated;GO:0006351:transcription, DNA-templated	-	GO:0003677:DNA binding;GO:0003700:DNA-binding transcription factor activity;GO:0043565:sequence-specific DNA binding	gnl|CDD|223656;COG0583, LysR, Transcriptional regulator [Transcription].
gene-b3168	15615.0179945305	-1.47828102468566	0.201299759143149	-7.34368004700106	2.07799537146484e-13	3.92808157315611e-12	infB	U00096.3	3313342	3316014	b3168	translation initiation factor IF-2	-	-	GO:0005737:cytoplasm	GO:0005525:GTP binding;GO:0003924:GTPase activity;GO:0003743:translation initiation factor activity	gnl|CDD|223606;COG0532, InfB, Translation initiation factor 2 (IF-2; GTPase) [Translation, ribosomal structure and biogenesis].
gene-b1521	185.219887062346	-1.60857005371902	0.219201277499236	-7.33832426558112	2.16284650546359e-13	4.06972310339984e-12	uxaB	U00096.3	1609229	1610680	b1521	tagaturonate reductase	K00041	-	-	GO:0050662:coenzyme binding;GO:0009026:tagaturonate reductase activity	gnl|CDD|223324;COG0246, MtlD, Mannitol-1-phosphate/altronate dehydrogenases [Carbohydrate transport and metabolism].
gene-b3987	42726.4355261311	-1.56883500599038	0.213936580595853	-7.33317790543761	2.24758253076434e-13	4.20985549826271e-12	rpoB	U00096.3	4181245	4185273	b3987	RNA polymerase subunit beta	K03043	GO:0006351:transcription, DNA-templated	-	GO:0003677:DNA binding;GO:0003899:DNA-directed 5'-3' RNA polymerase activity;GO:0032549:ribonucleoside binding	gnl|CDD|223163;COG0085, RpoB, DNA-directed RNA polymerase, beta subunit/140 kD subunit [Transcription].
gene-b0267	28.7311670805802	4.06715549942912	0.555165024855442	7.32602977013573	2.37071150990705e-13	4.42029936983577e-12	yagA	U00096.3	280829	281983	b0267	CP4-6 prophage%3B integrase core domain-containing protein YagA	-	GO:0015074:DNA integration;GO:0032196:transposition	GO:0005829:cytosol	GO:0003677:DNA binding	gnl|CDD|225361;COG2801, Tra5, Transposase and inactivated derivatives [DNA replication, recombination, and repair].
gene-b0884	790.715083798859	-1.95893499363057	0.267447262712321	-7.32456550036817	2.39673978639437e-13	4.44860932298176e-12	infA	U00096.3	926225	926443	b0884	translation initiation factor IF-1	-	-	GO:0005737:cytoplasm	GO:0043022:ribosome binding;GO:0019843:rRNA binding;GO:0003743:translation initiation factor activity	gnl|CDD|223438;COG0361, InfA, Translation initiation factor 1 (IF-1) [Translation, ribosomal structure and biogenesis].
gene-b0733	9537.05815582024	-1.8983692924072	0.259649386412564	-7.31127971699045	2.64610043004764e-13	4.88932610993487e-12	cydA	U00096.3	771458	773026	b0733	cytochrome bd-I ubiquinol oxidase subunit I	K00425	GO:0019646:aerobic electron transport chain;GO:0006119:oxidative phosphorylation	GO:0070069:cytochrome complex;GO:0016021:integral component of membrane;GO:0005886:plasma membrane	GO:0009055:electron transfer activity;GO:0046872:metal ion binding	gnl|CDD|224190;COG1271, CydA, Cytochrome bd-type quinol oxidase, subunit 1 [Energy production and conversion].
gene-b0912	337.732176494554	-1.4529663876833	0.198754824492909	-7.31034525270171	2.66456853713492e-13	4.9013722597881e-12	ihfB	U00096.3	963828	964112	b0912	integration host factor subunit beta	-	GO:0006310:DNA recombination;GO:0006355:regulation of transcription, DNA-templated;GO:0006417:regulation of translation	GO:0005694:chromosome	GO:0003677:DNA binding	gnl|CDD|223847;COG0776, HimA, Bacterial nucleoid DNA-binding protein [DNA replication, recombination, and repair].
gene-b3098	77.0425550492574	2.11360274962567	0.289497843501823	7.30092744063	2.8579084757202e-13	5.23354489616262e-12	yqjD	U00096.3	3249375	3249680	b3098	ribosome- and membrane-associated DUF883 domain-containing protein YqjD	-	-	GO:0016021:integral component of membrane;GO:0005886:plasma membrane	GO:0043022:ribosome binding	gnl|CDD|226941;COG4575, ElaB, Uncharacterized conserved protein [Function unknown].
gene-b3679	149.137601539226	4.47208003420553	0.614379320446247	7.27902109556241	3.36251105815848e-13	6.1302312713627e-12	yidK	U00096.3	3858401	3860116	b3679	putative transporter YidK	-	GO:0006814:sodium ion transport	GO:0016021:integral component of membrane;GO:0005886:plasma membrane	GO:0015293:symporter activity	gnl|CDD|226626;COG4146, COG4146, Predicted symporter [General function prediction only].
gene-b1856	2877.63436428155	-1.68013902685152	0.231493168551479	-7.25783416143401	3.93337370707926e-13	7.13924732143324e-12	mepM	U00096.3	1940313	1941635	b1856	peptidoglycan DD-endopeptidase MepM	-	GO:0045227:capsule polysaccharide biosynthetic process;GO:0071555:cell wall organization	GO:0016021:integral component of membrane;GO:0005886:plasma membrane	GO:0046872:metal ion binding;GO:0008237:metallopeptidase activity	gnl|CDD|223810;COG0739, NlpD, Membrane proteins related to metalloendopeptidases [Cell envelope biogenesis, outer membrane].
gene-b2247	41.3832158731163	3.08630898638138	0.425744927455119	7.24919731828568	4.19248744745669e-13	7.57320657613432e-12	rhmD	U00096.3	2360209	2361414	b2247	L-rhamnonate dehydratase	K12661	GO:0009063:cellular amino acid catabolic process	-	GO:0050032:L-rhamnonate dehydratase activity;GO:0000287:magnesium ion binding	gnl|CDD|227284;COG4948, COG4948, L-alanine-DL-glutamate epimerase and related enzymes of enolase superfamily [Cell envelope biogenesis, outer membrane / General function prediction only].
gene-b0023	580.727771509998	-1.67413574395269	0.230958206775594	-7.24865233119568	4.20938834558417e-13	7.57320657613432e-12	rpsT	U00096.3	20815	21078	b0023	30S ribosomal subunit protein S20	K02968	GO:0006412:translation	GO:0005840:ribosome	GO:0019843:rRNA binding;GO:0003735:structural constituent of ribosome	gnl|CDD|223346;COG0268, RpsT, Ribosomal protein S20 [Translation, ribosomal structure and biogenesis].
gene-b3304	3189.77870359266	-1.73988782047522	0.240067453112089	-7.24749564308016	4.24548103430994e-13	7.60478742477702e-12	rplR	U00096.3	3445244	3445597	b3304	50S ribosomal subunit protein L18	K02881	GO:0006412:translation	GO:0005840:ribosome	GO:0019843:rRNA binding;GO:0003735:structural constituent of ribosome	gnl|CDD|223334;COG0256, RplR, Ribosomal protein L18 [Translation, ribosomal structure and biogenesis].
gene-b3308	5566.26492438538	-1.56427048546831	0.21590516051641	-7.24517413908414	4.31883943273543e-13	7.70255624046989e-12	rplE	U00096.3	3446899	3447438	b3308	50S ribosomal subunit protein L5	K02931	GO:0006412:translation	GO:0005840:ribosome	GO:0019843:rRNA binding;GO:0003735:structural constituent of ribosome;GO:0000049:tRNA binding	gnl|CDD|223172;COG0094, RplE, Ribosomal protein L5 [Translation, ribosomal structure and biogenesis].
gene-b0334	37.031511267725	3.64365858404745	0.503868772225848	7.23136416641088	4.78166212805121e-13	8.49107274860002e-12	prpD	U00096.3	351215	352666	b0334	2-methylcitrate dehydratase	K01720	GO:0019629:propionate catabolic process, 2-methylcitrate cycle;GO:0019679:propionate metabolic process, methylcitrate cycle;GO:0006099:tricarboxylic acid cycle	-	GO:0051537:2 iron, 2 sulfur cluster binding;GO:0047547:2-methylcitrate dehydratase activity;GO:0003994:aconitate hydratase activity	gnl|CDD|224990;COG2079, PrpD, Uncharacterized protein involved in propionate catabolism [General function prediction only].
gene-b1713	5429.88833891176	-1.60524771593623	0.222210301109953	-7.22400225335159	5.04794205129151e-13	8.92528374758525e-12	pheT	U00096.3	1795557	1797944	b1713	phenylalanine--tRNA ligase subunit beta	K01890	GO:0006432:phenylalanyl-tRNA aminoacylation	GO:0009328:phenylalanine-tRNA ligase complex	GO:0005524:ATP binding;GO:0000287:magnesium ion binding;GO:0004826:phenylalanine-tRNA ligase activity;GO:0000049:tRNA binding	gnl|CDD|223150;COG0072, PheT, Phenylalanyl-tRNA synthetase beta subunit [Translation, ribosomal structure and biogenesis].
gene-b3702	2052.99227796684	-1.30165020772136	0.180325890940292	-7.21832123459381	5.26332675348608e-13	9.26616581236047e-12	dnaA	U00096.3	3882326	3883729	b3702	chromosomal replication initiator protein DnaA	K02313	GO:0006270:DNA replication initiation;GO:0006275:regulation of DNA replication	GO:0005737:cytoplasm	GO:0005524:ATP binding;GO:0003688:DNA replication origin binding	gnl|CDD|223666;COG0593, DnaA, ATPase involved in DNA replication initiation [DNA replication, recombination, and repair].
gene-b0452	190.94291498012	1.59728016641939	0.22136531212094	7.21558473238452	5.37027084102248e-13	9.40244650970473e-12	tesB	U00096.3	474301	475161	b0452	acyl-CoA thioesterase II	K10805	GO:0006637:acyl-CoA metabolic process	-	GO:0047617:acyl-CoA hydrolase activity	gnl|CDD|224857;COG1946, TesB, Acyl-CoA thioesterase [Lipid metabolism].
gene-b3983	7901.56602776917	-1.63233583675265	0.2262365758048	-7.21517213096902	5.38657954602782e-13	9.40244650970473e-12	rplK	U00096.3	4178447	4178875	b3983	50S ribosomal subunit protein L11	K02867	GO:0006412:translation	GO:0005840:ribosome	GO:0070180:large ribosomal subunit rRNA binding;GO:0003735:structural constituent of ribosome	gnl|CDD|223158;COG0080, RplK, Ribosomal protein L11 [Translation, ribosomal structure and biogenesis].
gene-b2266	110.4076568133	1.8466241814719	0.256110266930689	7.21027002783786	5.58410304965424e-13	9.70592826681427e-12	elaB	U00096.3	2380722	2381027	b2266	tail-anchored inner membrane protein ElaB	-	-	GO:0016021:integral component of membrane;GO:0005886:plasma membrane	GO:0043022:ribosome binding	gnl|CDD|226941;COG4575, ElaB, Uncharacterized conserved protein [Function unknown].
gene-b1805	439.551445598559	-1.27732663148392	0.177170774894813	-7.2095786240269	5.61252836800838e-13	9.71417357197062e-12	fadD	U00096.3	1888061	1889746	b1805	long-chain-fatty-acid--CoA ligase	K01897	-	GO:0016020:membrane	GO:0003996:acyl-CoA ligase activity;GO:0005524:ATP binding;GO:0102391:decanoate-CoA ligase activity;GO:0004467:long-chain fatty acid-CoA ligase activity	gnl|CDD|223395;COG0318, CaiC, Acyl-CoA synthetases (AMP-forming)/AMP-acid ligases II [Lipid metabolism / Secondary metabolites biosynthesis, transport, and catabolism].
gene-b1657	367.595979860332	-1.27439131966675	0.177424325229949	-7.18273166892471	6.83321335613415e-13	1.17430845058831e-11	ydhP	U00096.3	1736121	1737290	b1657	putative transporter YdhP	-	GO:0055085:transmembrane transport	GO:0016021:integral component of membrane;GO:0005886:plasma membrane	-	gnl|CDD|225371;COG2814, AraJ, Arabinose efflux permease [Carbohydrate transport and metabolism].
gene-b2414	7434.30788693914	-1.93868367358024	0.269915581271356	-7.18255561405036	6.84202144540728e-13	1.17430845058831e-11	cysK	U00096.3	2532409	2533380	b2414	cysteine synthase A	K01738	GO:0006535:cysteine biosynthetic process from serine	-	GO:0004124:cysteine synthase activity	gnl|CDD|223110;COG0031, CysK, Cysteine synthase [Amino acid transport and metabolism].
gene-b2036	205.431815529289	-1.91603018656213	0.266791941512716	-7.18173935726167	6.8830049117806e-13	1.17642025617183e-11	glf	U00096.3	2107226	2108329	b2036	UDP-galactopyranose mutase	K01854	GO:0009103:lipopolysaccharide biosynthetic process	GO:0005829:cytosol	GO:0050660:flavin adenine dinucleotide binding;GO:0008767:UDP-galactopyranose mutase activity	gnl|CDD|223636;COG0562, Glf, UDP-galactopyranose mutase [Cell envelope biogenesis, outer membrane].
gene-b3937	213.44511631396	-1.49409096231819	0.208675446414382	-7.15987907533341	8.07482576007722e-13	1.37439565426709e-11	yiiX	U00096.3	4127286	4127894	b3937	putative lipid-binding hydrolase YiiX	-	-	-	-	-
gene-b0591	728.802646536113	-1.46089467660081	0.204778985263255	-7.13400681580067	9.74885002499739e-13	1.65247036374129e-11	entS	U00096.3	622300	623550	b0591	enterobactin exporter EntS	-	-	GO:0016021:integral component of membrane;GO:0005886:plasma membrane	GO:0042931:enterobactin transmembrane transporter activity	gnl|CDD|223553;COG0477, ProP, Permeases of the major facilitator superfamily [Carbohydrate transport and metabolism / Amino acid transport and metabolism / Inorganic ion transport and metabolism / General function prediction only].
gene-b3194	372.767104743337	-1.5452669184933	0.216744649078363	-7.12943514436944	1.00781651391855e-12	1.7012606337835e-11	mlaE	U00096.3	3338466	3339248	b3194	intermembrane phospholipid transport system%2C integral membrane subunit MlaE	K02066	-	GO:0043190:ATP-binding cassette (ABC) transporter complex	-	gnl|CDD|223838;COG0767, Ttg2B, ABC-type transport system involved in resistance to organic solvents, permease component [Secondary metabolites biosynthesis, transport, and catabolism].
gene-b0789	67.6062398514373	2.3951264917942	0.336269407275385	7.12264166758629	1.05877833066239e-12	1.77716384839166e-11	clsB	U00096.3	822498	823739	b0789	cardiolipin synthase B	K06132	GO:0032049:cardiolipin biosynthetic process	GO:0005886:plasma membrane	GO:0008808:cardiolipin synthase activity	gnl|CDD|224419;COG1502, Cls, Phosphatidylserine/phosphatidylglycerophosphate/cardiolipin synthases and related enzymes [Lipid metabolism].
gene-b0261	511.176786152962	-1.7368575034586	0.243862057796309	-7.12229495294977	1.06144598453427e-12	1.77716384839166e-11	mmuM	U00096.3	276715	277647	b0261	CP4-6 prophage%3B homocysteine S-methyltransferase	K00547	GO:0006974:cellular response to DNA damage stimulus;GO:0009086:methionine biosynthetic process;GO:0033477:S-methylmethionine metabolic process	-	GO:0047150:betaine-homocysteine S-methyltransferase activity;GO:0008898:S-adenosylmethionine-homocysteine S-methyltransferase activity;GO:0008270:zinc ion binding	gnl|CDD|224951;COG2040, MHT1, Homocysteine/selenocysteine methylase (S-methylmethionine-dependent) [Amino acid transport and metabolism].
gene-b2170	174.433766798509	-1.53691458476811	0.21612714534503	-7.11115941643773	1.15072128275088e-12	1.91880435034314e-11	setB	U00096.3	2263863	2265044	b2170	sugar exporter SetB	-	GO:0007059:chromosome segregation;GO:1904659:glucose transmembrane transport;GO:0015767:lactose transport	GO:0016021:integral component of membrane;GO:0016020:membrane;GO:0005886:plasma membrane	GO:0005351:carbohydrate:proton symporter activity	gnl|CDD|225371;COG2814, AraJ, Arabinose efflux permease [Carbohydrate transport and metabolism].
gene-b4685	48.70541292555	-2.44172266356167	0.343426188667007	-7.10989069598652	1.16134892826645e-12	1.92868554807651e-11	yrbN	U00096.3	3307853	3307933	b4685	uncharacterized protein YrbN	K05592	-	-	-	-
gene-b2176	404.556556601312	-1.59518161161741	0.224764697366209	-7.0971181431503	1.27385160070218e-12	2.10699163954853e-11	pdeN	U00096.3	2270726	2272282	b2176	putative c-di-GMP phosphodiesterase PdeN	-	-	GO:0016021:integral component of membrane;GO:0005886:plasma membrane	GO:0071111:cyclic-guanylate-specific phosphodiesterase activity	gnl|CDD|225110;COG2200, Rtn, c-di-GMP phosphodiesterase class I (EAL domain) [Signal transduction mechanisms].
gene-b4340	118.060184100979	2.29538432801163	0.323724239597836	7.09055438932591	1.33575805746608e-12	2.20051387619512e-11	yjiR	U00096.3	4570162	4571574	b4340	fused putative DNA-binding transcriptional regulator/putative aminotransferase YjiR	-	GO:0006351:transcription, DNA-templated	-	GO:0003677:DNA binding;GO:0003700:DNA-binding transcription factor activity;GO:0030170:pyridoxal phosphate binding;GO:0008483:transaminase activity	gnl|CDD|224089;COG1167, ARO8, Transcriptional regulators containing a DNA-binding HTH domain and an aminotransferase domain (MocR family) and their eukaryotic orthologs [Transcription / Amino acid transport and metabolism].
gene-b3172	1626.72141074998	-2.00513780671415	0.283033730960783	-7.08444820307295	1.39599412692467e-12	2.290547163458e-11	argG	U00096.3	3318637	3319980	b3172	argininosuccinate synthetase	K01940	GO:0006526:arginine biosynthetic process	GO:0005737:cytoplasm	GO:0004055:argininosuccinate synthase activity;GO:0005524:ATP binding;GO:0042803:protein homodimerization activity	gnl|CDD|223215;COG0137, ArgG, Argininosuccinate synthase [Amino acid transport and metabolism].
gene-b1897	86.9394833665062	2.15700039795702	0.304931840969927	7.07371323078638	1.50841847427723e-12	2.46515242290247e-11	otsB	U00096.3	1981587	1982387	b1897	trehalose-6-phosphate phosphatase	K01087	GO:0006970:response to osmotic stress;GO:0005992:trehalose biosynthetic process;GO:0070415:trehalose metabolism in response to cold stress	-	GO:0000287:magnesium ion binding;GO:0004805:trehalose-phosphatase activity	gnl|CDD|224789;COG1877, OtsB, Trehalose-6-phosphatase [Carbohydrate transport and metabolism].
gene-b1064	351.035846752694	1.67247483471209	0.236538652504906	7.07061960910342	1.5424341967607e-12	2.51074010917159e-11	grxB	U00096.3	1123407	1124054	b1064	reduced glutaredoxin 2	-	GO:0045454:cell redox homeostasis	GO:0005829:cytosol	GO:0009055:electron transfer activity;GO:0097573:glutathione oxidoreductase activity	gnl|CDD|225545;COG2999, GrxB, Glutaredoxin 2 [Posttranslational modification, protein turnover, chaperones].
gene-b2676	265.633907620513	-1.33025404333104	0.188202309048354	-7.06821319067482	1.5694131479395e-12	2.54455839242998e-11	nrdF	U00096.3	2803502	2804461	b2676	ribonucleoside-diphosphate reductase 2 subunit beta	K00526	GO:0009263:deoxyribonucleotide biosynthetic process;GO:0006260:DNA replication	GO:0005737:cytoplasm;GO:0005971:ribonucleoside-diphosphate reductase complex	GO:0005506:iron ion binding;GO:0030145:manganese ion binding;GO:0004748:ribonucleoside-diphosphate reductase activity, thioredoxin disulfide as acceptor	gnl|CDD|223286;COG0208, NrdF, Ribonucleotide reductase, beta subunit [Nucleotide transport and metabolism].
gene-b3240	143.225034111498	2.14660527225017	0.303897879226871	7.06357437475779	1.62273281761539e-12	2.62064961333006e-11	aaeB	U00096.3	3386221	3388188	b3240	aromatic carboxylic acid efflux pump subunit AaeB	-	GO:0046942:carboxylic acid transport	GO:0016021:integral component of membrane;GO:0005886:plasma membrane	GO:0022857:transmembrane transporter activity	gnl|CDD|224208;COG1289, COG1289, Predicted membrane protein [Function unknown].
gene-b4378	254.386938416549	1.64045018903619	0.232265797121478	7.06281428159744	1.63163734290982e-12	2.62469661984944e-11	yjjV	U00096.3	4613481	4614260	b4378	putative DNase YjjV	-	-	-	GO:0016888:endodeoxyribonuclease activity, producing 5'-phosphomonoesters;GO:0046872:metal ion binding	gnl|CDD|223162;COG0084, TatD, Mg-dependent DNase [DNA replication, recombination, and repair].
gene-b1815	119.127053341567	2.61897794871059	0.371866468580616	7.04279135117242	1.88426285426359e-12	3.01923680788643e-11	pdeD	U00096.3	1898427	1900025	b1815	putative c-di-GMP phosphodiesterase PdeD	-	GO:0006974:cellular response to DNA damage stimulus	GO:0016021:integral component of membrane;GO:0005886:plasma membrane	GO:0071111:cyclic-guanylate-specific phosphodiesterase activity	gnl|CDD|225110;COG2200, Rtn, c-di-GMP phosphodiesterase class I (EAL domain) [Signal transduction mechanisms].
gene-b1379	194.935426099145	2.4171573049249	0.343495030839331	7.03694984762536	1.96493537425087e-12	3.13625093586656e-11	hslJ	U00096.3	1441321	1441743	b1379	lipoprotein implicated in Novobiocin resistance	-	GO:0009408:response to heat	-	-	gnl|CDD|225728;COG3187, HslJ, Heat shock protein [Posttranslational modification, protein turnover, chaperones].
gene-b2781	155.766819816387	-1.74910145702856	0.248657217793366	-7.03418735458572	2.00425665870882e-12	3.1866127186138e-11	mazG	U00096.3	2909894	2910685	b2781	nucleoside triphosphate pyrophosphohydrolase	K04765	-	-	GO:0005524:ATP binding;GO:0047693:ATP diphosphatase activity;GO:0046872:metal ion binding	gnl|CDD|226465;COG3956, COG3956, Protein containing tetrapyrrole methyltransferase domain and MazG-like (predicted pyrophosphatase) domain [General function prediction only].
gene-b3985	15819.8189249651	-1.67699284016805	0.239004397435751	-7.01657734401669	2.27369065431485e-12	3.60103438764461e-11	rplJ	U00096.3	4179996	4180493	b3985	50S ribosomal subunit protein L10	K02864	GO:0042254:ribosome biogenesis;GO:0006412:translation	GO:0005840:ribosome	GO:0070180:large ribosomal subunit rRNA binding;GO:0003735:structural constituent of ribosome	gnl|CDD|223322;COG0244, RplJ, Ribosomal protein L10 [Translation, ribosomal structure and biogenesis].
gene-b2379	198.817134978287	1.65683880254527	0.236909541549579	6.99355033025775	2.68015650598846e-12	4.22846230290949e-11	alaC	U00096.3	2497057	2498295	b2379	glutamate--pyruvate aminotransferase AlaC	-	GO:0006523:alanine biosynthetic process;GO:0030632:D-alanine biosynthetic process;GO:0019272:L-alanine biosynthetic process from pyruvate	GO:0005737:cytoplasm	GO:0004021:L-alanine:2-oxoglutarate aminotransferase activity;GO:0030170:pyridoxal phosphate binding;GO:0008483:transaminase activity	gnl|CDD|223513;COG0436, COG0436, Aspartate/tyrosine/aromatic aminotransferase [Amino acid transport and metabolism].
gene-b0174	1368.52037205732	-1.45272650049346	0.207905374469585	-6.98744082109326	2.79945592361183e-12	4.39975793051943e-11	uppS	U00096.3	194903	195664	b0174	ditrans%2Cpolycis-undecaprenyl-diphosphate synthase [(2E%2C6E)-farnesyl-diphosphate specific]	K00806	GO:0071555:cell wall organization;GO:0009252:peptidoglycan biosynthetic process;GO:0008360:regulation of cell shape	-	GO:0008834:di-trans,poly-cis-decaprenylcistransferase activity;GO:0000287:magnesium ion binding	gnl|CDD|223099;COG0020, UppS, Undecaprenyl pyrophosphate synthase [Lipid metabolism].
gene-b1818	349.379866764232	-1.54952765718634	0.222264667719304	-6.97154285962907	3.13483782743888e-12	4.90805525502071e-11	manY	U00096.3	1903082	1903882	b1818	mannose-specific PTS enzyme IIC component	K02795	GO:0009401:phosphoenolpyruvate-dependent sugar phosphotransferase system	GO:0016021:integral component of membrane;GO:0005886:plasma membrane	-	gnl|CDD|226238;COG3715, ManY, Phosphotransferase system, mannose/fructose/N-acetylgalactosamine-specific component IIC [Carbohydrate transport and metabolism].
gene-b3160	62.315707824838	2.55213452499659	0.366488818040081	6.96374459293182	3.31345095767302e-12	5.16797560014248e-11	yhbW	U00096.3	3303448	3304455	b3160	putative luciferase-like monooxygenase YhbW	-	-	-	GO:0016705:oxidoreductase activity, acting on paired donors, with incorporation or reduction of molecular oxygen	gnl|CDD|225052;COG2141, COG2141, Coenzyme F420-dependent N5,N10-methylene tetrahydromethanopterin reductase and related flavin-dependent oxidoreductases [Energy production and conversion].
gene-b3162	28700.0207085046	-1.53539525200619	0.220892437459443	-6.95087287580001	3.63032901075117e-12	5.64076121291716e-11	deaD	U00096.3	3305971	3307860	b3162	ATP-dependent RNA helicase DeaD	K05592	GO:0070417:cellular response to cold;GO:0000027:ribosomal large subunit assembly;GO:0006401:RNA catabolic process	GO:0005737:cytoplasm	GO:0005524:ATP binding;GO:0004004:ATP-dependent RNA helicase activity;GO:0003723:RNA binding	gnl|CDD|223587;COG0513, SrmB, Superfamily II DNA and RNA helicases [DNA replication, recombination, and repair / Transcription / Translation, ribosomal structure and biogenesis].
gene-b0812	97.2259272772824	2.40186366092557	0.345657588184568	6.94867910622308	3.68722173236492e-12	5.70754096081543e-11	dps	U00096.3	848408	848911	b0812	DNA protection during starvation protein	-	GO:0006879:cellular iron ion homeostasis;GO:0030261:chromosome condensation	GO:0005737:cytoplasm;GO:0009295:nucleoid	GO:0003677:DNA binding;GO:0008199:ferric iron binding;GO:0016722:oxidoreductase activity, oxidizing metal ions	gnl|CDD|223854;COG0783, Dps, DNA-binding ferritin-like protein (oxidative damage protectant) [Inorganic ion transport and metabolism].
gene-b0845	79.8207238493514	1.91353028886607	0.275699896909605	6.94062750953248	3.90362052473262e-12	6.01979375656135e-11	ybjJ	U00096.3	886131	887339	b0845	inner membrane protein YbjJ	-	GO:0055085:transmembrane transport	GO:0016021:integral component of membrane;GO:0005886:plasma membrane	-	gnl|CDD|223809;COG0738, FucP, Fucose permease [Carbohydrate transport and metabolism].
gene-b3301	10719.3110794898	-1.7501520691967	0.25289329077617	-6.9205160161632	4.50001436047767e-12	6.91350520849416e-11	rplO	U00096.3	3444105	3444539	b3301	50S ribosomal subunit protein L15	K02876	GO:0006412:translation	GO:0015934:large ribosomal subunit	GO:0019843:rRNA binding;GO:0003735:structural constituent of ribosome	gnl|CDD|223278;COG0200, RplO, Ribosomal protein L15 [Translation, ribosomal structure and biogenesis].
gene-b0150	1725.94402793118	-1.46668794569746	0.212016700206261	-6.91779442030079	4.58729321222695e-12	7.00317303163234e-11	fhuA	U00096.3	167484	169727	b0150	ferrichrome outer membrane transporter/phage receptor	-	GO:0055072:iron ion homeostasis;GO:0015891:siderophore transport	GO:0009279:cell outer membrane;GO:0016021:integral component of membrane	GO:0048037:cofactor binding;GO:0005506:iron ion binding;GO:0019904:protein domain specific binding;GO:0038023:signaling receptor activity;GO:0015643:toxic substance binding;GO:0046790:virion binding	gnl|CDD|224544;COG1629, CirA, Outer membrane receptor proteins, mostly Fe transport [Inorganic ion transport and metabolism].
gene-b2383	102.135794025877	2.30820125270343	0.333669230843069	6.91763291110599	4.59252448929571e-12	7.00317303163234e-11	fryA	U00096.3	2501990	2504485	b2383	putative PTS multiphosphoryl transfer protein FryA	K08483	GO:0009401:phosphoenolpyruvate-dependent sugar phosphotransferase system	GO:0005737:cytoplasm;GO:0016021:integral component of membrane	GO:0016301:kinase activity;GO:0046872:metal ion binding;GO:0008965:phosphoenolpyruvate-protein phosphotransferase activity;GO:0008982:protein-N(PI)-phosphohistidine-sugar phosphotransferase activity	gnl|CDD|224006;COG1080, PtsA, Phosphoenolpyruvate-protein kinase (PTS system EI component in bacteria) [Carbohydrate transport and metabolism].
gene-b1492	345.142506539529	1.92024261852655	0.277729948200009	6.91406393502684	4.70962746166944e-12	7.15514512880298e-11	gadC	U00096.3	1568954	1570489	b1492	L-glutamate:4-aminobutyrate antiporter	-	GO:0006865:amino acid transport;GO:0051454:intracellular pH elevation	GO:0016021:integral component of membrane;GO:0005886:plasma membrane	GO:0015297:antiporter activity	gnl|CDD|223605;COG0531, PotE, Amino acid transporters [Amino acid transport and metabolism].
gene-b1683	696.221230666052	2.1178038814602	0.306438930469712	6.91101446612548	4.81199976853477e-12	7.28369854263086e-11	sufB	U00096.3	1762522	1764009	b1683	Fe-S cluster scaffold complex subunit SufB	-	GO:0016226:iron-sulfur cluster assembly	-	GO:0051537:2 iron, 2 sulfur cluster binding;GO:0051539:4 iron, 4 sulfur cluster binding	gnl|CDD|223791;COG0719, SufB, Cysteine desulfurase activator SufB [Posttranslational modification, protein turnover, chaperones].
gene-b0260	258.49741692559	-1.81977819501841	0.263704347706891	-6.90082742602751	5.17005094450424e-12	7.79689300527808e-11	mmuP	U00096.3	275325	276728	b0260	CP4-6 prophage%3B S-methyl-L-methionine transporter	-	GO:0006865:amino acid transport;GO:0009086:methionine biosynthetic process;GO:0015806:S-methylmethionine transport	GO:0016021:integral component of membrane;GO:0005886:plasma membrane	GO:0000100:S-methylmethionine transmembrane transporter activity	gnl|CDD|223903;COG0833, LysP, Amino acid transporters [Amino acid transport and metabolism].
gene-b0758	337.327091901447	-1.59896404705628	0.231855305412501	-6.89638757332517	5.33415431112229e-12	8.0149087854299e-11	galT	U00096.3	789983	791029	b0758	galactose-1-phosphate uridylyltransferase	K00965	GO:0033499:galactose catabolic process via UDP-galactose	GO:0005829:cytosol	GO:0008198:ferrous iron binding;GO:0004335:galactokinase activity;GO:0008108:UDP-glucose:hexose-1-phosphate uridylyltransferase activity;GO:0008270:zinc ion binding	gnl|CDD|224010;COG1085, GalT, Galactose-1-phosphate uridylyltransferase [Energy production and conversion].
gene-b2777	103.850593488276	-1.99040565651606	0.288716807614012	-6.89397223862714	5.42556166906063e-12	8.12250144762288e-11	queE	U00096.3	2904747	2905418	b2777	putative 7-carboxy-7-deazaguanine synthase QueE	K10026	GO:0008616:queuosine biosynthetic process	-	GO:0051539:4 iron, 4 sulfur cluster binding;GO:0016840:carbon-nitrogen lyase activity;GO:0000287:magnesium ion binding;GO:1904047:S-adenosyl-L-methionine binding	gnl|CDD|223675;COG0602, NrdG, Organic radical activating enzymes [Posttranslational modification, protein turnover, chaperones].
gene-b1415	127.182894333365	1.81359619449558	0.263319328701433	6.88744044517881	5.68051410435694e-12	8.47326140220806e-11	aldA	U00096.3	1488232	1489671	b1415	aldehyde dehydrogenase A	K07248	GO:0042355:L-fucose catabolic process;GO:0051289:protein homotetramerization;GO:0019301:rhamnose catabolic process	GO:0005829:cytosol	GO:0050569:glycolaldehyde dehydrogenase activity;GO:0042802:identical protein binding;GO:0008911:lactaldehyde dehydrogenase activity;GO:0004777:succinate-semialdehyde dehydrogenase (NAD+) activity	gnl|CDD|223944;COG1012, PutA, NAD-dependent aldehyde dehydrogenases [Energy production and conversion].
gene-b2920	60.7744300900207	2.23396110369192	0.325797261799778	6.85690570679143	7.03680435190586e-12	1.04583229896804e-10	scpC	U00096.3	3064802	3066280	b2920	propionyl-CoA:succinate CoA transferase	K01848	GO:0006084:acetyl-CoA metabolic process	-	GO:0043821:propionyl-CoA:succinate CoA-transferase activity	gnl|CDD|223504;COG0427, ACH1, Acetyl-CoA hydrolase [Energy production and conversion].
gene-b2378	2362.59979823819	-1.31186525670104	0.191395188462484	-6.8542227588871	7.17012794959658e-12	1.061800175063e-10	lpxP	U00096.3	2495645	2496565	b2378	palmitoleoyl acyltransferase	-	GO:0036104:Kdo2-lipid A biosynthetic process;GO:0009245:lipid A biosynthetic process;GO:0009103:lipopolysaccharide biosynthetic process;GO:0009409:response to cold	GO:0005887:integral component of plasma membrane	GO:0008951:palmitoleoyl [acyl-carrier-protein]-dependent acyltransferase activity	gnl|CDD|224476;COG1560, HtrB, Lauroyl/myristoyl acyltransferase [Cell envelope biogenesis, outer membrane].
gene-b3261	254.793701780269	-2.12702280394124	0.31081543403266	-6.84336288048596	7.73553669314539e-12	1.14140904731232e-10	fis	U00096.3	3411271	3411567	b3261	DNA-binding transcriptional dual regulator Fis	K03557	-	-	GO:0003700:DNA-binding transcription factor activity;GO:0043565:sequence-specific DNA binding	gnl|CDD|225454;COG2901, Fis, Factor for inversion stimulation Fis, transcriptional activator [Transcription / DNA replication, recombination, and repair].
gene-b4107	68.269921550494	2.32843597748411	0.340606663969538	6.83614334008555	8.13535458685992e-12	1.1961012371075e-10	yjdN	U00096.3	4325298	4325741	b4107	PF06983 family protein YjdN	-	-	-	-	gnl|CDD|225356;COG2764, PhnB, Uncharacterized protein conserved in bacteria [Function unknown].
gene-b4793	47.8505515866859	-2.60021333182979	0.380456904240837	-6.83444906071095	8.2320780160987e-12	1.20599942935846e-10	ysaE	U00096.3	3720400	3720471	b4793	protein YsaE	-	-	-	-	-
gene-b1552	160.697836402514	-2.39390928464868	0.350363512202025	-6.83264438583522	8.33634304435614e-12	1.21692808426864e-10	cspI	U00096.3	1638455	1638667	b1552	Qin prophage%3B cold shock-like protein CspI	-	-	GO:0005737:cytoplasm	GO:0003677:DNA binding	gnl|CDD|224197;COG1278, CspC, Cold shock proteins [Transcription].
gene-b2255	234.653643060317	-1.43050333877434	0.209496039397918	-6.82830731733897	8.59223723067948e-12	1.24983535887402e-10	arnA	U00096.3	2368039	2370021	b2255	fused UDP-4-amino-4-deoxy-L-arabinose formyltransferase/UDP-glucuronate dehydrogenase	K10011	GO:0009245:lipid A biosynthetic process;GO:0009103:lipopolysaccharide biosynthetic process;GO:0046677:response to antibiotic	-	GO:0050662:coenzyme binding;GO:0099619:UDP-4-amino-4-deoxy-L-arabinose formyltransferase activity;GO:0099618:UDP-glucuronic acid dehydrogenase activity	gnl|CDD|223301;COG0223, Fmt, Methionyl-tRNA formyltransferase [Translation, ribosomal structure and biogenesis].
gene-b0699	84.1132114749415	-1.8576890571067	0.272722470477272	-6.81164648389878	9.64879793304017e-12	1.39856427990568e-10	ybfA	U00096.3	729134	729340	b0699	DUF2517 domain-containing protein YbfA	-	-	-	-	-
gene-b2607	10780.9490788334	-1.58700222246492	0.233075326759157	-6.80896706027069	9.83019817662777e-12	1.41984059579321e-10	trmD	U00096.3	2744572	2745339	b2607	tRNA m(1)G37 methyltransferase	-	-	GO:0005737:cytoplasm	GO:0052906:tRNA (guanine(37)-N(1))-methyltransferase activity	gnl|CDD|223413;COG0336, TrmD, tRNA-(guanine-N1)-methyltransferase [Translation, ribosomal structure and biogenesis].
gene-b2943	393.800651908307	-1.40529739483274	0.206419366601421	-6.80797261405344	9.89837001878729e-12	1.42467066024791e-10	galP	U00096.3	3088284	3089678	b2943	galactose:H(+) symporter	-	GO:0008643:carbohydrate transport	GO:0016021:integral component of membrane;GO:0005886:plasma membrane	GO:0015293:symporter activity	gnl|CDD|225371;COG2814, AraJ, Arabinose efflux permease [Carbohydrate transport and metabolism].
gene-b0121	1196.0492864353	-1.26917662413512	0.186538807231216	-6.80382084014276	1.01880227926639e-11	1.46123319914361e-10	speE	U00096.3	135598	136464	b0121	spermidine synthase	K00797	GO:0008295:spermidine biosynthetic process	GO:0005737:cytoplasm	GO:0004766:spermidine synthase activity	gnl|CDD|223498;COG0421, SpeE, Spermidine synthase [Amino acid transport and metabolism].
gene-b0799	895.518710524002	-1.2674643717445	0.186873195678904	-6.78248352921804	1.18127333499572e-11	1.6883565227012e-10	dinG	U00096.3	833070	835220	b0799	ATP-dependent DNA helicase DinG	-	GO:0032508:DNA duplex unwinding;GO:0006310:DNA recombination;GO:0006281:DNA repair;GO:0009432:SOS response	-	GO:0051539:4 iron, 4 sulfur cluster binding;GO:0005524:ATP binding;GO:0004003:ATP-dependent DNA helicase activity;GO:0033680:ATP-dependent DNA/RNA helicase activity;GO:0016887:ATPase activity;GO:0003677:DNA binding;GO:0003678:DNA helicase activity;GO:0046872:metal ion binding	gnl|CDD|224120;COG1199, DinG, Rad3-related DNA helicases [Transcription / DNA replication, recombination, and repair].
gene-b0211	2777.53076765459	-1.22445638439101	0.18067386228638	-6.77716394001787	1.2255779494107e-11	1.74559748211205e-10	mltD	U00096.3	232597	233955	b0211	membrane-bound lytic murein transglycosylase D	-	GO:0071555:cell wall organization;GO:0000270:peptidoglycan metabolic process	GO:0005886:plasma membrane	GO:0016829:lyase activity;GO:0008933:lytic transglycosylase activity	gnl|CDD|223812;COG0741, MltE, Soluble lytic murein transglycosylase and related regulatory proteins (some contain LysM/invasin domains) [Cell envelope biogenesis, outer membrane].
gene-b4102	22.8536528717818	5.18637672729451	0.765852157674967	6.77203383880215	1.26984427458432e-11	1.80238796344113e-10	phnF	U00096.3	4321697	4322422	b4102	putative transcriptional regulator PhnF	-	GO:0015716:organic phosphonate transport	-	GO:0003677:DNA binding;GO:0003700:DNA-binding transcription factor activity	gnl|CDD|225099;COG2188, PhnF, Transcriptional regulators [Transcription].
gene-b1865	809.717739904076	-1.44106699929802	0.212985795777785	-6.7660239690422	1.32369624786386e-11	1.87234552025433e-10	nudB	U00096.3	1948180	1948632	b1865	dihydroneopterin triphosphate diphosphatase	K08310	GO:0046656:folic acid biosynthetic process	-	GO:0008828:dATP pyrophosphohydrolase activity;GO:0019177:dihydroneopterin triphosphate pyrophosphohydrolase activity;GO:0046872:metal ion binding	gnl|CDD|223568;COG0494, MutT, NTP pyrophosphohydrolases including oxidative damage repair enzymes [DNA replication, recombination, and repair / General function prediction only].
gene-b3101	36.6600527389278	2.86255563505216	0.423301868546698	6.76244507230747	1.35682126521771e-11	1.91260509619349e-10	yqjF	U00096.3	3250562	3250954	b3101	DoxX family protein	-	-	GO:0016021:integral component of membrane;GO:0005886:plasma membrane	-	gnl|CDD|225168;COG2259, COG2259, Predicted membrane protein [Function unknown].
gene-b4305	79.6260206429279	2.38335511885212	0.352722385827944	6.75702823130344	1.40850754248129e-11	1.97866367782817e-10	sgcX	U00096.3	4530530	4531651	b4305	KpLE2 phage-like element%3B putative endoglucanase with Zn-dependent exopeptidase domain	-	-	-	GO:0004177:aminopeptidase activity;GO:0046872:metal ion binding;GO:0008237:metallopeptidase activity	gnl|CDD|224282;COG1363, FrvX, Cellulase M and related proteins [Carbohydrate transport and metabolism].
gene-b0089	413.668026199837	-1.48671313300762	0.220171236767575	-6.7525311427354	1.45287863410181e-11	2.03403008774254e-10	ftsW	U00096.3	98403	99647	b0089	essential cell division protein FtsW	K03588	GO:0071555:cell wall organization;GO:0043093:FtsZ-dependent cytokinesis;GO:0009252:peptidoglycan biosynthetic process;GO:0008360:regulation of cell shape	GO:0032153:cell division site;GO:0005887:integral component of plasma membrane	GO:0008955:peptidoglycan glycosyltransferase activity	gnl|CDD|223843;COG0772, FtsW, Bacterial cell division membrane protein [Cell division and chromosome partitioning].
gene-b3958	1665.80371917472	-1.73634229134733	0.257272528038567	-6.74903886779172	1.48827721023994e-11	2.07650106000144e-10	argC	U00096.3	4155001	4156005	b3958	N-acetylglutamylphosphate reductase	K00145	GO:0006526:arginine biosynthetic process	GO:0005737:cytoplasm	GO:0003942:N-acetyl-gamma-glutamyl-phosphate reductase activity;GO:0051287:NAD binding;GO:0046983:protein dimerization activity	gnl|CDD|223081;COG0002, ArgC, Acetylglutamate semialdehyde dehydrogenase [Amino acid transport and metabolism].
gene-b3904	21.4588756457257	4.51306620583466	0.67118333236617	6.72404392094248	1.76749116592208e-11	2.45771144495334e-10	rhaB	U00096.3	4095979	4097448	b3904	rhamnulokinase	K00848	GO:0019301:rhamnose catabolic process	-	GO:0005524:ATP binding;GO:0008993:rhamnulokinase activity	gnl|CDD|223996;COG1070, XylB, Sugar (pentulose and hexulose) kinases [Carbohydrate transport and metabolism].
gene-b3163	10619.9950028901	-1.38696865515442	0.206565919200764	-6.7144118474181	1.88826288794236e-11	2.61677512376337e-10	nlpI	U00096.3	3308040	3308924	b3163	lipoprotein NlpI	-	GO:0007049:cell cycle;GO:0051301:cell division	GO:0005886:plasma membrane	-	gnl|CDD|227124;COG4785, NlpI, Lipoprotein NlpI, contains TPR repeats [General function prediction only].
gene-b1350	71.185244105402	2.3573654105188	0.351433305731691	6.70785998956679	1.97499285206873e-11	2.72775107043297e-10	recE	U00096.3	1414786	1417386	b1350	Rac prophage%3B exonuclease VIII%2C ds DNA exonuclease%2C 5' --> 3' specific	-	-	-	GO:0051908:double-stranded DNA 5'-3' exodeoxyribonuclease activity;GO:0042802:identical protein binding	-
gene-b0486	63.5082343201521	2.1110129917591	0.314896014653071	6.70384156523817	2.0301037122589e-11	2.79445819721007e-10	ybaT	U00096.3	512576	513868	b0486	putative transporter YbaT	-	GO:0006865:amino acid transport;GO:0009268:response to pH;GO:1990169:stress response to copper ion	GO:0016021:integral component of membrane;GO:0005886:plasma membrane	GO:0022857:transmembrane transporter activity	gnl|CDD|223605;COG0531, PotE, Amino acid transporters [Amino acid transport and metabolism].
gene-b3313	7505.62912217206	-1.93853386467617	0.28992589349361	-6.68630815039256	2.28870844127599e-11	3.13989365421876e-10	rplP	U00096.3	3448759	3449169	b3313	50S ribosomal subunit protein L16	K02878	GO:0006412:translation	GO:0005840:ribosome	GO:0019843:rRNA binding;GO:0003735:structural constituent of ribosome;GO:0000049:tRNA binding	gnl|CDD|223275;COG0197, RplP, Ribosomal protein L16/L10E [Translation, ribosomal structure and biogenesis].
gene-b3801	66.144795416161	2.25612225283198	0.337463879050064	6.68552219331679	2.30102644430865e-11	3.1462701581847e-10	aslA	U00096.3	3984352	3986007	b3801	putative sulfatase AslA	K01130	-	GO:0042597:periplasmic space	GO:0046872:metal ion binding;GO:0008484:sulfuric ester hydrolase activity	gnl|CDD|225661;COG3119, AslA, Arylsulfatase A and related enzymes [Inorganic ion transport and metabolism].
gene-b2040	670.287530664378	-1.60588193080578	0.240584919961242	-6.6749068522852	2.4738924356733e-11	3.37139759838268e-10	rfbD	U00096.3	2111077	2111976	b2040	dTDP-4-dehydrorhamnose reductase	K00067	GO:0019305:dTDP-rhamnose biosynthetic process;GO:0045226:extracellular polysaccharide biosynthetic process;GO:0009103:lipopolysaccharide biosynthetic process;GO:0009243:O antigen biosynthetic process	GO:0005829:cytosol	GO:0008831:dTDP-4-dehydrorhamnose reductase activity;GO:0046872:metal ion binding	gnl|CDD|224016;COG1091, RfbD, dTDP-4-dehydrorhamnose reductase [Cell envelope biogenesis, outer membrane].
gene-b1129	678.902258935403	-1.39479758123293	0.209248064072825	-6.66576098284709	2.63297467800537e-11	3.57631196330398e-10	phoQ	U00096.3	1188316	1189776	b1129	sensor histidine kinase PhoQ	K07637	GO:0010350:cellular response to magnesium starvation;GO:0046777:protein autophosphorylation;GO:0023014:signal transduction by protein phosphorylation	GO:0005887:integral component of plasma membrane;GO:0005886:plasma membrane	GO:0005524:ATP binding;GO:0042802:identical protein binding;GO:0016301:kinase activity;GO:0046872:metal ion binding;GO:0004721:phosphoprotein phosphatase activity;GO:0000155:phosphorelay sensor kinase activity	gnl|CDD|223715;COG0642, BaeS, Signal transduction histidine kinase [Signal transduction mechanisms].
gene-b0946	670.334483942687	-1.13378495235999	0.170366655535145	-6.654969828448	2.83358175219508e-11	3.83608988366476e-10	zapC	U00096.3	1005952	1006494	b0946	cell division protein ZapC	-	GO:0000917:division septum assembly;GO:0043093:FtsZ-dependent cytokinesis;GO:0051302:regulation of cell division	GO:0032153:cell division site;GO:0005737:cytoplasm	GO:0042802:identical protein binding	-
gene-b3167	500.683261055892	-1.1869091307066	0.178456081319601	-6.65098730135702	2.91133403666328e-11	3.92838559815552e-10	rbfA	U00096.3	3312777	3313178	b3167	30S ribosome binding factor	-	GO:0030490:maturation of SSU-rRNA	GO:0005737:cytoplasm	-	gnl|CDD|223927;COG0858, RbfA, Ribosome-binding factor A [Translation, ribosomal structure and biogenesis].
gene-b0337	1489.21994056518	-1.71049493507485	0.257517746335244	-6.64224100830734	3.08949232001561e-11	4.14603675464057e-10	codA	U00096.3	356171	357454	b0337	cytosine/isoguanine deaminase	K01485	GO:0006209:cytosine catabolic process	GO:0005829:cytosol	GO:0102480:5-fluorocytosine deaminase activity;GO:0004131:cytosine deaminase activity;GO:0008198:ferrous iron binding;GO:0042802:identical protein binding;GO:0035888:isoguanine deaminase activity;GO:0008270:zinc ion binding	gnl|CDD|223479;COG0402, SsnA, Cytosine deaminase and related metal-dependent hydrolases [Nucleotide transport and metabolism / General function prediction only].
gene-b3241	32.4273082844399	3.36530844933755	0.506664776139466	6.64208093362939	3.09285043130184e-11	4.14603675464057e-10	aaeA	U00096.3	3388194	3389126	b3241	aromatic carboxylic acid efflux pump membrane fusion protein	-	-	GO:0016021:integral component of membrane;GO:0005886:plasma membrane	GO:0022857:transmembrane transporter activity	gnl|CDD|224482;COG1566, EmrA, Multidrug resistance efflux pump [Defense mechanisms].
gene-b1463	90.8718300909963	1.87066228101699	0.282671725901049	6.6177905662621	3.64607073471759e-11	4.87172057127412e-10	nhoA	U00096.3	1534024	1534869	b1463	arylamine N-acetyltransferase	-	-	GO:0005737:cytoplasm	GO:0004060:arylamine N-acetyltransferase activity;GO:0046990:N-hydroxyarylamine O-acetyltransferase activity	gnl|CDD|225073;COG2162, NhoA, Arylamine N-acetyltransferase [Secondary metabolites biosynthesis, transport, and catabolism].
gene-b3739	327.151198408034	-1.1757649617797	0.177857740708338	-6.61070447143368	3.82495398765942e-11	5.09414326538277e-10	atpI	U00096.3	3922060	3922440	b3739	ATP synthase accessory factor AtpI	-	GO:0006811:ion transport	GO:0016021:integral component of membrane;GO:0005886:plasma membrane;GO:0045263:proton-transporting ATP synthase complex, coupling factor F(o)	-	gnl|CDD|225849;COG3312, AtpI, F0F1-type ATP synthase, subunit I [Energy production and conversion].
gene-b3422	84.0463332310361	2.0903512427642	0.316522271711382	6.60412056144431	3.99884007718769e-11	5.30849255554172e-10	rtcR	U00096.3	3558268	3559866	b3422	DNA-binding transcriptional activator RtcR	-	GO:0000160:phosphorelay signal transduction system;GO:0045893:positive regulation of transcription, DNA-templated	-	GO:0005524:ATP binding;GO:0003677:DNA binding;GO:0003700:DNA-binding transcription factor activity;GO:0008134:transcription factor binding	gnl|CDD|226997;COG4650, RtcR, Sigma54-dependent transcription regulator containing an AAA-type ATPase domain and a DNA-binding domain [Transcription / Signal transduction mechanisms].
gene-b2691	72.8232749217273	-1.85093106066698	0.280486548672247	-6.59900116219055	4.13937069157527e-11	5.47732212156186e-10	argQ	U00096.3	2817784	2817860	b2691	tRNA-Arg	K14219	-	-	-	-
gene-b2386	40.543434600705	3.36919720615299	0.510709516826116	6.59709109611152	4.19303148401671e-11	5.53048718567092e-10	fryC	U00096.3	2506647	2507894	b2386	putative PTS enzyme IIC component FryC	-	GO:0009401:phosphoenolpyruvate-dependent sugar phosphotransferase system	GO:0016021:integral component of membrane;GO:0005886:plasma membrane	GO:0008982:protein-N(PI)-phosphohistidine-sugar phosphotransferase activity	gnl|CDD|224218;COG1299, FruA, Phosphotransferase system, fructose-specific IIC component [Carbohydrate transport and metabolism].
gene-b2889	52.0818189950832	2.34663127851226	0.357478640000132	6.56439578742773	5.22442665158208e-11	6.86878145025311e-10	idi	U00096.3	3033065	3033613	b2889	isopentenyl-diphosphate Delta-isomerase	K01823	GO:0050992:dimethylallyl diphosphate biosynthetic process;GO:0008299:isoprenoid biosynthetic process	GO:0005737:cytoplasm	GO:0016787:hydrolase activity;GO:0004452:isopentenyl-diphosphate delta-isomerase activity;GO:0046872:metal ion binding	gnl|CDD|224360;COG1443, Idi, Isopentenyldiphosphate isomerase [Lipid metabolism].
gene-b0347	37.1058774164287	2.73579011434944	0.41701764335048	6.56037018570497	5.36743631986243e-11	7.03425680002418e-10	mhpA	U00096.3	368611	370275	b0347	3-(3-hydroxyphenyl)propanoate hydroxylase	K05712	GO:0019622:3-(3-hydroxy)phenylpropionate catabolic process;GO:0019380:3-phenylpropionate catabolic process	-	GO:0008688:3-(3-hydroxyphenyl)propionate hydroxylase activity;GO:0071949:FAD binding	gnl|CDD|223727;COG0654, UbiH, 2-polyprenyl-6-methoxyphenol hydroxylase and related FAD-dependent oxidoreductases [Coenzyme metabolism / Energy production and conversion].
gene-b1060	606.383264316552	-1.38349578230961	0.211108174664096	-6.55349222980566	5.62068590630219e-11	7.34269222536674e-10	bssS	U00096.3	1120701	1120955	b1060	regulator of biofilm formation	-	-	-	-	-
gene-b0612	44.1961837853062	2.82006752715864	0.431066260660805	6.54207435032284	6.06713242344586e-11	7.90075466697616e-10	citT	U00096.3	645117	646580	b0612	citrate:succinate antiporter	K09477	GO:0006814:sodium ion transport	GO:0016021:integral component of membrane;GO:0005886:plasma membrane	GO:0015297:antiporter activity	gnl|CDD|223547;COG0471, CitT, Di- and tricarboxylate transporters [Inorganic ion transport and metabolism].
gene-b3317	20255.0619768768	-1.74490189394108	0.267954632386549	-6.51193031596446	7.41911381650069e-11	9.63076103648285e-10	rplB	U00096.3	3450543	3451364	b3317	50S ribosomal subunit protein L2	K02886	GO:0006412:translation	GO:0015934:large ribosomal subunit	GO:0019843:rRNA binding;GO:0003735:structural constituent of ribosome;GO:0016740:transferase activity	gnl|CDD|223168;COG0090, RplB, Ribosomal protein L2 [Translation, ribosomal structure and biogenesis].
gene-b0598	1125.48038736324	-1.69642946074395	0.260875936265636	-6.50282078534281	7.88276872006445e-11	1.020035245732e-09	cstA	U00096.3	629894	631999	b0598	carbon starvation protein A	-	GO:0009267:cellular response to starvation;GO:0015031:protein transport	GO:0016021:integral component of membrane;GO:0005886:plasma membrane	-	gnl|CDD|224877;COG1966, CstA, Carbon starvation protein, predicted membrane protein [Signal transduction mechanisms].
gene-b3523	251.247914479359	1.59176541031381	0.245106357701093	6.49418246529112	8.34855145827781e-11	1.07691063150489e-09	yhjE	U00096.3	3674786	3676108	b3523	putative transporter YhjE	-	-	GO:0016021:integral component of membrane;GO:0005886:plasma membrane	GO:0022857:transmembrane transporter activity	gnl|CDD|223553;COG0477, ProP, Permeases of the major facilitator superfamily [Carbohydrate transport and metabolism / Amino acid transport and metabolism / Inorganic ion transport and metabolism / General function prediction only].
gene-b2370	883.523184448826	-1.2793136258918	0.197028340177197	-6.49304371513893	8.41192666445112e-11	1.0816841121498e-09	evgS	U00096.3	2484374	2487967	b2370	sensor histidine kinase EvgS	K07679	GO:0000160:phosphorelay signal transduction system;GO:0046777:protein autophosphorylation;GO:0010447:response to acidic pH	GO:0016021:integral component of membrane;GO:0005886:plasma membrane	GO:0005524:ATP binding;GO:0009927:histidine phosphotransfer kinase activity;GO:0000155:phosphorelay sensor kinase activity	gnl|CDD|223715;COG0642, BaeS, Signal transduction histidine kinase [Signal transduction mechanisms].
gene-b3685	510.041470618672	2.01187772429175	0.310577546548295	6.47785954474627	9.30328911415771e-11	1.19256537332109e-09	yidE	U00096.3	3864612	3866273	b3685	putative transport protein YidE	-	GO:0006813:potassium ion transport	GO:0016021:integral component of membrane;GO:0005886:plasma membrane	GO:0008324:cation transmembrane transporter activity	gnl|CDD|225532;COG2985, COG2985, Predicted permease [General function prediction only].
gene-b3341	3650.79693070069	-1.54351973511514	0.238798442786004	-6.46369263177457	1.02178316782279e-10	1.30571792972245e-09	rpsG	U00096.3	3473542	3474081	b3341	30S ribosomal subunit protein S7	K02992	GO:0006412:translation	GO:0015935:small ribosomal subunit	GO:0019843:rRNA binding;GO:0003735:structural constituent of ribosome;GO:0000049:tRNA binding	gnl|CDD|223127;COG0049, RpsG, Ribosomal protein S7 [Translation, ribosomal structure and biogenesis].
gene-b3100	101.318772058354	1.72643785256352	0.26770756294631	6.44896929157646	1.1261337571089e-10	1.4345964818822e-09	yqjK	U00096.3	3250077	3250376	b3100	PF13997 family protein YqjK	-	-	GO:0005829:cytosol	-	-
gene-b1168	31.1078463945024	3.57763496135426	0.556426881536285	6.42965873876631	1.27890741022285e-10	1.62417281632635e-09	pdeG	U00096.3	1217328	1218851	b1168	putative c-di-GMP phosphodiesterase PdeG	-	-	GO:0016021:integral component of membrane;GO:0005886:plasma membrane	GO:0071111:cyclic-guanylate-specific phosphodiesterase activity	gnl|CDD|225110;COG2200, Rtn, c-di-GMP phosphodiesterase class I (EAL domain) [Signal transduction mechanisms].
gene-b2472	357.228360833595	-1.45894275164981	0.227163049323287	-6.42244747108281	1.34100532368249e-10	1.69777896226715e-09	dapE	U00096.3	2591607	2592734	b2472	succinyl-diaminopimelate desuccinylase	K01439	GO:0019877:diaminopimelate biosynthetic process;GO:0009089:lysine biosynthetic process via diaminopimelate	-	GO:0050897:cobalt ion binding;GO:0008237:metallopeptidase activity;GO:0009014:succinyl-diaminopimelate desuccinylase activity;GO:0008270:zinc ion binding	gnl|CDD|223697;COG0624, ArgE, Acetylornithine deacetylase/Succinyl-diaminopimelate desuccinylase and related deacylases [Amino acid transport and metabolism].
gene-b0175	758.481406623084	-1.19222339903474	0.185707113840782	-6.41991237910741	1.36352804089622e-10	1.72098216115578e-09	cdsA	U00096.3	195677	196534	b0175	CDP-diglyceride synthetase	K00981	GO:0016024:CDP-diacylglycerol biosynthetic process	GO:0016021:integral component of membrane;GO:0005886:plasma membrane	GO:0004605:phosphatidate cytidylyltransferase activity	gnl|CDD|223648;COG0575, CdsA, CDP-diglyceride synthetase [Lipid metabolism].
gene-b2537	57.4144637720931	2.24975865703805	0.350589250062251	6.41707826648588	1.3891451590455e-10	1.74793663877443e-09	hcaR	U00096.3	2668006	2668896	b2537	DNA-binding transcriptional dual regulator HcaR	-	GO:0045892:negative regulation of transcription, DNA-templated;GO:0045893:positive regulation of transcription, DNA-templated	-	GO:0003677:DNA binding;GO:0003700:DNA-binding transcription factor activity	gnl|CDD|223656;COG0583, LysR, Transcriptional regulator [Transcription].
gene-b2608	8458.63400663724	-1.5226585128268	0.237733969619552	-6.40488406121986	1.50483688711594e-10	1.8877189330121e-09	rimM	U00096.3	2745370	2745918	b2608	ribosome maturation factor RimM	-	GO:0042274:ribosomal small subunit biogenesis;GO:0006364:rRNA processing	GO:0005840:ribosome	GO:0043022:ribosome binding	gnl|CDD|223877;COG0806, RimM, RimM protein, required for 16S rRNA processing [Translation, ribosomal structure and biogenesis].
gene-b0454	118.804530973783	1.66012071911109	0.259241860666486	6.40375252223184	1.51603778522786e-10	1.89597164481849e-09	ybaZ	U00096.3	475982	476371	b0454	DNA base-flipping protein	-	GO:0006281:DNA repair	-	GO:0003824:catalytic activity;GO:0003684:damaged DNA binding;GO:0019899:enzyme binding	gnl|CDD|226219;COG3695, COG3695, Predicted methylated DNA-protein cysteine methyltransferase [DNA replication, recombination, and repair].
gene-b4376	140.198546588115	2.06115542910695	0.322764318026316	6.38594576287363	1.70341371684428e-10	2.12383071929947e-09	osmY	U00096.3	4611396	4612001	b4376	periplasmic chaperone OsmY	-	-	GO:0042597:periplasmic space	-	gnl|CDD|225379;COG2823, OsmY, Predicted periplasmic or secreted lipoprotein [General function prediction only].
gene-b3342	3328.60210566761	-1.4095701262933	0.220841286211696	-6.38272920101589	1.73959374357641e-10	2.16236773822741e-09	rpsL	U00096.3	3474178	3474552	b3342	30S ribosomal subunit protein S12	K02950	GO:0006412:translation	GO:0015935:small ribosomal subunit	GO:0019843:rRNA binding;GO:0003735:structural constituent of ribosome;GO:0000049:tRNA binding	gnl|CDD|223126;COG0048, RpsL, Ribosomal protein S12 [Translation, ribosomal structure and biogenesis].
gene-b0394	53.339988538993	2.07052486913873	0.324493290037842	6.38079409561063	1.76172048078655e-10	2.18325601576629e-09	mak	U00096.3	410144	411052	b0394	fructokinase	K00847	GO:0019318:hexose metabolic process	GO:0005829:cytosol	GO:0005524:ATP binding;GO:0008865:fructokinase activity;GO:0004396:hexokinase activity	gnl|CDD|224851;COG1940, NagC, Transcriptional regulator/sugar kinase [Transcription / Carbohydrate transport and metabolism].
gene-b2425	878.156265147778	-1.48669824364807	0.233241014806273	-6.37408581369319	1.84057515920505e-10	2.27410822381299e-09	cysP	U00096.3	2542512	2543528	b2425	thiosulfate/sulfate ABC transporter periplasmic binding protein CysP	K02048	GO:0008272:sulfate transport;GO:0006790:sulfur compound metabolic process;GO:0015709:thiosulfate transport	GO:0030288:outer membrane-bounded periplasmic space	GO:0015419:ATPase-coupled sulfate transmembrane transporter activity;GO:0043199:sulfate binding;GO:0036173:thiosulfate binding	gnl|CDD|226630;COG4150, CysP, ABC-type sulfate transport system, periplasmic component [Inorganic ion transport and metabolism].
gene-b3164	12550.7350162773	-1.40549991118851	0.220980817707427	-6.36028016263998	2.01386091026492e-10	2.48073797414615e-09	pnp	U00096.3	3309033	3311168	b3164	polynucleotide phosphorylase	K00962	GO:0006402:mRNA catabolic process;GO:0006396:RNA processing	GO:0005737:cytoplasm	GO:0000287:magnesium ion binding;GO:0004654:polyribonucleotide nucleotidyltransferase activity;GO:0003723:RNA binding	gnl|CDD|224106;COG1185, Pnp, Polyribonucleotide nucleotidyltransferase (polynucleotide phosphorylase) [Translation, ribosomal structure and biogenesis].
gene-b1777	86.9070445375906	1.74853178716577	0.275826428904205	6.339246728866	2.30891231715708e-10	2.8356761452031e-09	yeaC	U00096.3	1861702	1861974	b1777	DUF1315 domain-containing protein YeaC	-	-	-	-	gnl|CDD|225681;COG3139, COG3139, Uncharacterized protein conserved in bacteria [Function unknown].
gene-b0284	77.0411307274085	1.95430757625221	0.308669936014585	6.33138297005986	2.42973427082344e-10	2.97260046838399e-09	paoC	U00096.3	298736	300934	b0284	aldehyde dehydrogenase: molybdenum cofactor-binding subunit	K11177	GO:0006974:cellular response to DNA damage stimulus	GO:0042597:periplasmic space	GO:0047770:carboxylate reductase activity;GO:0030151:molybdenum ion binding;GO:0016903:oxidoreductase activity, acting on the aldehyde or oxo group of donors	gnl|CDD|224446;COG1529, CoxL, Aerobic-type carbon monoxide dehydrogenase, large subunit CoxL/CutL homologs [Energy production and conversion].
gene-b1596	229.25505745978	-1.44011138807353	0.227467812944426	-6.3310556752281	2.43489458161146e-10	2.97260046838399e-09	ynfM	U00096.3	1669699	1670952	b1596	putative transporter YnfM	-	GO:0055085:transmembrane transport	GO:0016021:integral component of membrane;GO:0005886:plasma membrane	GO:0005215:transporter activity	gnl|CDD|225371;COG2814, AraJ, Arabinose efflux permease [Carbohydrate transport and metabolism].
gene-b2606	753.967856044362	-1.56275557499694	0.247114804985149	-6.32400626539093	2.54867383745002e-10	3.10227302113353e-09	rplS	U00096.3	2744183	2744530	b2606	50S ribosomal subunit protein L19	K02884	GO:0006412:translation	GO:0005840:ribosome	GO:0003735:structural constituent of ribosome	gnl|CDD|223412;COG0335, RplS, Ribosomal protein L19 [Translation, ribosomal structure and biogenesis].
gene-b3227	27.9585056067418	3.05841852979459	0.483937940678917	6.31985689219558	2.61805638596147e-10	3.17729801633549e-09	dcuD	U00096.3	3374869	3376236	b3227	putative transporter DcuD	-	-	GO:0005887:integral component of plasma membrane;GO:0005886:plasma membrane	GO:0015556:C4-dicarboxylate transmembrane transporter activity	gnl|CDD|225611;COG3069, DcuC, C4-dicarboxylate transporter [Energy production and conversion].
gene-b3461	4993.29658400702	-1.74416969204035	0.276058472678749	-6.31811686529923	2.64769765078273e-10	3.20379226062264e-09	rpoH	U00096.3	3599929	3600783	b3461	RNA polymerase%2C sigma 32 (sigma H) factor	-	GO:0009408:response to heat;GO:0001123:transcription initiation from bacterial-type RNA polymerase promoter	GO:0005737:cytoplasm	GO:0003677:DNA binding;GO:0003700:DNA-binding transcription factor activity;GO:0016987:sigma factor activity	gnl|CDD|223642;COG0568, RpoD, DNA-directed RNA polymerase, sigma subunit (sigma70/sigma32) [Transcription].
gene-b1782	517.694535364641	-1.28013646103344	0.203021837358507	-6.30541264766953	2.87427074610753e-10	3.46772311780385e-09	mipA	U00096.3	1865726	1866472	b1782	MltA-interacting protein	-	GO:0009252:peptidoglycan biosynthetic process	GO:0009279:cell outer membrane	GO:0030674:protein binding, bridging	gnl|CDD|226236;COG3713, OmpV, Outer membrane protein V [Cell envelope biogenesis, outer membrane].
gene-b0173	378.380631547224	-1.17032641996998	0.185825306312163	-6.29799268568932	3.0152473663682e-10	3.62713920728515e-09	dxr	U00096.3	193521	194717	b0173	1-deoxy-D-xylulose 5-phosphate reductoisomerase	K00099	GO:0019288:isopentenyl diphosphate biosynthetic process, methylerythritol 4-phosphate pathway;GO:0016114:terpenoid biosynthetic process	-	GO:0030604:1-deoxy-D-xylulose-5-phosphate reductoisomerase activity;GO:0046872:metal ion binding;GO:0070402:NADPH binding	gnl|CDD|223814;COG0743, Dxr, 1-deoxy-D-xylulose 5-phosphate reductoisomerase [Lipid metabolism].
gene-b0583	616.634523588877	-1.51375027729903	0.240426550942956	-6.29610278632739	3.05222021471813e-10	3.65354393301296e-09	entD	U00096.3	609459	610079	b0583	phosphopantetheinyl transferase EntD	K02362	GO:0009239:enterobactin biosynthetic process	GO:0009366:enterobactin synthetase complex;GO:0031226:intrinsic component of plasma membrane	GO:0008897:holo-[acyl-carrier-protein] synthase activity;GO:0000287:magnesium ion binding	gnl|CDD|225524;COG2977, EntD, Phosphopantetheinyl transferase component of siderophore synthetase [Secondary metabolites biosynthesis, transport, and catabolism].
gene-b3165	1455.33019337121	-1.59430125110105	0.253226035285667	-6.2959610345852	3.05501113852619e-10	3.65354393301296e-09	rpsO	U00096.3	3311415	3311684	b3165	30S ribosomal subunit protein S15	K02956	GO:0006412:translation	GO:0005840:ribosome	GO:0019843:rRNA binding;GO:0003735:structural constituent of ribosome	gnl|CDD|223262;COG0184, RpsO, Ribosomal protein S15P/S13E [Translation, ribosomal structure and biogenesis].
gene-b4672	18.623878238236	4.33258424210505	0.688859254695379	6.28950574819666	3.18478315828022e-10	3.79766875443764e-09	ymiB	U00096.3	1346796	1346900	b4672	putative protein YmiB	-	-	GO:0016021:integral component of membrane	-	-
gene-b1246	5116.86733478531	-1.77060732160902	0.281845697968774	-6.28218679358799	3.33843378488816e-10	3.96934938713369e-09	oppD	U00096.3	1304754	1305767	b1246	murein tripeptide ABC transporter/oligopeptide ABC transporter ATP binding subunit OppD	K15583	GO:0015031:protein transport	GO:0005886:plasma membrane	GO:0005524:ATP binding;GO:0016887:ATPase activity	gnl|CDD|223521;COG0444, DppD, ABC-type dipeptide/oligopeptide/nickel transport system, ATPase component [Amino acid transport and metabolism / Inorganic ion transport and metabolism].
gene-b0910	953.977711673843	-1.26614345963797	0.20166591073351	-6.27842085473289	3.42029058872028e-10	4.05492254188746e-09	cmk	U00096.3	961201	961884	b0910	cytidylate kinase	K00945	GO:0006220:pyrimidine nucleotide metabolic process	GO:0005737:cytoplasm	GO:0005524:ATP binding;GO:0004127:cytidylate kinase activity	gnl|CDD|223360;COG0283, Cmk, Cytidylate kinase [Nucleotide transport and metabolism].
gene-b1707	172.759406391564	-1.92854881453355	0.307443835131685	-6.2728491976673	3.54500223489368e-10	4.1906625843037e-09	rflP	U00096.3	1791307	1792020	b1707	anti-FlhDC factor RflP	-	GO:1902201:negative regulation of bacterial-type flagellum-dependent cell motility;GO:0043433:negative regulation of DNA-binding transcription factor activity;GO:2000678:negative regulation of transcription regulatory region DNA binding	-	GO:0008134:transcription factor binding	gnl|CDD|225110;COG2200, Rtn, c-di-GMP phosphodiesterase class I (EAL domain) [Signal transduction mechanisms].
gene-b0987	210.830863258408	-1.70314165964173	0.271641124445779	-6.26982259448601	3.61459691816141e-10	4.26065418341899e-09	gfcA	U00096.3	1049439	1049744	b0987	threonine-rich inner membrane protein GfcA	-	-	-	-	-
gene-b4079	177.423742607505	-1.36978372866731	0.218892508060388	-6.25779173899095	3.90466761858312e-10	4.58938297175586e-09	fdhF	U00096.3	4297219	4299366	b4079	formate dehydrogenase H	K00123	GO:0015944:formate oxidation	GO:0005829:cytosol	GO:0051539:4 iron, 4 sulfur cluster binding;GO:0009055:electron transfer activity;GO:0008863:formate dehydrogenase (NAD+) activity;GO:0030151:molybdenum ion binding;GO:0043546:molybdopterin cofactor binding	gnl|CDD|225918;COG3383, COG3383, Uncharacterized anaerobic dehydrogenase [General function prediction only].
gene-b2678	403.046302056521	-1.36336238192597	0.218029319862694	-6.25311486906696	4.02345977432325e-10	4.71549485550685e-09	proW	U00096.3	2806010	2807074	b2678	glycine betaine ABC transporter membrane subunit ProW	K02001	GO:0006865:amino acid transport;GO:0031460:glycine betaine transport;GO:0006972:hyperosmotic response	GO:0043190:ATP-binding cassette (ABC) transporter complex;GO:0005887:integral component of plasma membrane;GO:0005886:plasma membrane	GO:0005275:amine transmembrane transporter activity	gnl|CDD|226644;COG4176, ProW, ABC-type proline/glycine betaine transport system, permease component [Amino acid transport and metabolism].
gene-b3674	43.350580728061	2.84368131539125	0.455054086743921	6.24910620128442	4.12808164017599e-10	4.82432788831963e-09	yidF	U00096.3	3855114	3855611	b3674	uncharacterized protein YidF	-	-	-	GO:0003824:catalytic activity	gnl|CDD|223714;COG0641, AslB, Arylsulfatase regulator (Fe-S oxidoreductase) [General function prediction only].
gene-b1855	647.571461203707	-1.25879551025472	0.201636121045785	-6.24290679530029	4.29512866162944e-10	5.00528913920567e-09	lpxM	U00096.3	1939222	1940193	b1855	Lipid A biosynthesis myristoyltransferase	K02560	GO:0036104:Kdo2-lipid A biosynthetic process;GO:0009103:lipopolysaccharide biosynthetic process	GO:0009276:Gram-negative-bacterium-type cell wall;GO:0005887:integral component of plasma membrane	GO:0019107:myristoyltransferase activity;GO:0016747:transferase activity, transferring acyl groups other than amino-acyl groups	gnl|CDD|224476;COG1560, HtrB, Lauroyl/myristoyl acyltransferase [Cell envelope biogenesis, outer membrane].
gene-b3872	27.8328892145457	-2.97583210372195	0.477255444099213	-6.23530258379478	4.50905666563173e-10	5.2397026749069e-09	yihL	U00096.3	4060447	4061157	b3872	putative transcriptional regulator YihL	-	-	-	GO:0003677:DNA binding;GO:0003700:DNA-binding transcription factor activity	gnl|CDD|225099;COG2188, PhnF, Transcriptional regulators [Transcription].
gene-b3522	104.069930528698	1.79507016188541	0.288164247712067	6.22932989133004	4.68434474811517e-10	5.42801755840916e-09	yhjD	U00096.3	3673362	3674375	b3522	putative transporter YhjD	-	GO:0015920:lipopolysaccharide transport	GO:0005887:integral component of plasma membrane;GO:0005886:plasma membrane	GO:0015221:lipopolysaccharide transmembrane transporter activity	gnl|CDD|224214;COG1295, Rbn, Ribonuclease BN family enzyme [Replication, recombination, and repair].
gene-b1604	383.019339863233	-1.3485749995556	0.21659158109115	-6.22635003983869	4.77426756417042e-10	5.51663254879636e-09	ydgH	U00096.3	1678427	1679371	b1604	DUF1471 domain-containing protein YdgH	-	-	-	-	-
gene-b0634	583.882870798376	-1.06107472211008	0.171150938274885	-6.19964303324994	5.65913668006308e-10	6.52072434315134e-09	mrdB	U00096.3	665201	666313	b0634	SEDS family protein MrdB	-	GO:0051301:cell division;GO:0071555:cell wall organization;GO:0009252:peptidoglycan biosynthetic process;GO:0008360:regulation of cell shape	GO:0005887:integral component of plasma membrane	GO:0008955:peptidoglycan glycosyltransferase activity	gnl|CDD|223843;COG0772, FtsW, Bacterial cell division membrane protein [Cell division and chromosome partitioning].
gene-b2552	77.4495096298588	2.16887237887557	0.350253630201695	6.1922909339344	5.92959723071387e-10	6.81322348470261e-09	hmp	U00096.3	2685835	2687025	b2552	nitric oxide dioxygenase	K05916	GO:0051409:response to nitrosative stress;GO:0009636:response to toxic substance	GO:0005737:cytoplasm	GO:0071949:FAD binding;GO:0005504:fatty acid binding;GO:0020037:heme binding;GO:0032843:hydroperoxide reductase activity;GO:0046872:metal ion binding;GO:0008941:nitric oxide dioxygenase activity;GO:0019825:oxygen binding;GO:0005344:oxygen carrier activity	gnl|CDD|223948;COG1017, Hmp, Hemoglobin-like flavoprotein [Energy production and conversion].
gene-b0176	1818.06156148447	-1.25872629007026	0.203833747744715	-6.17525951417382	6.60548798601733e-10	7.56863455828019e-09	rseP	U00096.3	196546	197898	b0176	intramembrane zinc metalloprotease RseP	K11749	-	GO:0016021:integral component of membrane;GO:0005886:plasma membrane	GO:0046872:metal ion binding;GO:0004222:metalloendopeptidase activity	gnl|CDD|223821;COG0750, COG0750, Predicted membrane-associated Zn-dependent proteases 1 [Cell envelope biogenesis, outer membrane].
gene-b1370	111.636462036984	1.54873038310207	0.251126352577997	6.167136054035	6.95379234213582e-10	7.94553097143207e-09	insH5	U00096.3	1427746	1428726	b1370	Rac prophage%3B IS5 transposase and trans-activator	-	GO:0045893:positive regulation of transcription, DNA-templated;GO:0006313:transposition, DNA-mediated	GO:0005829:cytosol	GO:0003677:DNA binding;GO:0004803:transposase activity	gnl|CDD|225581;COG3039, COG3039, Transposase and inactivated derivatives, IS5 family [DNA replication, recombination, and repair].
gene-b3440	287.595545165473	-1.51110965961577	0.246129137899501	-6.13949925844533	8.27820106163941e-10	9.42393282309665e-09	yhhX	U00096.3	3579768	3580805	b3440	putative oxidoreductase YhhX	-	-	GO:0005829:cytosol	GO:0016491:oxidoreductase activity	gnl|CDD|223745;COG0673, MviM, Predicted dehydrogenases and related proteins [General function prediction only].
gene-b3524	54.9331403377161	2.05908684705097	0.335399658016003	6.1392037762684	8.29361226020939e-10	9.42393282309665e-09	yhjG	U00096.3	3676290	3678350	b3524	AsmA family protein YhjG	-	-	GO:0016021:integral component of membrane;GO:0005886:plasma membrane	-	gnl|CDD|225529;COG2982, AsmA, Uncharacterized protein involved in outer membrane biogenesis [Cell envelope biogenesis, outer membrane].
gene-b0870	277.92343334291	1.30071208536465	0.212071189455102	6.13337478186791	8.60341411301147e-10	9.74895157225775e-09	ltaE	U00096.3	908293	909294	b0870	low-specificity L-threonine aldolase	K01620	GO:0006520:cellular amino acid metabolic process	GO:0005829:cytosol	GO:0042802:identical protein binding;GO:0008732:L-allo-threonine aldolase activity;GO:0050179:phenylserine aldolase activity;GO:0030170:pyridoxal phosphate binding	gnl|CDD|224919;COG2008, GLY1, Threonine aldolase [Amino acid transport and metabolism].
gene-b2096	6985.69024331805	-1.68185877565066	0.27486797529735	-6.11878766098974	9.4289946829273e-10	1.06550237436275e-08	gatY	U00096.3	2176350	2177204	b2096	tagatose-1%2C6-bisphosphate aldolase 2 subunit GatY	K08302	GO:2001059:D-tagatose 6-phosphate catabolic process;GO:0019404:galactitol catabolic process	-	GO:0009025:tagatose-bisphosphate aldolase activity;GO:0008270:zinc ion binding	gnl|CDD|223269;COG0191, Fba, Fructose/tagatose bisphosphate aldolase [Carbohydrate transport and metabolism].
gene-b1055	230.840211104903	1.19239763790854	0.19502775003509	6.11398961272948	9.71706331184996e-10	1.09503828860463e-08	trhO	U00096.3	1116807	1117859	b1055	tRNA U34 hydroxylase TrhO	-	-	-	-	gnl|CDD|223982;COG1054, COG1054, Predicted sulfurtransferase [General function prediction only].
gene-b0453	138.850274818618	1.57574126039672	0.258333139238399	6.09964817151303	1.06302181198292e-09	1.19466177335725e-08	ybaY	U00096.3	475379	475951	b0453	PF09619 family lipoprotein YbaY	-	-	GO:0005886:plasma membrane	-	gnl|CDD|225668;COG3126, COG3126, Uncharacterized protein conserved in bacteria [Function unknown].
gene-b0782	95.8423536872045	2.14590587289409	0.351906956360838	6.09793536077111	1.07447174792255e-09	1.20423035791757e-08	moaB	U00096.3	818055	818567	b0782	protein MoaB	K03638	GO:0006777:Mo-molybdopterin cofactor biosynthetic process	-	GO:0005525:GTP binding	gnl|CDD|223595;COG0521, MoaB, Molybdopterin biosynthesis enzymes [Coenzyme metabolism].
gene-b0448	168.615552571593	1.43349108545639	0.235346739035848	6.09097492206186	1.12225132125254e-09	1.25435283917654e-08	mdlA	U00096.3	468871	470643	b0448	ABC transporter family protein MdlA	K18889	-	GO:0016021:integral component of membrane;GO:0005886:plasma membrane	GO:0005524:ATP binding;GO:0042626:ATPase activity, coupled to transmembrane movement of substances	gnl|CDD|224055;COG1132, MdlB, ABC-type multidrug transport system, ATPase and permease components [Defense mechanisms].
gene-b0790	54.6125354361393	1.91123204383531	0.313956340437953	6.08757268978624	1.1463533474445e-09	1.27781017152645e-08	ybhP	U00096.3	823736	824497	b0790	endonuclease/exonuclease/phosphatase domain-containing protein YbhP	-	-	-	-	gnl|CDD|226098;COG3568, ElsH, Metal-dependent hydrolase [General function prediction only].
gene-b1053	462.588263593579	1.4380124760313	0.236291534064336	6.08575538571675	1.15943347388776e-09	1.28888783465789e-08	mdtG	U00096.3	1114264	1115490	b1053	efflux pump MdtG	-	GO:0046677:response to antibiotic	GO:0005887:integral component of plasma membrane	GO:0022857:transmembrane transporter activity	gnl|CDD|225371;COG2814, AraJ, Arabinose efflux permease [Carbohydrate transport and metabolism].
gene-b0401	1233.18164530517	1.13912228917909	0.187375583183877	6.07935286883796	1.20668546472441e-09	1.33779020981069e-08	brnQ	U00096.3	419591	420910	b0401	branched chain amino acid transporter BrnQ	-	-	GO:0016021:integral component of membrane;GO:0005886:plasma membrane	GO:0015658:branched-chain amino acid transmembrane transporter activity	gnl|CDD|224039;COG1114, BrnQ, Branched-chain amino acid permeases [Amino acid transport and metabolism].
gene-b3102	83.0683628971877	1.74489361367361	0.287052813935089	6.07865009143642	1.21198506102713e-09	1.34004385992811e-08	yqjG	U00096.3	3251024	3252010	b3102	glutathionyl-hydroquinone reductase YqjG	-	-	-	GO:0004364:glutathione transferase activity;GO:0016672:oxidoreductase activity, acting on a sulfur group of donors, quinone or similar compound as acceptor	gnl|CDD|223512;COG0435, ECM4, Predicted glutathione S-transferase [Posttranslational modification, protein turnover, chaperones].
gene-b4151	89.3872895395826	-1.8587391684842	0.306032584004362	-6.07366426203071	1.25023983798285e-09	1.37862468156066e-08	frdD	U00096.3	4379007	4379366	b4151	fumarate reductase membrane protein FrdD	K00247	GO:0006106:fumarate metabolic process	GO:0016021:integral component of membrane;GO:0005886:plasma membrane	-	gnl|CDD|225622;COG3080, FrdD, Fumarate reductase subunit D [Energy production and conversion].
gene-b2579	6641.0994801799	-1.92637404589541	0.317284444853818	-6.07144181550703	1.26766892172173e-09	1.39409595627413e-08	grcA	U00096.3	2716066	2716449	b2579	stress-induced alternate pyruvate formate-lyase subunit	-	-	-	GO:0003824:catalytic activity	gnl|CDD|225977;COG3445, COG3445, Acid-induced glycyl radical enzyme [General function prediction only].
gene-b0170	3231.09544334087	-1.26197255427065	0.207941267161405	-6.06888941044638	1.28797793936134e-09	1.41153249515879e-08	tsf	U00096.3	190857	191708	b0170	protein chain elongation factor EF-Ts	-	-	GO:0005737:cytoplasm	GO:0003746:translation elongation factor activity	gnl|CDD|223342;COG0264, Tsf, Translation elongation factor Ts [Translation, ribosomal structure and biogenesis].
gene-b1681	664.627181796317	1.72443802484547	0.284158086542521	6.068586841316	1.29040635222951e-09	1.41153249515879e-08	sufD	U00096.3	1760520	1761791	b1681	Fe-S cluster scaffold complex subunit SufD	-	GO:0016226:iron-sulfur cluster assembly;GO:0006979:response to oxidative stress	-	-	gnl|CDD|223791;COG0719, SufB, Cysteine desulfurase activator SufB [Posttranslational modification, protein turnover, chaperones].
gene-b1626	119.000761408346	-1.43857337377609	0.237589370210339	-6.05487262541463	1.40528816162334e-09	1.53310958483483e-08	ydgK	U00096.3	1705250	1705690	b1626	DUF2569 domain-containing inner membrane protein YdgK	-	-	GO:0016021:integral component of membrane;GO:0005886:plasma membrane	-	-
gene-b0156	102.064826796797	1.89088036926206	0.312501284913419	6.05079230245708	1.44135179345481e-09	1.56828250842218e-08	erpA	U00096.3	176610	176954	b0156	iron-sulfur cluster insertion protein ErpA	-	GO:0016226:iron-sulfur cluster assembly;GO:0097428:protein maturation by iron-sulfur cluster transfer	-	GO:0005506:iron ion binding;GO:0051536:iron-sulfur cluster binding;GO:0005198:structural molecule activity	gnl|CDD|223393;COG0316, sufA, Fe-S cluster assembly scaffold protein [Posttranslational modification, protein turnover, chaperones].
gene-b0346	32.3541559323652	2.55315519676854	0.423414899611098	6.02991344686638	1.64047514022879e-09	1.78021931884087e-08	mhpR	U00096.3	367587	368420	b0346	DNA-binding transcriptional activator MhpR	-	GO:0019439:aromatic compound catabolic process;GO:0006355:regulation of transcription, DNA-templated	-	GO:0003677:DNA binding	gnl|CDD|224332;COG1414, IclR, Transcriptional regulator [Transcription].
gene-b1620	109.145241893893	-1.51195852729817	0.251096197678319	-6.02143139274118	1.72881301284655e-09	1.87113218435265e-08	malI	U00096.3	1698152	1699180	b1620	DNA-binding transcriptional repressor MalI	-	GO:0045892:negative regulation of transcription, DNA-templated	GO:0032993:protein-DNA complex	GO:0001217:bacterial-type RNA polymerase transcriptional repressor activity, sequence-specific DNA binding;GO:0000976:transcription regulatory region sequence-specific DNA binding	gnl|CDD|224525;COG1609, PurR, Transcriptional regulators [Transcription].
gene-b3231	3749.12142587394	-1.59161296734076	0.265675740049135	-5.99081032783196	2.08798041974955e-09	2.25391991626649e-08	rplM	U00096.3	3378223	3378651	b3231	50S ribosomal subunit protein L13	K02871	GO:0006412:translation	GO:0005840:ribosome	GO:0003735:structural constituent of ribosome	gnl|CDD|223180;COG0102, RplM, Ribosomal protein L13 [Translation, ribosomal structure and biogenesis].
gene-b1798	51.5521706178022	-2.10543592912365	0.352145673902553	-5.97887773486115	2.2468010677424e-09	2.41899684511269e-08	leuE	U00096.3	1880121	1880759	b1798	leucine exporter	-	GO:0006865:amino acid transport	GO:0016021:integral component of membrane;GO:0005886:plasma membrane	-	gnl|CDD|224199;COG1280, RhtB, Putative threonine efflux protein [Amino acid transport and metabolism].
gene-b3447	84.1080585350837	1.80156813635666	0.301363323632416	5.97806035134553	2.2581008394979e-09	2.42479833602627e-08	ggt	U00096.3	3585081	3586823	b3447	glutathione hydrolase proenzyme	K00681	GO:0043102:amino acid salvage;GO:0006750:glutathione biosynthetic process;GO:0006751:glutathione catabolic process;GO:0097264:self proteolysis	GO:0030288:outer membrane-bounded periplasmic space;GO:0042597:periplasmic space	GO:0034722:gamma-glutamyl-peptidase activity;GO:0036374:glutathione hydrolase activity;GO:0102953:hypoglycin A gamma-glutamyl transpeptidase activity;GO:0103068:leukotriene C4 gamma-glutamyl transferase activity	gnl|CDD|223482;COG0405, Ggt, Gamma-glutamyltransferase [Amino acid transport and metabolism].
gene-b1385	52.205608442483	2.0270712701163	0.33990073365057	5.96371548935872	2.46565910832412e-09	2.64076596928082e-08	feaB	U00096.3	1447519	1449018	b1385	phenylacetaldehyde dehydrogenase	K00146	GO:0046196:4-nitrophenol catabolic process;GO:0006559:L-phenylalanine catabolic process;GO:0009435:NAD biosynthetic process;GO:0019607:phenylethylamine catabolic process;GO:0051289:protein homotetramerization	-	GO:0047106:4-hydroxyphenylacetaldehyde dehydrogenase activity;GO:0016491:oxidoreductase activity;GO:0008957:phenylacetaldehyde dehydrogenase activity	gnl|CDD|223944;COG1012, PutA, NAD-dependent aldehyde dehydrogenases [Energy production and conversion].
gene-b2936	137.618613779634	1.3916165181371	0.233534624538146	5.95893016245133	2.53894564091201e-09	2.71217578620341e-08	loiP	U00096.3	3081913	3082671	b2936	metalloprotease LoiP	-	GO:0071476:cellular hypotonic response;GO:0034605:cellular response to heat;GO:0034644:cellular response to UV	GO:0009279:cell outer membrane	GO:0046872:metal ion binding;GO:0004222:metalloendopeptidase activity;GO:0008237:metallopeptidase activity	gnl|CDD|223575;COG0501, HtpX, Zn-dependent protease with chaperone function [Posttranslational modification, protein turnover, chaperones].
gene-b2350	72.0067782787016	-1.74700454525606	0.293233762017323	-5.95771964741513	2.55781811896762e-09	2.72498520117959e-08	yfdG	U00096.3	2467855	2468217	b2350	CPS-53 (KpLE1) prophage%3B putative bactoprenol-linked glucose translocase	-	GO:0006783:heme biosynthetic process;GO:0000271:polysaccharide biosynthetic process	GO:0016021:integral component of membrane;GO:0005886:plasma membrane	GO:0003870:5-aminolevulinate synthase activity;GO:0003824:catalytic activity;GO:0008883:glutamyl-tRNA reductase activity;GO:0050661:NADP binding	gnl|CDD|225155;COG2246, COG2246, Predicted membrane protein [Function unknown].
gene-b4106	15.7807410580636	4.40230200348923	0.73897470697536	5.95731080094466	2.56422303182672e-09	2.72498520117959e-08	phnC	U00096.3	4324377	4325165	b4106	phosphonate/phosphate ABC transporter ATP binding subunit	K02041	-	GO:0005886:plasma membrane	GO:0005524:ATP binding;GO:0015416:ATPase-coupled organic phosphonate transmembrane transporter activity	gnl|CDD|226164;COG3638, COG3638, ABC-type phosphate/phosphonate transport system, ATPase component [Inorganic ion transport and metabolism].
gene-b4099	16.1491608685849	4.41278165442965	0.740810574326193	5.95669366415741	2.57392057575263e-09	2.72822279114659e-08	phnI	U00096.3	4319599	4320663	b4099	carbon-phosphorus lyase core complex subunit PhnI	K06164	GO:0019700:organic phosphonate catabolic process	GO:0061694:alpha-D-ribose 1-methylphosphonate 5-triphosphate synthase complex;GO:1904176:carbon phosphorus lyase complex	GO:0061693:alpha-D-ribose 1-methylphosphonate 5-triphosphate synthase activity	gnl|CDD|226153;COG3626, PhnI, Uncharacterized enzyme of phosphonate metabolism [Inorganic ion transport and metabolism].
gene-b0258	429.587049917067	1.38757733827769	0.2334095458145	5.9448182953942	2.76763687523469e-09	2.92599135624039e-08	ykfC	U00096.3	272847	273992	b0258	CP4-6 prophage%3B PF00078 domain-containing protein YkfC	K00932	-	-	-	gnl|CDD|225881;COG3344, COG3344, Retron-type reverse transcriptase [DNA replication, recombination, and repair].
gene-b4330	20.7107390838782	3.74981935404349	0.631530960433123	5.9376651169592	2.89109819364597e-09	3.04865932913516e-08	yjiH	U00096.3	4559997	4560680	b4330	Gate family protein YjiH	-	-	GO:0016021:integral component of membrane;GO:0005886:plasma membrane	-	gnl|CDD|225851;COG3314, COG3314, Uncharacterized protein conserved in bacteria [Function unknown].
gene-b3094	1055.94021304279	-1.26211624717075	0.213068959975663	-5.92351061982424	3.15140367997789e-09	3.31463022955623e-08	exuR	U00096.3	3246652	3247428	b3094	DNA-binding transcriptional repressor ExuR	-	-	-	GO:0003677:DNA binding;GO:0003700:DNA-binding transcription factor activity	gnl|CDD|225097;COG2186, FadR, Transcriptional regulators [Transcription].
gene-b3485	122.38886626972	1.4297949853418	0.241526508450458	5.91982633506696	3.22281749826837e-09	3.38107349818334e-08	yhhJ	U00096.3	3625679	3626803	b3485	ABC transporter family protein YhhJ	-	GO:0055085:transmembrane transport	GO:0043190:ATP-binding cassette (ABC) transporter complex;GO:0005886:plasma membrane	-	gnl|CDD|223912;COG0842, COG0842, ABC-type multidrug transport system, permease component [Defense mechanisms].
gene-b2601	326.058468681205	-1.49328729161819	0.253572568790437	-5.88899382429771	3.88553964974074e-09	4.06593970490728e-08	aroF	U00096.3	2740080	2741150	b2601	3-deoxy-7-phosphoheptulonate synthase%2C Tyr-sensitive	K01626	GO:0009073:aromatic amino acid family biosynthetic process;GO:0009423:chorismate biosynthetic process	-	GO:0003849:3-deoxy-7-phosphoheptulonate synthase activity;GO:0042802:identical protein binding	gnl|CDD|223794;COG0722, AroG, 3-deoxy-D-arabino-heptulosonate 7-phosphate (DAHP) synthase [Amino acid transport and metabolism].
gene-b2814	13.3709081035103	-3.9497148566715	0.671470664061705	-5.88218528085769	4.04884724023102e-09	4.22604869705538e-08	metZ	U00096.3	2947387	2947463	b2814	tRNA-Met	K14230	-	-	-	-
gene-b2609	2377.84400537182	-1.33844623476676	0.22785173460117	-5.87419813638709	4.24894941230175e-09	4.42365240844207e-08	rpsP	U00096.3	2745937	2746185	b2609	30S ribosomal subunit protein S16	K02959	GO:0006412:translation	GO:0005840:ribosome	GO:0003735:structural constituent of ribosome	gnl|CDD|223306;COG0228, RpsP, Ribosomal protein S16 [Translation, ribosomal structure and biogenesis].
gene-b0485	93.7814268590527	1.73110229277647	0.295164246668107	5.86487798680775	4.49463084412626e-09	4.66758879053314e-08	glsA	U00096.3	511641	512573	b0485	glutaminase 1	K01425	GO:0006541:glutamine metabolic process;GO:0045926:negative regulation of growth;GO:0051289:protein homotetramerization;GO:0010447:response to acidic pH	-	GO:0004359:glutaminase activity	gnl|CDD|224977;COG2066, GlsA, Glutaminase [Amino acid transport and metabolism].
gene-b2980	91.8980209831103	1.67485606260916	0.286103244114896	5.85402681395864	4.79811213702867e-09	4.97016565305344e-08	glcC	U00096.3	3128272	3129036	b2980	DNA-binding transcriptional dual regulator GlcC	-	-	-	GO:0003677:DNA binding;GO:0003700:DNA-binding transcription factor activity	gnl|CDD|225097;COG2186, FadR, Transcriptional regulators [Transcription].
gene-b3236	1714.26402040173	1.60677063456677	0.274520404769584	5.85300985518872	4.82755507389156e-09	4.98806824007637e-08	mdh	U00096.3	3383330	3384268	b3236	malate dehydrogenase	K00024	GO:0005975:carbohydrate metabolic process;GO:0006108:malate metabolic process;GO:0006099:tricarboxylic acid cycle	-	GO:0030060:L-malate dehydrogenase activity	gnl|CDD|223117;COG0039, Mdh, Malate/lactate dehydrogenases [Energy production and conversion].
gene-b1684	214.314102243658	2.01878407762747	0.345949433349886	5.83548889812955	5.36330679820205e-09	5.52770966990574e-08	sufA	U00096.3	1764018	1764386	b1684	iron-sulfur cluster insertion protein SufA	-	GO:0016226:iron-sulfur cluster assembly;GO:0097428:protein maturation by iron-sulfur cluster transfer;GO:0006979:response to oxidative stress	-	GO:0051537:2 iron, 2 sulfur cluster binding;GO:0005198:structural molecule activity	gnl|CDD|223393;COG0316, sufA, Fe-S cluster assembly scaffold protein [Posttranslational modification, protein turnover, chaperones].
gene-b1633	237.208354077439	-1.24205838670625	0.213843847784566	-5.80824933508278	6.31294554274478e-09	6.49015103166393e-08	nth	U00096.3	1711523	1712158	b1633	endonuclease III	K10773	GO:0006284:base-excision repair	-	GO:0051539:4 iron, 4 sulfur cluster binding;GO:0140078:class I DNA-(apurinic or apyrimidinic site) endonuclease activity;GO:0003677:DNA binding;GO:0019104:DNA N-glycosylase activity;GO:0046872:metal ion binding	gnl|CDD|223255;COG0177, Nth, Predicted EndoIII-related endonuclease [DNA replication, recombination, and repair].
gene-b2763	4053.36941512676	-1.49309390888647	0.257225411325508	-5.8046127759789	6.45149254615834e-09	6.60104517167279e-08	cysI	U00096.3	2888387	2890099	b2763	sulfite reductase%2C hemoprotein subunit	K00381	GO:0019344:cysteine biosynthetic process;GO:0070814:hydrogen sulfide biosynthetic process;GO:0000103:sulfate assimilation	GO:0009337:sulfite reductase complex (NADPH)	GO:0051539:4 iron, 4 sulfur cluster binding;GO:0020037:heme binding;GO:0046872:metal ion binding;GO:0050661:NADP binding;GO:0004783:sulfite reductase (NADPH) activity	gnl|CDD|223233;COG0155, CysI, Sulfite reductase, beta subunit (hemoprotein) [Inorganic ion transport and metabolism].
gene-b4400	66.4445764020402	1.92815559637321	0.33217867301888	5.80457372187654	6.45299637698876e-09	6.60104517167279e-08	creD	U00096.3	4638178	4639530	b4400	putative inner membrane protein CreD	-	-	GO:0016021:integral component of membrane;GO:0005886:plasma membrane	-	gnl|CDD|226859;COG4452, CreD, Inner membrane protein involved in colicin E2 resistance [Defense mechanisms].
gene-b1468	106.489257392208	1.55154609201295	0.267528612379837	5.79955197394016	6.64923281088748e-09	6.78486392792549e-08	narZ	U00096.3	1538850	1542590	b1468	nitrate reductase Z subunit alpha	K00370	GO:0019645:anaerobic electron transport chain;GO:0009061:anaerobic respiration;GO:0042128:nitrate assimilation	GO:0016020:membrane;GO:0009325:nitrate reductase complex;GO:0005886:plasma membrane	GO:0051539:4 iron, 4 sulfur cluster binding;GO:0009055:electron transfer activity;GO:0046872:metal ion binding;GO:0043546:molybdopterin cofactor binding;GO:0008940:nitrate reductase activity	gnl|CDD|227346;COG5013, NarG, Nitrate reductase alpha subunit [Energy production and conversion].
gene-b1451	180.069298459962	1.44043332731431	0.248399469520363	5.79885830712785	6.67679159910291e-09	6.79607919094793e-08	yncD	U00096.3	1520963	1523065	b1451	putative TonB-dependent outer membrane receptor	-	GO:0015891:siderophore transport	GO:0009279:cell outer membrane;GO:0016021:integral component of membrane	GO:0005506:iron ion binding;GO:0038023:signaling receptor activity	gnl|CDD|224544;COG1629, CirA, Outer membrane receptor proteins, mostly Fe transport [Inorganic ion transport and metabolism].
gene-b2604	344.567787146854	-1.26820427910265	0.218766074404445	-5.79707928916824	6.74797923835157e-09	6.8515373355738e-08	dgcN	U00096.3	2742383	2743609	b2604	diguanylate cyclase DgcN	-	GO:0036460:cellular response to cell envelope stress;GO:1902201:negative regulation of bacterial-type flagellum-dependent cell motility;GO:0007165:signal transduction	GO:0032153:cell division site;GO:0016021:integral component of membrane;GO:0005886:plasma membrane	GO:0052621:diguanylate cyclase activity;GO:0005525:GTP binding;GO:0042802:identical protein binding;GO:0046872:metal ion binding	gnl|CDD|225109;COG2199, COG2199, c-di-GMP synthetase (diguanylate cyclase, GGDEF domain) [Signal transduction mechanisms].
gene-b0894	361.419382203929	-1.23322628101919	0.212977217253226	-5.79041409651299	7.02131016737204e-09	7.11146032260743e-08	dmsA	U00096.3	940959	943403	b0894	dimethyl sulfoxide reductase subunit A	K07306	GO:0009061:anaerobic respiration	GO:0009390:dimethyl sulfoxide reductase complex;GO:0031237:intrinsic component of periplasmic side of plasma membrane	GO:0051539:4 iron, 4 sulfur cluster binding;GO:0048037:cofactor binding;GO:0009389:dimethyl sulfoxide reductase activity;GO:0009055:electron transfer activity;GO:0030151:molybdenum ion binding;GO:0043546:molybdopterin cofactor binding	gnl|CDD|223321;COG0243, BisC, Anaerobic dehydrogenases, typically selenocysteine-containing [Energy production and conversion].
gene-b4161	820.472211361014	-1.01839200670377	0.175989228035577	-5.78667238939136	7.17944040249447e-09	7.25371047562372e-08	rsgA	U00096.3	4390457	4391509	b4161	ribosome small subunit-dependent GTPase A	K06949	GO:0042274:ribosomal small subunit biogenesis	GO:0005737:cytoplasm	GO:0005525:GTP binding;GO:0003924:GTPase activity;GO:0046872:metal ion binding;GO:0019843:rRNA binding	gnl|CDD|224084;COG1162, COG1162, Predicted GTPases [General function prediction only].
gene-b2516	1656.92043994231	-1.10869632350154	0.192233296100895	-5.76745208030787	8.04789577645378e-09	8.11117161548241e-08	rodZ	U00096.3	2641831	2642844	b2516	cytoskeleton protein RodZ	-	GO:0008360:regulation of cell shape	GO:0016021:integral component of membrane;GO:0005886:plasma membrane	GO:0043565:sequence-specific DNA binding	gnl|CDD|224343;COG1426, COG1426, Predicted transcriptional regulator contains Xre-like HTH domain [Function unknown].
gene-b1750	53.9681668415174	-2.17292509877544	0.377451772153884	-5.75682844559425	8.57089339792321e-09	8.61710899957868e-08	ydjX	U00096.3	1833401	1834111	b1750	DedA family protein YdjX	-	-	GO:0016021:integral component of membrane;GO:0005886:plasma membrane	-	gnl|CDD|223475;COG0398, COG0398, Uncharacterized conserved protein [Function unknown].
gene-b3494	65.6925777277975	1.7182930745767	0.298706706244173	5.75244224069112	8.79633262708623e-09	8.82214093797254e-08	uspB	U00096.3	3639385	3639720	b3494	putative universal stress (ethanol tolerance) protein B	-	-	GO:0016021:integral component of membrane;GO:0005886:plasma membrane	-	-
gene-b0734	12865.3044572972	-1.48115101709405	0.257865132673747	-5.74389798937266	9.25215390936068e-09	9.25666715517012e-08	cydB	U00096.3	773042	774181	b0734	cytochrome bd-I ubiquinol oxidase subunit II	K00426	GO:0055114:oxidation-reduction process;GO:0006119:oxidative phosphorylation	GO:0016021:integral component of membrane;GO:0005886:plasma membrane	GO:0046872:metal ion binding	gnl|CDD|224213;COG1294, AppB, Cytochrome bd-type quinol oxidase, subunit 2 [Energy production and conversion].
gene-b0030	142.183191475569	1.90711287457686	0.332216732222662	5.74056839888081	9.43592989501075e-09	9.41756312149248e-08	rihC	U00096.3	27293	28207	b0030	ribonucleoside hydrolase RihC	-	GO:0006144:purine nucleobase metabolic process;GO:0006206:pyrimidine nucleobase metabolic process	-	GO:0016799:hydrolase activity, hydrolyzing N-glycosyl compounds	gnl|CDD|224868;COG1957, URH1, Inosine-uridine nucleoside N-ribohydrolase [Nucleotide transport and metabolism].
gene-b4209	38.1048826463204	2.95743006098395	0.515633513432606	5.73552723773936	9.72094675813482e-09	9.6784766023954e-08	ytfE	U00096.3	4431321	4431983	b4209	iron-sulfur cluster repair protein YtfE	-	GO:0030091:protein repair;GO:0051409:response to nitrosative stress;GO:0006979:response to oxidative stress	GO:0005737:cytoplasm	GO:0046872:metal ion binding	gnl|CDD|225402;COG2846, COG2846, Regulator of cell morphogenesis and NO signaling [Cell division and chromosome partitioning].
gene-b2764	1995.19932862699	-1.50343458454779	0.262938312868425	-5.71782243578979	1.07897803867906e-08	1.07166293333209e-07	cysJ	U00096.3	2890099	2891898	b2764	sulfite reductase%2C flavoprotein subunit	K00380	GO:0019344:cysteine biosynthetic process;GO:0070814:hydrogen sulfide biosynthetic process;GO:0000103:sulfate assimilation	GO:0009337:sulfite reductase complex (NADPH)	GO:0050660:flavin adenine dinucleotide binding;GO:0010181:FMN binding;GO:0070401:NADP+ binding;GO:0042602:riboflavin reductase (NADPH) activity;GO:0004783:sulfite reductase (NADPH) activity	gnl|CDD|223446;COG0369, CysJ, Sulfite reductase, alpha subunit (flavoprotein) [Inorganic ion transport and metabolism].
gene-b0723	666.26789388258	1.83658621611345	0.321312823055064	5.71588210719717	1.09136385224799e-08	1.08134650287953e-07	sdhA	U00096.3	755907	757673	b0723	succinate:quinone oxidoreductase%2C FAD binding protein	K00239	GO:0022900:electron transport chain;GO:0006099:tricarboxylic acid cycle	GO:0005886:plasma membrane	GO:0050660:flavin adenine dinucleotide binding;GO:0008177:succinate dehydrogenase (ubiquinone) activity	gnl|CDD|223981;COG1053, SdhA, Succinate dehydrogenase/fumarate reductase, flavoprotein subunit [Energy production and conversion].
gene-b3408	1019.23292989842	-3.1651694254373	0.554457350077616	-5.70858953352178	1.13916248187522e-08	1.12598662666317e-07	feoA	U00096.3	3540163	3540390	b3408	ferrous iron transport protein A	-	GO:0006811:ion transport;GO:0055072:iron ion homeostasis	-	GO:0046914:transition metal ion binding	gnl|CDD|224830;COG1918, FeoA, Fe2+ transport system protein A [Inorganic ion transport and metabolism].
gene-b4613	618.234247935938	-1.05075985090059	0.184239712233459	-5.70322129883224	1.17564189556695e-08	1.15797566363032e-07	dinQ	U00096.3	3647705	3647788	b4613	membrane toxin DinQ	-	-	-	-	-
gene-b0955	1480.51215026201	-1.08658392883918	0.190528490611401	-5.70299972120893	1.17717174971683e-08	1.15797566363032e-07	ycbZ	U00096.3	1016539	1018299	b0955	putative ATP-dependent protease YcbZ	-	GO:0030163:protein catabolic process	-	GO:0005524:ATP binding;GO:0004176:ATP-dependent peptidase activity;GO:0004252:serine-type endopeptidase activity	gnl|CDD|223994;COG1067, LonB, Predicted ATP-dependent protease [Posttranslational modification, protein turnover, chaperones].
gene-b0888	436.146048307386	1.30555169173677	0.229962346275778	5.6772411348209	1.3688444928691e-08	1.34330146166245e-07	trxB	U00096.3	931085	932050	b0888	thioredoxin reductase	K00384	GO:0019430:removal of superoxide radicals	GO:0005737:cytoplasm	GO:0004791:thioredoxin-disulfide reductase activity	gnl|CDD|223566;COG0492, TrxB, Thioredoxin reductase [Posttranslational modification, protein turnover, chaperones].
gene-b3681	163.921175121756	3.40419292858232	0.601330407519028	5.6611022592843	1.50403763460547e-08	1.47244925469012e-07	glvG	U00096.3	3861349	3861987	b3681	putative inactive phospho-glucosidase	K01232	GO:0005975:carbohydrate metabolic process	-	GO:0004553:hydrolase activity, hydrolyzing O-glycosyl compounds;GO:0046872:metal ion binding;GO:0016616:oxidoreductase activity, acting on the CH-OH group of donors, NAD or NADP as acceptor	gnl|CDD|224403;COG1486, CelF, Alpha-galactosidases/6-phospho-beta-glucosidases, family 4 of glycosyl hydrolases [Carbohydrate transport and metabolism].
gene-b4018	458.784302148885	-1.01848758125842	0.179983895430552	-5.65877062957229	1.52461154143511e-08	1.48903727213496e-07	iclR	U00096.3	4222804	4223628	b4018	DNA-binding transcriptional repressor IclR	-	GO:0006097:glyoxylate cycle;GO:0006355:regulation of transcription, DNA-templated	GO:0005829:cytosol	GO:0003677:DNA binding	gnl|CDD|224332;COG1414, IclR, Transcriptional regulator [Transcription].
gene-b4214	134.898903069298	1.6263599929515	0.28757867220602	5.65535677759294	1.55522870765563e-08	1.51533210422883e-07	cysQ	U00096.3	4436755	4437495	b4214	3'(2')%2C5'-bisphosphate nucleotidase	K01082	GO:0046854:phosphatidylinositol phosphorylation;GO:0000103:sulfate assimilation	GO:0005886:plasma membrane	GO:0008441:3'(2'),5'-bisphosphate nucleotidase activity;GO:0000287:magnesium ion binding	gnl|CDD|224139;COG1218, CysQ, 3'-Phosphoadenosine 5'-phosphosulfate (PAPS) 3'-phosphatase [Inorganic ion transport and metabolism].
gene-b3586	32.2585075167338	2.37974091478251	0.421122942630342	5.65094102904628	1.59571832775735e-08	1.55109871574897e-07	yiaV	U00096.3	3752963	3754099	b3586	putative membrane fusion protein YiaV	-	GO:0055085:transmembrane transport	GO:0016021:integral component of membrane;GO:0005886:plasma membrane	GO:0005215:transporter activity	gnl|CDD|224482;COG1566, EmrA, Multidrug resistance efflux pump [Defense mechanisms].
gene-b2511	1542.1950117451	-1.11826154000545	0.198241533306633	-5.64090441267807	1.69159256849673e-08	1.64040489739328e-07	der	U00096.3	2635884	2637356	b2511	50S ribosomal subunit stability factor	-	GO:0042254:ribosome biogenesis	-	GO:0005525:GTP binding	gnl|CDD|224082;COG1160, COG1160, Predicted GTPases [General function prediction only].
gene-b0330	30.59034134232	2.46202669006739	0.437721105588162	5.62464696957938	1.85887734537893e-08	1.79837614876046e-07	prpR	U00096.3	346857	348443	b0330	DNA-binding transcriptional dual regulator PrpR	-	GO:0045892:negative regulation of transcription, DNA-templated;GO:0045893:positive regulation of transcription, DNA-templated;GO:0019629:propionate catabolic process, 2-methylcitrate cycle;GO:0009314:response to radiation	GO:0005737:cytoplasm	GO:0005524:ATP binding;GO:0003700:DNA-binding transcription factor activity;GO:0000156:phosphorelay response regulator activity;GO:0043565:sequence-specific DNA binding;GO:0008134:transcription factor binding	gnl|CDD|224142;COG1221, PspF, Transcriptional regulators containing an AAA-type ATPase domain and a DNA-binding domain [Transcription / Signal transduction mechanisms].
gene-b1765	155.60706054518	1.52212691947154	0.270723132521427	5.62244868140726	1.88269505578576e-08	1.81713296913722e-07	ydjA	U00096.3	1848125	1848676	b1765	putative oxidoreductase YdjA	-	-	-	GO:0016491:oxidoreductase activity	gnl|CDD|223849;COG0778, NfnB, Nitroreductase [Energy production and conversion].
gene-b4363	23.0047970206415	2.96913548415286	0.52829237825266	5.62025046428523	1.90680818987205e-08	1.83293085707168e-07	yjjB	U00096.3	4601624	4602097	b4363	putative succinate exporter YjjB	-	-	GO:0016021:integral component of membrane;GO:0005886:plasma membrane	-	gnl|CDD|226137;COG3610, COG3610, Uncharacterized conserved protein [Function unknown].
gene-b0169	13124.9202342953	-1.16066097134353	0.206518066434823	-5.62014254433199	1.90799969763434e-08	1.83293085707168e-07	rpsB	U00096.3	189874	190599	b0169	30S ribosomal subunit protein S2	K02967	GO:0006412:translation	GO:0015935:small ribosomal subunit	GO:0003735:structural constituent of ribosome	gnl|CDD|223130;COG0052, RpsB, Ribosomal protein S2 [Translation, ribosomal structure and biogenesis].
gene-b4686	376.086796898102	-1.41802103416508	0.252566713813737	-5.61444147866155	1.97198152621903e-08	1.88996921040899e-07	yshB	U00096.3	4053647	4053757	b4686	uncharacterized protein YshB	-	-	-	-	-
gene-b3686	401.756776203241	1.79558885832408	0.320101385514847	5.60943794553117	2.02984763214443e-08	1.94089393637679e-07	ibpB	U00096.3	3866469	3866897	b3686	small heat shock protein IbpB	-	GO:0050821:protein stabilization	GO:0005737:cytoplasm	-	gnl|CDD|223149;COG0071, IbpA, Molecular chaperone (small heat shock protein) [Posttranslational modification, protein turnover, chaperones].
gene-b3340	63578.0239283275	-1.33386736406974	0.237815578941236	-5.60883088487378	2.03697946919477e-08	1.94318367038068e-07	fusA	U00096.3	3471400	3473514	b3340	elongation factor G	-	-	GO:0005737:cytoplasm	GO:0005525:GTP binding;GO:0003924:GTPase activity;GO:0003746:translation elongation factor activity	gnl|CDD|223556;COG0480, FusA, Translation elongation factors (GTPases) [Translation, ribosomal structure and biogenesis].
gene-b3643	193.012944571091	-1.21596763054545	0.216943753554949	-5.60499028259629	2.08266648540068e-08	1.98215729074561e-07	rph	U00096.3	3815863	3816549	b3643	truncated RNase PH	-	GO:0016075:rRNA catabolic process;GO:0006364:rRNA processing;GO:0008033:tRNA processing	GO:0005829:cytosol	GO:0000175:3'-5'-exoribonuclease activity;GO:0000049:tRNA binding;GO:0009022:tRNA nucleotidyltransferase activity	gnl|CDD|223761;COG0689, Rph, RNase PH [Translation, ribosomal structure and biogenesis].
gene-b0271	52.3829397346386	1.95669476272927	0.349350097701618	5.60095667813579	2.13172012905472e-08	2.02414721513483e-07	yagH	U00096.3	286789	288399	b0271	CP4-6 prophage%3B putative xylosidase/arabinosidase	K01198	GO:0045493:xylan catabolic process	-	GO:0009044:xylan 1,4-beta-xylosidase activity	gnl|CDD|226038;COG3507, XynB, Beta-xylosidase [Carbohydrate transport and metabolism].
gene-b1851	487.897638118608	-2.8426038635279	0.507698705645672	-5.59899765730698	2.15594710880321e-08	2.04242379683852e-07	edd	U00096.3	1932793	1934604	b1851	phosphogluconate dehydratase	K01690	GO:0019521:D-gluconate metabolic process;GO:0009255:Entner-Doudoroff pathway through 6-phosphogluconate	-	GO:0051539:4 iron, 4 sulfur cluster binding;GO:0046872:metal ion binding;GO:0004456:phosphogluconate dehydratase activity	gnl|CDD|223207;COG0129, IlvD, Dihydroxyacid dehydratase/phosphogluconate dehydratase [Amino acid transport and metabolism / Carbohydrate transport and metabolism].
gene-b0092	553.235735492883	-1.08548758418254	0.193954620354277	-5.59660595968165	2.18588747156458e-08	2.06601622312394e-07	ddlB	U00096.3	102233	103153	b0092	D-alanine--D-alanine ligase B	K01921	GO:0071555:cell wall organization;GO:0009252:peptidoglycan biosynthetic process;GO:0008360:regulation of cell shape	GO:0005737:cytoplasm	GO:0005524:ATP binding;GO:0008716:D-alanine-D-alanine ligase activity;GO:0046872:metal ion binding	gnl|CDD|224102;COG1181, DdlA, D-alanine-D-alanine ligase and related ATP-grasp enzymes [Cell envelope biogenesis, outer membrane].
gene-b4484	1953.32923189266	-1.73354992963153	0.31008015658279	-5.59065097468976	2.26219893073829e-08	2.13322758939965e-07	cpxP	U00096.3	4105820	4106320	b4484	periplasmic protein CpxP	-	-	GO:0042597:periplasmic space	-	gnl|CDD|226203;COG3678, CpxP, P pilus assembly/Cpx signaling pathway, periplasmic inhibitor/zinc-resistance associated protein [Intracellular trafficking and secretion / Cell motility and secretio / Signal transduction mechanisms / Inorganic ion transport and metabolism].
gene-b2390	35.1354000039427	2.15765640579943	0.386116770617109	5.5880929552761	2.29576754219112e-08	2.15991707753852e-07	ypeC	U00096.3	2511001	2511327	b2390	DUF2502 domain-containing protein YpeC	-	-	-	-	-
gene-b1178	70.0696628069598	1.57650500100611	0.282197142781268	5.58653778514004	2.31641166904914e-08	2.17435255524933e-07	pliG	U00096.3	1227071	1227472	b1178	inhibitor of g-type lysozyme	-	-	GO:0005829:cytosol;GO:0042597:periplasmic space	GO:0060241:lysozyme inhibitor activity	-
gene-b1241	22633.9757220105	-1.5633435784	0.280197428805767	-5.57943584658556	2.41299920288288e-08	2.25984537219762e-07	adhE	U00096.3	1295446	1298121	b1241	fused acetaldehyde-CoA dehydrogenase and iron-dependent alcohol dehydrogenasealdehyde/alcohol dehydrogenase AdhE	K04072	GO:0006066:alcohol metabolic process;GO:0015976:carbon utilization	-	GO:0008774:acetaldehyde dehydrogenase (acetylating) activity;GO:0004022:alcohol dehydrogenase (NAD) activity;GO:0046872:metal ion binding	gnl|CDD|224371;COG1454, EutG, Alcohol dehydrogenase, class IV [Energy production and conversion].
gene-b2059	18.030997862008	3.3648637506017	0.603301298679428	5.57741837779411	2.44114262425668e-08	2.28099477100248e-07	wcaA	U00096.3	2132558	2133397	b2059	colanic acid biosynthesis glucuronosyltransferase WcaA	-	GO:0009103:lipopolysaccharide biosynthetic process;GO:0045228:slime layer polysaccharide biosynthetic process	-	GO:0016740:transferase activity	gnl|CDD|223539;COG0463, WcaA, Glycosyltransferases involved in cell wall biogenesis [Cell envelope biogenesis, outer membrane].
gene-b0592	308.918387585219	-1.17423359549289	0.210689769674674	-5.57328244891066	2.49983774846736e-08	2.33053055550298e-07	fepB	U00096.3	623554	624510	b0592	ferric enterobactin ABC transporter periplasmic binding protein	K02016	GO:0006811:ion transport;GO:0055072:iron ion homeostasis	GO:0042597:periplasmic space	-	gnl|CDD|226958;COG4592, FepB, ABC-type Fe2+-enterobactin transport system, periplasmic component [Inorganic ion transport and metabolism].
gene-b1679	144.393334113851	1.84002636635039	0.330646615765975	5.56493331131725	2.62252685042718e-08	2.43936624500052e-07	sufE	U00096.3	1758874	1759290	b1679	sulfur carrier protein SufE	-	GO:0016226:iron-sulfur cluster assembly	GO:0005737:cytoplasm	-	gnl|CDD|225077;COG2166, sufE, Cysteine desulfurase SufE subunit [Posttranslational modification, protein turnover, chaperones].
gene-b2127	129.490894077139	1.3510737987479	0.242966835906311	5.56073339683646	2.68643316018135e-08	2.49315584232215e-07	mlrA	U00096.3	2214866	2215597	b2127	DNA-binding transcriptional activator MlrA	-	-	-	GO:0003677:DNA binding;GO:0003700:DNA-binding transcription factor activity	gnl|CDD|223860;COG0789, SoxR, Predicted transcriptional regulators [Transcription].
gene-b2753	240.428473631665	-1.18348782015591	0.212907676069819	-5.55869023608058	2.71806596950632e-08	2.51681864715912e-07	iap	U00096.3	2876581	2877618	b2753	alkaline phosphatase isozyme conversion protein	-	GO:0043687:post-translational protein modification	GO:0030288:outer membrane-bounded periplasmic space	GO:0004177:aminopeptidase activity;GO:0046872:metal ion binding	gnl|CDD|225143;COG2234, Iap, Predicted aminopeptidases [General function prediction only].
gene-b4331	137.080862223132	1.47929847614384	0.266147446268223	5.55819150957774	2.72584210746644e-08	2.51833430739355e-07	kptA	U00096.3	4560930	4561484	b4331	RNA 2'-phosphotransferase	-	GO:0006388:tRNA splicing, via endonucleolytic cleavage and ligation	-	GO:0016773:phosphotransferase activity, alcohol group as acceptor	gnl|CDD|224772;COG1859, KptA, RNA:NAD 2'-phosphotransferase [Translation, ribosomal structure and biogenesis].
gene-b2412	607.82358594621	-1.10466633585595	0.198801136552133	-5.5566399418761	2.7501724310111e-08	2.53510276674327e-07	zipA	U00096.3	2530247	2531233	b2412	cell division protein ZipA	-	GO:0090529:cell septum assembly;GO:0043093:FtsZ-dependent cytokinesis	GO:0032153:cell division site;GO:0005887:integral component of plasma membrane	-	gnl|CDD|225657;COG3115, ZipA, Cell division protein [Cell division and chromosome partitioning].
gene-b4119	74.1885101051466	1.71285548796047	0.308326902678571	5.55532285077997	2.77099114934384e-08	2.5455207874325e-07	melA	U00096.3	4341911	4343266	b4119	alpha-galactosidase	K07406	GO:0005995:melibiose catabolic process	GO:0005829:cytosol	GO:0004557:alpha-galactosidase activity;GO:0030145:manganese ion binding;GO:0070403:NAD+ binding;GO:0016616:oxidoreductase activity, acting on the CH-OH group of donors, NAD or NADP as acceptor;GO:0052692:raffinose alpha-galactosidase activity	gnl|CDD|224403;COG1486, CelF, Alpha-galactosidases/6-phospho-beta-glucosidases, family 4 of glycosyl hydrolases [Carbohydrate transport and metabolism].
gene-b3387	340.921437169518	-0.994919430171511	0.17909887767378	-5.55514050726609	2.77388540219973e-08	2.5455207874325e-07	dam	U00096.3	3515077	3515913	b3387	DNA adenine methyltransferase	K06223	GO:0006260:DNA replication	-	GO:0003676:nucleic acid binding;GO:0009007:site-specific DNA-methyltransferase (adenine-specific) activity	gnl|CDD|223415;COG0338, Dam, Site-specific DNA methylase [DNA replication, recombination, and repair].
gene-b0094	678.392416980536	-1.1203632499848	0.201711478953517	-5.55428603169865	2.78748721634421e-08	2.55229298246517e-07	ftsA	U00096.3	103982	105244	b0094	cell division protein FtsA	K03590	GO:0043093:FtsZ-dependent cytokinesis	GO:0032153:cell division site;GO:0009898:cytoplasmic side of plasma membrane	-	gnl|CDD|223918;COG0849, ftsA, Cell division ATPase FtsA [Cell division and chromosome partitioning].
gene-b1189	436.114615939598	1.50712164024892	0.271535277953414	5.55037139780964	2.85063344766865e-08	2.60429808515296e-07	dadA	U00096.3	1237571	1238869	b1189	D-amino acid dehydrogenase	K00285	GO:0055130:D-alanine catabolic process	-	GO:0008718:D-amino-acid dehydrogenase activity	gnl|CDD|223737;COG0665, DadA, Glycine/D-amino acid oxidases (deaminating) [Amino acid transport and metabolism].
gene-b1902	49.6307164867171	-2.16308807121271	0.390106636537664	-5.54486355426016	2.94183485920676e-08	2.68164590943692e-07	ftnB	U00096.3	1986925	1987428	b1902	putative ferritin-like protein	-	GO:0006879:cellular iron ion homeostasis;GO:0006826:iron ion transport	GO:0005737:cytoplasm	GO:0008199:ferric iron binding	gnl|CDD|224445;COG1528, Ftn, Ferritin-like protein [Inorganic ion transport and metabolism].
gene-b1302	94.3664834839431	1.90392144597837	0.344097159733022	5.53309259354416	3.14633266039894e-08	2.86169768801695e-07	puuE	U00096.3	1365550	1366815	b1302	4-aminobutyrate aminotransferase PuuE	K00823	GO:0009448:gamma-aminobutyric acid metabolic process;GO:0009447:putrescine catabolic process	-	GO:0003867:4-aminobutyrate transaminase activity;GO:0034386:4-aminobutyrate:2-oxoglutarate transaminase activity;GO:0030170:pyridoxal phosphate binding	gnl|CDD|223238;COG0160, GabT, 4-aminobutyrate aminotransferase and related aminotransferases [Amino acid transport and metabolism].
gene-b2815	13.5929925807757	-3.47602457475378	0.628318209455809	-5.53226776248357	3.16116839196352e-08	2.8688302530607e-07	metW	U00096.3	2947497	2947573	b2815	tRNA-Met	K14230	-	-	-	-
gene-b2574	278.352324970114	1.11385091583983	0.201389509405104	5.53082888542757	3.18721119621288e-08	2.88607954235435e-07	nadB	U00096.3	2710420	2712042	b2574	L-aspartate oxidase	K00278	GO:0034628:'de novo' NAD biosynthetic process from aspartate	GO:0005829:cytosol	GO:0050660:flavin adenine dinucleotide binding;GO:0008734:L-aspartate oxidase activity;GO:0044318:L-aspartate:fumarate oxidoreductase activity	gnl|CDD|223108;COG0029, NadB, Aspartate oxidase [Coenzyme metabolism].
gene-b4317	188.870217741897	-1.39627650620754	0.252829127992756	-5.52260935000948	3.34001796049389e-08	3.01778715285153e-07	fimD	U00096.3	4545096	4547732	b4317	type I fimbriae usher protein	K07347	GO:0009297:pilus assembly	GO:0009279:cell outer membrane;GO:0016021:integral component of membrane	GO:0015473:fimbrial usher porin activity	gnl|CDD|225729;COG3188, FimD, P pilus assembly protein, porin PapC [Cell motility and secretion / Intracellular trafficking and secretion].
gene-b3193	352.92973007031	-1.10350089555822	0.200094496781119	-5.51489877687804	3.48980756528147e-08	3.14619574346914e-07	mlaD	U00096.3	3337910	3338461	b3193	intermembrane phospholipid transport system%2C substrate binding protein MlaD	K02067	GO:0015914:phospholipid transport	GO:0016021:integral component of membrane;GO:0005886:plasma membrane	-	gnl|CDD|224380;COG1463, Ttg2C, ABC-type transport system involved in resistance to organic solvents, periplasmic component [Secondary metabolites biosynthesis, transport, and catabolism].
gene-b2389	39.6644248661194	2.13214871479355	0.386683830112671	5.51393295699043	3.50902314596121e-08	3.15469623646872e-07	yfeO	U00096.3	2509630	2510886	b2389	putative transport protein YfeO	-	-	GO:0016021:integral component of membrane;GO:0005886:plasma membrane	GO:0005247:voltage-gated chloride channel activity	gnl|CDD|223116;COG0038, EriC, Chloride channel protein EriC [Inorganic ion transport and metabolism].
gene-b0492	414.134094770793	1.20003517970658	0.217652216843964	5.51354448444187	3.51678095120105e-08	3.15469623646872e-07	cnoX	U00096.3	517425	518279	b0492	chaperedoxin	-	GO:0045454:cell redox homeostasis;GO:0061077:chaperone-mediated protein folding	GO:0005829:cytosol	GO:0015035:protein disulfide oxidoreductase activity	gnl|CDD|225660;COG3118, COG3118, Thioredoxin domain-containing protein [Posttranslational modification, protein turnover, chaperones].
gene-b1054	430.692606110348	-1.00807878891705	0.182845954701759	-5.51326820744454	3.52230832838292e-08	3.15469623646872e-07	lpxL	U00096.3	1115662	1116582	b1054	lauroyl acyltransferase	K02517	GO:0036104:Kdo2-lipid A biosynthetic process;GO:0009245:lipid A biosynthetic process;GO:0009103:lipopolysaccharide biosynthetic process	GO:0005887:integral component of plasma membrane	GO:0008913:lauroyltransferase activity	gnl|CDD|224476;COG1560, HtrB, Lauroyl/myristoyl acyltransferase [Cell envelope biogenesis, outer membrane].
gene-b1630	617.292750559574	-1.16093212145922	0.211205481790388	-5.49669502712718	3.86975082985738e-08	3.45832634075707e-07	rsxD	U00096.3	1709142	1710200	b1630	SoxR [2Fe-2S] reducing system protein RsxD	-	GO:0022900:electron transport chain;GO:0055085:transmembrane transport	GO:0016021:integral component of membrane;GO:0005886:plasma membrane	-	gnl|CDD|227005;COG4658, RnfD, Predicted NADH:ubiquinone oxidoreductase, subunit RnfD [Energy production and conversion].
gene-b4377	231.441322938547	1.3321132112068	0.242889439310892	5.48444269535214	4.14774906105542e-08	3.69871014096724e-07	yjjU	U00096.3	4612411	4613484	b4377	putative patatin-like phospholipase YjjU	-	GO:0006974:cellular response to DNA damage stimulus;GO:0016042:lipid catabolic process	-	GO:0016787:hydrolase activity	gnl|CDD|227013;COG4667, COG4667, Predicted esterase of the alpha-beta hydrolase superfamily [General function prediction only].
gene-b1247	5034.93143851098	-1.64800753696254	0.300558367987335	-5.48315306606929	4.17811211708277e-08	3.71770410071009e-07	oppF	U00096.3	1305764	1306768	b1247	murein tripeptide ABC transporter/oligopeptide ABC transporter ATP binding subunit OppF	K10823	GO:0015031:protein transport	GO:0005886:plasma membrane	GO:0005524:ATP binding;GO:0016887:ATPase activity	gnl|CDD|226967;COG4608, AppF, ABC-type oligopeptide transport system, ATPase component [Amino acid transport and metabolism].
gene-b0336	250.503212336211	-1.58539891795735	0.289262494214359	-5.480831250741	4.23332113198185e-08	3.75817309915577e-07	codB	U00096.3	354922	356181	b0336	cytosine transporter	-	GO:0019858:cytosine metabolic process	GO:0016021:integral component of membrane;GO:0005886:plasma membrane	GO:0015209:cytosine transmembrane transporter activity	gnl|CDD|224374;COG1457, CodB, Purine-cytosine permease and related proteins [Nucleotide transport and metabolism].
gene-b2387	20.727566905672	3.22654871888321	0.588735509215237	5.48047241652551	4.2419164917336e-08	3.75817309915577e-07	fryB	U00096.3	2507916	2508242	b2387	putative PTS enzyme IIB component FryB	-	GO:0009401:phosphoenolpyruvate-dependent sugar phosphotransferase system	GO:0005737:cytoplasm	GO:0016301:kinase activity;GO:0022877:protein-N(PI)-phosphohistidine-fructose phosphotransferase system transporter activity;GO:0090582:protein-phosphocysteine-D-fructose-phosphotransferase system transporter activity	gnl|CDD|224362;COG1445, FrwB, Phosphotransferase system fructose-specific component IIB [Carbohydrate transport and metabolism].
gene-b0008	1277.84023651985	1.03460761700667	0.188840035305434	5.47875144872365	4.28337554679971e-08	3.78672553727853e-07	talB	U00096.3	8238	9191	b0008	transaldolase B	K00616	GO:0005975:carbohydrate metabolic process;GO:0006098:pentose-phosphate shunt	GO:0005737:cytoplasm	GO:0004801:sedoheptulose-7-phosphate:D-glyceraldehyde-3-phosphate glyceronetransferase activity	gnl|CDD|223254;COG0176, MipB, Transaldolase [Carbohydrate transport and metabolism].
gene-b3627	293.888671394301	-1.23334343295246	0.22526090865692	-5.47517738566386	4.3707356131854e-08	3.85564677102936e-07	waaO	U00096.3	3802039	3803058	b3627	UDP-D-glucose:(glucosyl)LPS alpha-1%2C3-glucosyltransferase	K03275	GO:0009244:lipopolysaccharide core region biosynthetic process	-	GO:0008918:lipopolysaccharide 3-alpha-galactosyltransferase activity;GO:0047270:lipopolysaccharide glucosyltransferase II activity;GO:0046872:metal ion binding	gnl|CDD|224359;COG1442, RfaJ, Lipopolysaccharide biosynthesis proteins, LPS:glycosyltransferases [Cell envelope biogenesis, outer membrane].
gene-b1645	292.438067515983	1.26568032833849	0.231786468196878	5.46054451834277	4.74676439198313e-08	4.17837500770703e-07	ydhK	U00096.3	1722121	1724133	b1645	putative transporter YdhK	-	-	GO:0016021:integral component of membrane;GO:0005886:plasma membrane	GO:0022857:transmembrane transporter activity	gnl|CDD|224208;COG1289, COG1289, Predicted membrane protein [Function unknown].
gene-b3626	133.353799606336	-1.29464922727639	0.237177607608202	-5.4585643237242	4.79999970697608e-08	4.21618817944665e-07	waaJ	U00096.3	3800983	3801999	b3626	UDP-glucose:(glucosyl)LPS alpha-1%2C2-glucosyltransferase	K03276	GO:0009244:lipopolysaccharide core region biosynthetic process	-	GO:0008918:lipopolysaccharide 3-alpha-galactosyltransferase activity;GO:0008919:lipopolysaccharide glucosyltransferase I activity;GO:0046872:metal ion binding	gnl|CDD|224359;COG1442, RfaJ, Lipopolysaccharide biosynthesis proteins, LPS:glycosyltransferases [Cell envelope biogenesis, outer membrane].
gene-b3088	108.299726684133	-1.57887927631829	0.289323874288525	-5.45713443178829	4.8388001164796e-08	4.24118762346139e-07	alx	U00096.3	3238580	3239545	b3088	putative membrane-bound redox modulator Alx	-	-	GO:0016021:integral component of membrane;GO:0005886:plasma membrane	-	gnl|CDD|223930;COG0861, TerC, Membrane protein TerC, possibly involved in tellurium resistance [Inorganic ion transport and metabolism].
gene-b2567	297.245938911337	-1.12777436352361	0.206714798946481	-5.45570210391951	4.8779713522048e-08	4.26640479461495e-07	rnc	U00096.3	2703383	2704063	b2567	RNase III	-	GO:0006397:mRNA processing;GO:0016075:rRNA catabolic process;GO:0006364:rRNA processing;GO:0008033:tRNA processing	GO:0005737:cytoplasm	GO:0046872:metal ion binding;GO:0004525:ribonuclease III activity;GO:0019843:rRNA binding	gnl|CDD|223644;COG0571, Rnc, dsRNA-specific ribonuclease [Transcription].
gene-b0087	648.034644593869	-1.09369041659387	0.200524338030576	-5.45415298379939	4.92068259221084e-08	4.28378225907891e-07	mraY	U00096.3	96002	97084	b0087	phospho-N-acetylmuramoyl-pentapeptide-transferase	K01000	GO:0007049:cell cycle;GO:0051301:cell division;GO:0071555:cell wall organization;GO:0009252:peptidoglycan biosynthetic process;GO:0008360:regulation of cell shape	GO:0016021:integral component of membrane;GO:0005886:plasma membrane	GO:0008963:phospho-N-acetylmuramoyl-pentapeptide-transferase activity;GO:0051992:UDP-N-acetylmuramoyl-L-alanyl-D-glutamyl-meso-2,6-diaminopimelyl-D-alanyl-D-alanine:undecaprenyl-phosphate transferase activity	gnl|CDD|223548;COG0472, Rfe, UDP-N-acetylmuramyl pentapeptide phosphotransferase/UDP-N- acetylglucosamine-1-phosphate transferase [Cell envelope biogenesis, outer membrane].
gene-b2144	105.673131095609	-1.68692911710851	0.30929759467749	-5.45406477818717	4.92312541162626e-08	4.28378225907891e-07	sanA	U00096.3	2232878	2233597	b2144	DUF218 domain-containing protein SanA	-	-	GO:0016021:integral component of membrane;GO:0005886:plasma membrane	-	gnl|CDD|225500;COG2949, SanA, Uncharacterized membrane protein [Function unknown].
gene-b1004	156.389571785971	1.60099409774666	0.293553188670551	5.45384672875559	4.92916924984214e-08	4.28378225907891e-07	wrbA	U00096.3	1067112	1067708	b1004	NAD(P)H:quinone oxidoreductase	K03809	-	-	GO:0050660:flavin adenine dinucleotide binding;GO:0010181:FMN binding;GO:0051287:NAD binding;GO:0003955:NAD(P)H dehydrogenase (quinone) activity;GO:0050661:NADP binding	gnl|CDD|223728;COG0655, WrbA, Multimeric flavodoxin WrbA [General function prediction only].
gene-b2780	3168.96891478233	-1.18448150281943	0.217489841706593	-5.44614632814607	5.14727969838074e-08	4.46238941654463e-07	pyrG	U00096.3	2908029	2909666	b2780	CTP synthetase	K01937	GO:0044210:'de novo' CTP biosynthetic process;GO:0006541:glutamine metabolic process	-	GO:0005524:ATP binding;GO:0003883:CTP synthase activity;GO:0046872:metal ion binding	gnl|CDD|223578;COG0504, PyrG, CTP synthase (UTP-ammonia lyase) [Nucleotide transport and metabolism].
gene-b1111	171.666506849069	1.57704417270674	0.289587487550196	5.44582981139121	5.15644218294041e-08	4.46238941654463e-07	comR	U00096.3	1168200	1168832	b1111	DNA-binding transcriptional repressor ComR	-	GO:0045892:negative regulation of transcription, DNA-templated;GO:0046688:response to copper ion	-	GO:0003677:DNA binding	gnl|CDD|224228;COG1309, AcrR, Transcriptional regulator [Transcription].
gene-b1685	478.866608501507	-1.4520735330273	0.266759591065703	-5.44337891367384	5.22792753775159e-08	4.5147281599699e-07	ydiH	U00096.3	1764934	1765122	b1685	uncharacterized protein YdiH	-	-	-	-	-
gene-b2677	238.443404993382	-1.15848561875966	0.21284140776318	-5.44295224756572	5.24046988024652e-08	4.51605198503597e-07	proV	U00096.3	2804815	2806017	b2677	glycine betaine ABC transporter ATP binding subunit ProV	K02000	GO:0006865:amino acid transport;GO:0031460:glycine betaine transport;GO:0006972:hyperosmotic response	GO:0043190:ATP-binding cassette (ABC) transporter complex	GO:0005275:amine transmembrane transporter activity;GO:0005524:ATP binding;GO:0016887:ATPase activity;GO:0005034:osmosensor activity	gnl|CDD|226643;COG4175, ProV, ABC-type proline/glycine betaine transport system, ATPase component [Amino acid transport and metabolism].
gene-b0183	297.919841700237	-1.1192499383419	0.205742415438888	-5.44005442900205	5.32642955996623e-08	4.58050609119109e-07	rnhB	U00096.3	204493	205089	b0183	RNase HII	K03470	GO:0006401:RNA catabolic process	GO:0005737:cytoplasm	GO:0030145:manganese ion binding;GO:0003723:RNA binding;GO:0004523:RNA-DNA hybrid ribonuclease activity	gnl|CDD|223242;COG0164, RnhB, Ribonuclease HII [DNA replication, recombination, and repair].
gene-b3153	16.6347588441486	3.52952370862874	0.649258226367051	5.43624025894646	5.44165684130235e-08	4.66980677050675e-07	yhbO	U00096.3	3298974	3299492	b3153	protein/nucleic acid deglycase 2	-	GO:0006281:DNA repair;GO:0006517:protein deglycosylation;GO:0030091:protein repair;GO:0009408:response to heat;GO:0006979:response to oxidative stress;GO:0009268:response to pH;GO:0009411:response to UV	GO:0005829:cytosol	GO:0019172:glyoxalase III activity;GO:0016787:hydrolase activity;GO:0042802:identical protein binding;GO:0036524:protein deglycase activity	gnl|CDD|223765;COG0693, ThiJ, Putative intracellular protease/amidase [General function prediction only].
gene-b0091	1846.78221274077	-1.23508539464685	0.22741177065369	-5.43105306773093	5.60224702847661e-08	4.79758190204823e-07	murC	U00096.3	100765	102240	b0091	UDP-N-acetylmuramate--L-alanine ligase	K01924	GO:0007049:cell cycle;GO:0051301:cell division;GO:0071555:cell wall organization;GO:0009252:peptidoglycan biosynthetic process;GO:0008360:regulation of cell shape	GO:0005737:cytoplasm	GO:0005524:ATP binding;GO:0008763:UDP-N-acetylmuramate-L-alanine ligase activity	gnl|CDD|223844;COG0773, MurC, UDP-N-acetylmuramate-alanine ligase [Cell envelope biogenesis, outer membrane].
gene-b2761	76.5060046489551	-1.50099078258313	0.276547462823888	-5.4276064124985	5.71148153819939e-08	4.88093693118623e-07	cas3	U00096.3	2884553	2887219	b2761	CRISPR-associated endonuclease/helicase Cas3	-	GO:0051607:defense response to virus;GO:0000737:DNA catabolic process, endonucleolytic;GO:0000738:DNA catabolic process, exonucleolytic	-	GO:0008296:3'-5'-exodeoxyribonuclease activity;GO:0005524:ATP binding;GO:0033680:ATP-dependent DNA/RNA helicase activity;GO:0097098:DNA/RNA hybrid annealing activity;GO:0003690:double-stranded DNA binding;GO:0000287:magnesium ion binding;GO:0000014:single-stranded DNA endodeoxyribonuclease activity	gnl|CDD|224124;COG1203, COG1203, CRISPR-associated helicase Cas3 [Defense mechanisms].
gene-b0020	421.173737766487	1.45344126772638	0.267857428126853	5.42617495393128	5.75745270899388e-08	4.90999397344967e-07	nhaR	U00096.3	18715	19620	b0020	DNA-binding transcriptional activator NhaR	-	GO:2000144:positive regulation of DNA-templated transcription, initiation	GO:0005737:cytoplasm	GO:0003677:DNA binding;GO:0001216:bacterial-type RNA polymerase transcriptional activator activity, sequence-specific DNA binding	gnl|CDD|223656;COG0583, LysR, Transcriptional regulator [Transcription].
gene-b1712	241.387919237934	-1.33435542615554	0.245972677039966	-5.42481157750187	5.80157068405664e-08	4.93735330829883e-07	ihfA	U00096.3	1795253	1795552	b1712	integration host factor subunit alpha	-	GO:0006310:DNA recombination;GO:0006355:regulation of transcription, DNA-templated;GO:0006417:regulation of translation	-	GO:0003677:DNA binding	gnl|CDD|223847;COG0776, HimA, Bacterial nucleoid DNA-binding protein [DNA replication, recombination, and repair].
gene-b4278	57.7948912971583	1.81750778716829	0.335684704039366	5.41433007014567	6.15185943052355e-08	5.22462264679247e-07	insG	U00096.3	4502103	4503431	b4278	KpLE2 phage-like element%3B IS4 putative transposase	-	GO:0006313:transposition, DNA-mediated	-	GO:0003677:DNA binding;GO:0004803:transposase activity	gnl|CDD|225920;COG3385, COG3385, FOG: Transposase and inactivated derivatives [DNA replication, recombination, and repair].
gene-b1863	482.555436007066	-1.00729962465924	0.18612400552371	-5.41198123167904	6.23312234721757e-08	5.28269997278646e-07	ruvC	U00096.3	1946855	1947376	b1863	crossover junction endodeoxyribonuclease RuvC	K01159	GO:0006310:DNA recombination;GO:0006281:DNA repair	-	GO:0008821:crossover junction endodeoxyribonuclease activity;GO:0000287:magnesium ion binding;GO:0003676:nucleic acid binding	gnl|CDD|223887;COG0817, RuvC, Holliday junction resolvasome, endonuclease subunit [DNA replication, recombination, and repair].
gene-b1343	292.441036661076	-1.06132035395932	0.196127688202586	-5.41137441472846	6.25428490116615e-08	5.28970652878011e-07	dbpA	U00096.3	1409511	1410884	b1343	ATP-dependent RNA helicase DbpA	-	GO:0000027:ribosomal large subunit assembly	GO:0005737:cytoplasm	GO:0043531:ADP binding;GO:0005524:ATP binding;GO:0034459:ATP-dependent 3'-5' RNA helicase activity;GO:0016887:ATPase activity;GO:0033677:DNA/RNA helicase activity;GO:0003724:RNA helicase activity;GO:0019843:rRNA binding	gnl|CDD|223587;COG0513, SrmB, Superfamily II DNA and RNA helicases [DNA replication, recombination, and repair / Transcription / Translation, ribosomal structure and biogenesis].
gene-b1344	417.79200985534	-0.930903502430237	0.172092856451797	-5.4093093788061	6.32682520459886e-08	5.34004876322315e-07	ttcA	U00096.3	1411013	1411948	b1344	tRNA cytosine(32) 2-sulfurtransferase TtcA	-	GO:0034227:tRNA thio-modification	GO:0005737:cytoplasm	GO:0051539:4 iron, 4 sulfur cluster binding;GO:0005524:ATP binding;GO:0000287:magnesium ion binding;GO:0016783:sulfurtransferase activity;GO:0000049:tRNA binding	gnl|CDD|223115;COG0037, MesJ, tRNA(Ile)-lysidine synthase MesJ [Cell cycle control, cell division, chromosome partitioning].
gene-b3554	678.882685335453	-0.972898673693727	0.180022103162387	-5.40432900517852	6.50514465324871e-08	5.47928200567273e-07	yiaF	U00096.3	3718334	3719044	b3554	DUF3053 domain-containing protein YiaF	-	-	-	-	-
gene-b1115	24.9951937420049	2.94723243678123	0.545963111188954	5.39822632038817	6.73029349876327e-08	5.65730818277191e-07	ycfT	U00096.3	1174092	1175165	b1115	inner membrane protein YcfT	-	-	GO:0016021:integral component of membrane;GO:0005886:plasma membrane	GO:0016747:transferase activity, transferring acyl groups other than amino-acyl groups	gnl|CDD|227104;COG4763, COG4763, Predicted membrane protein [Function unknown].
gene-b0220	48.896092014726	1.8369987340809	0.341248957263085	5.38316292250138	7.31882369184662e-08	6.13943042616663e-07	ivy	U00096.3	240343	240816	b0220	periplasmic chaperone%2C inhibitor of vertebrate C-type lysozyme	-	GO:0043086:negative regulation of catalytic activity	GO:0042597:periplasmic space	-	-
gene-b4062	678.519405067756	2.81243984347909	0.523165646974165	5.37581138927107	7.62385675341616e-08	6.38225722500267e-07	soxS	U00096.3	4277060	4277383	b4062	DNA-binding transcriptional dual regulator SoxS	-	-	GO:0005737:cytoplasm	GO:0003700:DNA-binding transcription factor activity;GO:0043565:sequence-specific DNA binding	gnl|CDD|225117;COG2207, AraC, AraC-type DNA-binding domain-containing proteins [Transcription].
gene-b0949	1124.93966349601	-1.03281769900198	0.192140901334828	-5.37531411493785	7.64492861973519e-08	6.3868629731474e-07	uup	U00096.3	1009964	1011871	b0949	ATP-binding protein Uup	-	GO:0070894:regulation of transposon integration;GO:0009314:response to radiation;GO:0006438:valyl-tRNA aminoacylation	GO:0005737:cytoplasm;GO:0005886:plasma membrane	GO:0005524:ATP binding;GO:0016887:ATPase activity;GO:0003677:DNA binding;GO:0004832:valine-tRNA ligase activity	gnl|CDD|223562;COG0488, Uup, ATPase components of ABC transporters with duplicated ATPase domains [General function prediction only].
gene-b1653	1054.59323241531	1.07715641448839	0.200488560159847	5.37265773982111	7.75845073542471e-08	6.46852945461629e-07	lhr	U00096.3	1729087	1733703	b1653	putative ATP-dependent helicase Lhr	-	-	-	GO:0005524:ATP binding;GO:0004386:helicase activity;GO:0003676:nucleic acid binding	gnl|CDD|224122;COG1201, Lhr, Lhr-like helicases [General function prediction only].
gene-b2399	78.0046013558364	-1.59861076338243	0.297604089546427	-5.37160213698288	7.80401449533101e-08	6.49331997157156e-07	yfeD	U00096.3	2518813	2519205	b2399	putative DNA-binding transcriptional regulator YfeD	-	-	-	GO:0043565:sequence-specific DNA binding	gnl|CDD|224393;COG1476, COG1476, Predicted transcriptional regulators [Transcription].
gene-b0887	541.840471033668	-1.01957105095811	0.189838861517011	-5.37071831768623	7.84236265546788e-08	6.51201854508689e-07	cydD	U00096.3	929196	930962	b0887	glutathione/L-cysteine ABC exporter subunit CydD	K16013	GO:0045454:cell redox homeostasis;GO:0033228:cysteine export across plasma membrane;GO:0034775:glutathione transmembrane transport	GO:0043190:ATP-binding cassette (ABC) transporter complex;GO:0005887:integral component of plasma membrane;GO:0016020:membrane;GO:0005886:plasma membrane	GO:0005524:ATP binding;GO:0016887:ATPase activity;GO:0042626:ATPase activity, coupled to transmembrane movement of substances	gnl|CDD|227321;COG4988, CydD, ABC-type transport system involved in cytochrome bd biosynthesis, ATPase and permease components [Energy production and conversion / Posttranslational modification, protein turnover, chaperones].
gene-b1061	45.2087567845187	-1.80064571693515	0.335349638124572	-5.36945776057842	7.89737305406116e-08	6.544449347022e-07	dinI	U00096.3	1121242	1121487	b1061	DNA damage-inducible protein I	-	GO:0006281:DNA repair;GO:0009432:SOS response	-	-	-
gene-b2185	313.628223855238	-1.22520235860056	0.228620229512212	-5.35911612552694	8.3630089285386e-08	6.9163432711422e-07	rplY	U00096.3	2282517	2282801	b2185	50S ribosomal subunit protein L25	K02897	GO:0006412:translation	GO:0005840:ribosome	GO:0008097:5S rRNA binding;GO:0003735:structural constituent of ribosome	gnl|CDD|224738;COG1825, RplY, Ribosomal protein L25 (general stress protein Ctc) [Translation, ribosomal structure and biogenesis].
gene-b0581	106.069611977405	1.38642424931732	0.258970556141667	5.35359799188482	8.62223064608668e-08	7.11637627972788e-07	ybdK	U00096.3	606265	607383	b0581	carboxylate-amine ligase	K06048	GO:0042398:cellular modified amino acid biosynthetic process	-	GO:0005524:ATP binding;GO:0004357:glutamate-cysteine ligase activity	gnl|CDD|225081;COG2170, COG2170, Uncharacterized conserved protein [Function unknown].
gene-b0635	1158.51877053597	-0.977574394357839	0.182634778007669	-5.35261906314903	8.66902247584797e-08	7.14062855339927e-07	mrdA	U00096.3	666316	668217	b0635	peptidoglycan DD-transpeptidase MrdA	K05515	GO:0071555:cell wall organization;GO:0009252:peptidoglycan biosynthetic process;GO:0008360:regulation of cell shape	GO:0005887:integral component of plasma membrane	GO:0008658:penicillin binding;GO:0009002:serine-type D-Ala-D-Ala carboxypeptidase activity	gnl|CDD|223839;COG0768, FtsI, Cell division protein FtsI/penicillin-binding protein 2 [Cell envelope biogenesis, outer membrane].
gene-b3127	18.6935823363526	3.21183925217298	0.600471463492229	5.34886243135274	8.85087846822334e-08	7.27581231997037e-07	garP	U00096.3	3273573	3274907	b3127	galactarate/D-glucarate transporter GarP	-	-	GO:0016021:integral component of membrane;GO:0005886:plasma membrane	GO:0022857:transmembrane transporter activity	gnl|CDD|225180;COG2271, UhpC, Sugar phosphate permease [Carbohydrate transport and metabolism].
gene-b3712	251.897176564399	-1.38111686883585	0.258879248022612	-5.33498486025892	9.5552529645598e-08	7.83912953212486e-07	yieE	U00096.3	3893881	3894630	b3712	putative phosphopantetheinyl transferase	-	-	-	GO:0008897:holo-[acyl-carrier-protein] synthase activity;GO:0000287:magnesium ion binding	gnl|CDD|225002;COG2091, Sfp, Phosphopantetheinyl transferase [Coenzyme metabolism].
gene-b3790	362.122364468059	-0.982352626991207	0.184210373746656	-5.33277582044449	9.6722692571615e-08	7.91929111634261e-07	rffC	U00096.3	3974467	3975141	b3790	dTDP-4-amino-4%2C6-dideoxy-D-galactose acyltransferase	-	GO:0009246:enterobacterial common antigen biosynthetic process	-	GO:0008080:N-acetyltransferase activity	-
gene-b0162	85.7610952212942	1.39035934696494	0.260773583818073	5.33167250535204	9.7312318303026e-08	7.9516958103389e-07	cdaR	U00096.3	182463	183620	b0162	DNA-binding transcriptional activator CdaR	-	GO:0045893:positive regulation of transcription, DNA-templated	-	GO:0003700:DNA-binding transcription factor activity	gnl|CDD|226355;COG3835, CdaR, Sugar diacid utilization regulator [Transcription / Signal transduction mechanisms].
gene-b0022	34.6574657034289	-1.99702556023782	0.37461515052993	-5.33087238306521	9.77420889013864e-08	7.97093536130193e-07	insA1	U00096.3	20233	20508	b0022	IS1 protein InsA	-	GO:0006313:transposition, DNA-mediated	-	-	gnl|CDD|226202;COG3677, COG3677, Transposase and inactivated derivatives [DNA replication, recombination, and repair].
gene-b1377	23.601295218839	2.75677678034723	0.517914761171278	5.32283878936509	1.02160276486266e-07	8.31471139179884e-07	ompN	U00096.3	1435760	1436893	b1377	outer membrane porin N	-	GO:0034219:carbohydrate transmembrane transport;GO:0006811:ion transport	GO:0009279:cell outer membrane;GO:0016020:membrane;GO:0046930:pore complex	GO:0015288:porin activity	gnl|CDD|225744;COG3203, OmpC, Outer membrane protein (porin) [Cell envelope biogenesis, outer membrane].
gene-b4135	444.548885071817	1.00615802696074	0.189672985001485	5.30469864726844	1.12859283009168e-07	9.16730255254666e-07	yjdC	U00096.3	4362733	4363308	b4135	putative DNA-binding transcriptional regulator YjdC	-	-	-	GO:0003677:DNA binding	gnl|CDD|224228;COG1309, AcrR, Transcriptional regulator [Transcription].
gene-b2685	135.366349930553	1.38041458051503	0.260426188149683	5.30059818608421	1.1542387023318e-07	9.35708924301394e-07	emrA	U00096.3	2811427	2812599	b2685	multidrug efflux pump membrane fusion protein EmrA	-	GO:0046677:response to antibiotic	GO:0016021:integral component of membrane;GO:0031237:intrinsic component of periplasmic side of plasma membrane;GO:0031226:intrinsic component of plasma membrane	GO:0015238:drug transmembrane transporter activity;GO:0042802:identical protein binding	gnl|CDD|224482;COG1566, EmrA, Multidrug resistance efflux pump [Defense mechanisms].
gene-b2491	74.2230386295967	1.60235372571487	0.302367628024639	5.29935607254987	1.16211802264901e-07	9.40238289725097e-07	hyfR	U00096.3	2611900	2613912	b2491	DNA-binding transcriptional activator HyfR	-	GO:0006352:DNA-templated transcription, initiation;GO:0000160:phosphorelay signal transduction system;GO:2000142:regulation of DNA-templated transcription, initiation	-	GO:0005524:ATP binding;GO:0003677:DNA binding;GO:0008134:transcription factor binding	gnl|CDD|226132;COG3604, FhlA, Transcriptional regulator containing GAF, AAA-type ATPase, and DNA binding domains [Transcription / Signal transduction mechanisms].
gene-b2155	1593.54758400194	-1.40374552406914	0.265005361287859	-5.29704575502657	1.17691212820907e-07	9.50333375967249e-07	cirA	U00096.3	2244778	2246769	b2155	iron-catecholate outer membrane transporter CirA	-	GO:0033212:iron import into cell	GO:0009279:cell outer membrane;GO:0016021:integral component of membrane	GO:0042912:colicin transmembrane transporter activity;GO:0015343:siderophore transmembrane transporter activity	gnl|CDD|227112;COG4771, FepA, Outer membrane receptor for ferrienterochelin and colicins [Inorganic ion transport and metabolism].
gene-b4418	62.0059535440833	-1.64540653850719	0.310678349871443	-5.29617380544236	1.18254288525939e-07	9.53004109102949e-07	sraB	U00096.3	1146589	1146757	b4418	small RNA SraB	-	-	-	-	-
gene-b2482	39.717874678034	2.13190217625948	0.402803891556202	5.29265536145402	1.2055297784781e-07	9.69624147317093e-07	hyfB	U00096.3	2601818	2603836	b2482	hydrogenase 4 component B	-	GO:0042773:ATP synthesis coupled electron transport	GO:0016021:integral component of membrane;GO:0005886:plasma membrane	GO:0008137:NADH dehydrogenase (ubiquinone) activity	gnl|CDD|223724;COG0651, HyfB, Formate hydrogenlyase subunit 3/Multisubunit Na+/H+ antiporter, MnhD subunit [Energy production and conversion / Inorganic ion transport and metabolism].
gene-b3970	8.19052442324886	-4.27759723065641	0.808535907045366	-5.2905470163818	1.21951066350944e-07	9.7894965591306e-07	rrlB	U00096.3	4168641	4171544	b3970	23S ribosomal RNA	K01980	-	GO:0009507:chloroplast	-	-
gene-b1719	6801.61574344792	-1.07767506380969	0.203776011473446	-5.28852761430225	1.23304876231821e-07	9.87883988872912e-07	thrS	U00096.3	1800642	1802570	b1719	threonine--tRNA ligase	K01868	GO:0006435:threonyl-tRNA aminoacylation	GO:0005737:cytoplasm	GO:0005524:ATP binding;GO:0046872:metal ion binding;GO:0004829:threonine-tRNA ligase activity;GO:0000049:tRNA binding	gnl|CDD|223518;COG0441, ThrS, Threonyl-tRNA synthetase [Translation, ribosomal structure and biogenesis].
gene-b2154	444.567191858128	1.07311839862764	0.203068183848411	5.28452255932281	1.26033018192364e-07	1.00777278874284e-06	yeiG	U00096.3	2243910	2244746	b2154	S-formylglutathione hydrolase/S-lactoylglutathione hydrolase	K01070	GO:0046294:formaldehyde catabolic process	-	GO:0052689:carboxylic ester hydrolase activity;GO:0018738:S-formylglutathione hydrolase activity	gnl|CDD|223700;COG0627, COG0627, Predicted esterase [General function prediction only].
gene-b1295	129.987459606328	-1.4251292491828	0.269905578163651	-5.28010298593646	1.29111295604907e-07	1.03037847192865e-06	ymjA	U00096.3	1357423	1357668	b1295	DUF2543 domain-containing protein YmjA	-	-	GO:0005829:cytosol	-	-
gene-b2298	99.9173715968708	-1.32188276699822	0.250460707231511	-5.27780497631653	1.30740498567611e-07	1.04135441771716e-06	yfcC	U00096.3	2417081	2418601	b2298	putative transporter YfcC	-	-	GO:0016021:integral component of membrane;GO:0005886:plasma membrane	GO:0015297:antiporter activity	gnl|CDD|224207;COG1288, COG1288, Predicted membrane protein [Function unknown].
gene-b0088	832.167193185019	-1.09284002267222	0.207211679037617	-5.27402715786994	1.3346214418076e-07	1.06097231672379e-06	murD	U00096.3	97087	98403	b0088	UDP-N-acetylmuramoyl-L-alanine--D-glutamate ligase	K01925	GO:0007049:cell cycle;GO:0051301:cell division;GO:0071555:cell wall organization;GO:0009252:peptidoglycan biosynthetic process;GO:0008360:regulation of cell shape	GO:0005737:cytoplasm	GO:0005524:ATP binding;GO:0042802:identical protein binding;GO:0008764:UDP-N-acetylmuramoylalanine-D-glutamate ligase activity	gnl|CDD|223842;COG0771, MurD, UDP-N-acetylmuramoylalanine-D-glutamate ligase [Cell envelope biogenesis, outer membrane].
gene-b2322	139.146956151031	1.41151587721484	0.267689453992345	5.27296035074733	1.34240573158243e-07	1.06509638509693e-06	yfcJ	U00096.3	2438942	2440120	b2322	putative transporter YfcJ	-	GO:0055085:transmembrane transport	GO:0005887:integral component of plasma membrane;GO:0005886:plasma membrane	GO:0005215:transporter activity	gnl|CDD|225371;COG2814, AraJ, Arabinose efflux permease [Carbohydrate transport and metabolism].
gene-b0929	13744.9389531602	-1.4109369577698	0.267707771675561	-5.2704370476018	1.36099299592729e-07	1.07775931839648e-06	ompF	U00096.3	985894	986982	b0929	outer membrane porin F	K09476	GO:0006855:drug transmembrane transport;GO:0034220:ion transmembrane transport;GO:0070207:protein homotrimerization	GO:0009279:cell outer membrane;GO:0016021:integral component of membrane;GO:0034702:ion channel complex;GO:0046930:pore complex	GO:0042912:colicin transmembrane transporter activity;GO:0097718:disordered domain specific binding;GO:0015238:drug transmembrane transporter activity;GO:0042802:identical protein binding;GO:0005216:ion channel activity;GO:0015075:ion transmembrane transporter activity;GO:0015288:porin activity;GO:0047485:protein N-terminus binding	gnl|CDD|225744;COG3203, OmpC, Outer membrane protein (porin) [Cell envelope biogenesis, outer membrane].
gene-b0180	532.792333270029	-0.936881960361599	0.177988711586462	-5.26371561438314	1.4117276661244e-07	1.1157816736883e-06	fabZ	U00096.3	202101	202556	b0180	3-hydroxy-acyl-[acyl-carrier-protein] dehydratase	K02372	GO:0006633:fatty acid biosynthetic process;GO:0009245:lipid A biosynthetic process	GO:0005737:cytoplasm	GO:0008659:(3R)-hydroxymyristoyl-[acyl-carrier-protein] dehydratase activity;GO:0047451:3-hydroxyoctanoyl-[acyl-carrier-protein] dehydratase activity	gnl|CDD|223835;COG0764, FabA, 3-hydroxymyristoyl/3-hydroxydecanoyl-(acyl carrier protein) dehydratases [Lipid metabolism].
gene-b3903	36.2770493412087	2.50874614576275	0.477086290871131	5.25847460672562	1.45255238416388e-07	1.14584036150774e-06	rhaA	U00096.3	4094723	4095982	b3903	L-rhamnose isomerase	K01813	GO:0019301:rhamnose catabolic process	GO:0005737:cytoplasm	GO:0008740:L-rhamnose isomerase activity;GO:0030145:manganese ion binding	gnl|CDD|227143;COG4806, RhaA, L-rhamnose isomerase [Carbohydrate transport and metabolism].
gene-b3350	167.907274970938	1.11637834458165	0.212557419836876	5.25212596877776	1.50353571516739e-07	1.18378186249839e-06	kefB	U00096.3	3478802	3480607	b3350	K(+) : H(+) antiporter KefB	-	-	GO:0005887:integral component of plasma membrane	GO:0015503:glutathione-regulated potassium exporter activity;GO:0015299:solute:proton antiporter activity	gnl|CDD|223551;COG0475, KefB, Kef-type K+ transport systems, membrane components [Inorganic ion transport and metabolism].
gene-b2631	266.398079072967	-1.35893038816302	0.25886611020887	-5.2495492247577	1.52471853588465e-07	1.19751380404723e-06	rnlB	U00096.3	2766984	2767355	b2631	CP4-57 prophage%3B antitoxin RnlB	-	GO:0060702:negative regulation of endoribonuclease activity	-	-	-
gene-b1866	4140.01161468285	-1.16842151470101	0.222586325519078	-5.24929602919774	1.52681550345369e-07	1.19751380404723e-06	aspS	U00096.3	1948750	1950522	b1866	aspartate--tRNA ligase	K01876	GO:0006422:aspartyl-tRNA aminoacylation	GO:0005737:cytoplasm	GO:0004815:aspartate-tRNA ligase activity;GO:0005524:ATP binding;GO:0003676:nucleic acid binding	gnl|CDD|223251;COG0173, AspS, Aspartyl-tRNA synthetase [Translation, ribosomal structure and biogenesis].
gene-b0024	55.0767733808	2.23746430406164	0.426463245061987	5.24655836105271	1.54966774429508e-07	1.21311776471344e-06	yaaY	U00096.3	21181	21399	b0024	DUF2575 domain-containing protein YaaY	K11753	GO:0006974:cellular response to DNA damage stimulus	-	-	-
gene-b3502	31.8072341665406	2.54552048203743	0.486370973907339	5.23370147191883	1.66148719709608e-07	1.29817532999774e-06	arsB	U00096.3	3648935	3650224	b3502	arsenite/antimonite:H(+) antiporter	-	GO:0046685:response to arsenic-containing substance	GO:0016021:integral component of membrane;GO:0005886:plasma membrane	GO:0015105:arsenite transmembrane transporter activity	gnl|CDD|223983;COG1055, ArsB, Na+/H+ antiporter NhaD and related arsenite permeases [Inorganic ion transport and metabolism].
gene-b4748	258.481905614404	-3.09840408071822	0.592059704723162	-5.23326288886184	1.66543607147161e-07	1.29878683748603e-06	ynfT	U00096.3	1632890	1633003	b4748	Qin prophage%3B protein YnfT	-	-	-	-	-
gene-b0118	13033.658763986	1.63679610892287	0.312959451027339	5.23005809075209	1.6945678300503e-07	1.31899757853251e-06	acnB	U00096.3	131615	134212	b0118	hypothetical protein	K01682	GO:0006097:glyoxylate cycle;GO:0019629:propionate catabolic process, 2-methylcitrate cycle;GO:0006417:regulation of translation;GO:0006099:tricarboxylic acid cycle	GO:0005829:cytosol	GO:0047456:2-methylisocitrate dehydratase activity;GO:0051539:4 iron, 4 sulfur cluster binding;GO:0003994:aconitate hydratase activity;GO:0046872:metal ion binding;GO:0003730:mRNA 3'-UTR binding;GO:0003729:mRNA binding	gnl|CDD|223978;COG1049, AcnB, Aconitase B [Energy production and conversion].
gene-b4105	10.1637050349174	4.2231665143336	0.808242763682712	5.2251213423687	1.74040937630939e-07	1.35211349651915e-06	phnD	U00096.3	4323336	4324352	b4105	phosphonate/phosphate ABC transporter periplasmic binding protein	K02044	GO:0015716:organic phosphonate transport;GO:0055085:transmembrane transport	GO:0043190:ATP-binding cassette (ABC) transporter complex;GO:0042597:periplasmic space	-	gnl|CDD|225762;COG3221, PhnD, ABC-type phosphate/phosphonate transport system, periplasmic component [Inorganic ion transport and metabolism].
gene-b3742	1107.89088471612	-1.10713213114269	0.211992092467187	-5.22251617151267	1.76508137120315e-07	1.36868880617681e-06	mioC	U00096.3	3926012	3926455	b3742	flavoprotein MioC	-	GO:0055114:oxidation-reduction process;GO:0051302:regulation of cell division	GO:0005829:cytosol	GO:0010181:FMN binding	gnl|CDD|223788;COG0716, FldA, Flavodoxins [Energy production and conversion].
gene-b3831	576.300303575655	-1.24866761290511	0.239131443241125	-5.22167890588118	1.77308215743919e-07	1.37229868109727e-06	udp	U00096.3	4016431	4017192	b3831	uridine phosphorylase	K00757	GO:0006974:cellular response to DNA damage stimulus;GO:0009166:nucleotide catabolic process;GO:0034214:protein hexamerization;GO:0044206:UMP salvage;GO:0006218:uridine catabolic process	GO:0005829:cytosol	GO:0042802:identical protein binding;GO:0030955:potassium ion binding;GO:0004850:uridine phosphorylase activity	gnl|CDD|225376;COG2820, Udp, Uridine phosphorylase [Nucleotide transport and metabolism].
gene-b0321	43.5138457295817	2.01322228170498	0.385605833467466	5.2209331575759	1.7802379304162e-07	1.37524218278103e-06	yahG	U00096.3	338325	339743	b0321	DUF1116 domain-containing protein YahG	-	-	GO:0016021:integral component of membrane;GO:0005886:plasma membrane	-	-
gene-b2168	1360.07049046117	-1.6466733227916	0.316089117803187	-5.20952234684934	1.89327404769793e-07	1.45981393677761e-06	fruK	U00096.3	2261427	2262365	b2168	1-phosphofructokinase	K00882	-	-	GO:0008662:1-phosphofructokinase activity;GO:0005524:ATP binding	gnl|CDD|224030;COG1105, FruK, Fructose-1-phosphate kinase and related fructose-6-phosphate kinase (PfkB) [Carbohydrate transport and metabolism].
gene-b1443	33.7479835469789	2.31737078893522	0.444910400241869	5.20862355133847	1.90246652026795e-07	1.46414965593605e-06	ydcV	U00096.3	1514762	1515556	b1443	putative ABC transporter membrane subunit YdcV	K02053	GO:0009290:DNA import into cell involved in transformation;GO:0055085:transmembrane transport	GO:0016021:integral component of membrane;GO:0005886:plasma membrane	-	gnl|CDD|224098;COG1177, PotC, ABC-type spermidine/putrescine transport system, permease component II [Amino acid transport and metabolism].
gene-b0841	96.3615495411405	-1.2908855980444	0.24805394325809	-5.20405191342304	1.9498949715606e-07	1.49784066916509e-06	ybjG	U00096.3	882792	883388	b0841	undecaprenyl pyrophosphate phosphatase	K19302	GO:0071555:cell wall organization;GO:0009252:peptidoglycan biosynthetic process;GO:0008360:regulation of cell shape;GO:0046677:response to antibiotic	GO:0016021:integral component of membrane;GO:0005886:plasma membrane	GO:0050380:undecaprenyl-diphosphatase activity	gnl|CDD|223743;COG0671, PgpB, Membrane-associated phospholipid phosphatase [Lipid metabolism].
gene-b1635	331.394544077151	1.21536094066416	0.23364391040437	5.20176596325886	1.97403716389379e-07	1.51355148528828e-06	gstA	U00096.3	1714377	1714982	b1635	glutathione S-transferase GstA	K00799	-	GO:0005737:cytoplasm	GO:0004364:glutathione transferase activity	gnl|CDD|223698;COG0625, Gst, Glutathione S-transferase [Posttranslational modification, protein turnover, chaperones].
gene-b4416	424.327677000379	-1.22279974395035	0.235185523399247	-5.1992985209151	2.0004203055034e-07	1.52996180244179e-06	rybA	U00096.3	852725	853064	b4416	small RNA RybA	-	GO:0030026:cellular manganese ion homeostasis;GO:0071287:cellular response to manganese ion	GO:0005737:cytoplasm	-	-
gene-b1757	287.611714845229	-1.50934848557089	0.290328330650599	-5.19876404134786	2.00617997273068e-07	1.52996180244179e-06	ynjE	U00096.3	1839467	1840774	b1757	molybdopterin synthase sulfurtransferase	K01011	-	GO:0042597:periplasmic space	GO:0016783:sulfurtransferase activity;GO:0004792:thiosulfate sulfurtransferase activity	gnl|CDD|225450;COG2897, SseA, Rhodanese-related sulfurtransferase [Inorganic ion transport and metabolism].
gene-b2086	55.0109634551536	1.73805823975785	0.334324111172198	5.19872238249261	2.00662957024301e-07	1.52996180244179e-06	yegS	U00096.3	2168712	2169611	b2086	lipid kinase YegS	-	GO:0008654:phospholipid biosynthetic process	GO:0005737:cytoplasm	GO:0005524:ATP binding;GO:0001727:lipid kinase activity;GO:0000287:magnesium ion binding;GO:0003951:NAD+ kinase activity	gnl|CDD|224513;COG1597, LCB5, Sphingosine kinase and enzymes related to eukaryotic diacylglycerol kinase [Lipid metabolism / General function prediction only].
gene-b1332	202.920524505707	1.14491476153204	0.220289481806475	5.19731923713838	2.02182983219448e-07	1.53662656221355e-06	ynaJ	U00096.3	1397365	1397622	b1332	DUF2534 domain-containing protein YnaJ	-	-	GO:0016021:integral component of membrane;GO:0005886:plasma membrane	-	-
gene-b3415	217.859196905584	2.91298008955436	0.560487666169204	5.197224248419	2.02286285615631e-07	1.53662656221355e-06	gntT	U00096.3	3546559	3547875	b3415	high-affinity gluconate transporter	-	GO:0046177:D-gluconate catabolic process	GO:0016021:integral component of membrane;GO:0016020:membrane;GO:0005886:plasma membrane	GO:0015128:gluconate transmembrane transporter activity	gnl|CDD|225330;COG2610, GntT, H+/gluconate symporter and related permeases [Carbohydrate transport and metabolism / Amino acid transport and metabolism].
gene-b1091	1688.61155032025	-1.01262850366445	0.195008785217145	-5.19273274040901	2.07229564120714e-07	1.57126741593932e-06	fabH	U00096.3	1148759	1149712	b1091	3-oxoacyl-[acyl carrier protein] synthase 3	K00648	GO:0006633:fatty acid biosynthetic process	GO:0005737:cytoplasm	GO:0004315:3-oxoacyl-[acyl-carrier-protein] synthase activity;GO:0033818:beta-ketoacyl-acyl-carrier-protein synthase III activity	gnl|CDD|223409;COG0332, FabH, 3-oxoacyl-[acyl-carrier-protein].
gene-b0415	703.861071303229	-0.966943532877404	0.18644777539173	-5.18613606864356	2.14701967949871e-07	1.6249215360339e-06	ribE	U00096.3	434647	435117	b0415	6%2C7-dimethyl-8-ribityllumazine synthase	K00794	GO:0009231:riboflavin biosynthetic process	GO:0009349:riboflavin synthase complex	GO:0000906:6,7-dimethyl-8-ribityllumazine synthase activity	gnl|CDD|223132;COG0054, RibH, Riboflavin synthase beta-chain [Coenzyme metabolism].
gene-b0964	73.6335141060987	1.69033224345255	0.326363061466566	5.17930012010786	2.22719906670744e-07	1.68211095543689e-06	yccT	U00096.3	1027111	1027773	b0964	DUF2057 domain-containing protein YccT	-	-	-	-	gnl|CDD|225652;COG3110, COG3110, Uncharacterized protein conserved in bacteria [Function unknown].
gene-b3557	69.12550675386	-1.68395929633056	0.325151443901105	-5.17899990271222	2.23078585996507e-07	1.68211095543689e-06	insJ	U00096.3	3720680	3721201	b3557	insertion element IS150 protein InsA	-	-	-	GO:0043565:sequence-specific DNA binding	gnl|CDD|225511;COG2963, COG2963, Transposase and inactivated derivatives [DNA replication, recombination, and repair].
gene-b2435	581.796012729969	-0.983976448161182	0.190044149682995	-5.17762030455824	2.24734024204178e-07	1.69148434364319e-06	amiA	U00096.3	2552352	2553221	b2435	N-acetylmuramoyl-L-alanine amidase A	K01448	GO:0071555:cell wall organization;GO:0009253:peptidoglycan catabolic process	GO:0030288:outer membrane-bounded periplasmic space;GO:0042597:periplasmic space	GO:0008745:N-acetylmuramoyl-L-alanine amidase activity;GO:0008270:zinc ion binding	gnl|CDD|223929;COG0860, AmiC, N-acetylmuramoyl-L-alanine amidase [Cell envelope biogenesis, outer membrane].
gene-b2832	270.238374990581	-1.11927227535163	0.216265604388283	-5.17545209520273	2.27359763227511e-07	1.70811309296566e-06	ygdQ	U00096.3	2970420	2971133	b2832	UPF0053 inner membrane protein YgdQ	-	-	GO:0016021:integral component of membrane;GO:0005886:plasma membrane	-	gnl|CDD|223930;COG0861, TerC, Membrane protein TerC, possibly involved in tellurium resistance [Inorganic ion transport and metabolism].
gene-b3525	22.5924336343794	2.88880082662508	0.559289956513677	5.16512194252935	2.40282221493303e-07	1.80169606190143e-06	pdeH	U00096.3	3678420	3679187	b3525	c-di-GMP phosphodiesterase PdeH	K00874	GO:1902021:regulation of bacterial-type flagellum-dependent cell motility	-	GO:0071111:cyclic-guanylate-specific phosphodiesterase activity;GO:0000166:nucleotide binding	gnl|CDD|225110;COG2200, Rtn, c-di-GMP phosphodiesterase class I (EAL domain) [Signal transduction mechanisms].
gene-b0405	473.815523159347	-0.990169056352638	0.19172503312529	-5.16452671939598	2.41048044245368e-07	1.80169606190143e-06	queA	U00096.3	425011	426081	b0405	tRNA preQ1(34) S-adenosylmethionine ribosyltransferase-isomerase	-	GO:0008616:queuosine biosynthetic process	GO:0005737:cytoplasm	GO:0016853:isomerase activity;GO:0016740:transferase activity	gnl|CDD|223879;COG0809, QueA, S-adenosylmethionine:tRNA-ribosyltransferase-isomerase (queuine synthetase) [Translation, ribosomal structure and biogenesis].
gene-b4304	41.3821707792336	1.88531669949567	0.365055911653046	5.16446012600804	2.41133870790806e-07	1.80169606190143e-06	sgcC	U00096.3	4528930	4530243	b4304	putative PTS enzyme IIC component SgcC	K02775	GO:0009401:phosphoenolpyruvate-dependent sugar phosphotransferase system	GO:0016021:integral component of membrane;GO:0005886:plasma membrane	GO:0015577:galactitol transmembrane transporter activity	gnl|CDD|226298;COG3775, GatC, Phosphotransferase system, galactitol-specific IIC component [Carbohydrate transport and metabolism].
gene-b0736	60.7098309754612	-1.54613890439478	0.299652870719306	-5.15976670166158	2.47257762231095e-07	1.84409334667628e-06	ybgC	U00096.3	774752	775156	b0736	esterase/thioesterase	-	GO:0006629:lipid metabolic process	GO:0005886:plasma membrane	GO:0016790:thiolester hydrolase activity	gnl|CDD|223894;COG0824, FcbC, Predicted thioesterase [General function prediction only].
gene-b2075	274.967229416667	1.04542499197718	0.202719964030597	5.15699081230792	2.50950111489329e-07	1.86823476829261e-06	mdtB	U00096.3	2155263	2158385	b2075	multidrug efflux pump RND permease subunit MdtB	K07788	-	GO:0016021:integral component of membrane;GO:0005886:plasma membrane	GO:0022857:transmembrane transporter activity	gnl|CDD|223911;COG0841, AcrB, Cation/multidrug efflux pump [Defense mechanisms].
gene-b3001	104.983783963518	-1.51029410964743	0.293053086170222	-5.15365365840292	2.5545956384889e-07	1.89716228218964e-06	gpr	U00096.3	3147897	3148937	b3001	L-glyceraldehyde 3-phosphate reductase	-	GO:0006974:cellular response to DNA damage stimulus;GO:0051596:methylglyoxal catabolic process	-	GO:0016616:oxidoreductase activity, acting on the CH-OH group of donors, NAD or NADP as acceptor	gnl|CDD|223739;COG0667, Tas, Predicted oxidoreductases (related to aryl-alcohol dehydrogenases) [Energy production and conversion].
gene-b0820	908.364499463837	-0.930112474972113	0.180484060900555	-5.15343277589812	2.55760785482904e-07	1.89716228218964e-06	ybiT	U00096.3	855963	857555	b0820	putative ATP-binding protein YbiT	-	-	-	GO:0005524:ATP binding;GO:0016887:ATPase activity	gnl|CDD|223562;COG0488, Uup, ATPase components of ABC transporters with duplicated ATPase domains [General function prediction only].
gene-b1982	561.650088610704	0.977364551631257	0.189767602714011	5.15032354128536	2.60037485994956e-07	1.92540391254749e-06	amn	U00096.3	2055061	2056515	b1982	AMP nucleosidase	K01241	GO:0044209:AMP salvage;GO:0009116:nucleoside metabolic process	-	GO:0008714:AMP nucleosidase activity	gnl|CDD|223846;COG0775, Pfs, Nucleoside phosphorylase [Nucleotide transport and metabolism].
gene-b2081	1001.34782810192	-1.16388538379658	0.226121546986065	-5.14716708473742	2.64449762183762e-07	1.95454580986989e-06	trhP	U00096.3	2165668	2167029	b2081	tRNA wobble base hydroxylation protein TrhP	K08303	-	GO:0005829:cytosol	GO:0008233:peptidase activity	gnl|CDD|223896;COG0826, COG0826, Collagenase and related proteases [Posttranslational modification, protein turnover, chaperones].
gene-b0821	68.3715273311453	1.46900536693296	0.286198687971159	5.13281656651407	2.8543806727738e-07	2.10587581289894e-06	ybiU	U00096.3	857796	859061	b0821	DUF1479 domain-containing protein YbiU	-	-	-	-	-
gene-b2025	569.963563119041	-1.47980395736169	0.288437146801013	-5.13042086906573	2.89095071631596e-07	2.12902690095657e-06	hisF	U00096.3	2095844	2096620	b2025	imidazole glycerol phosphate synthase subunit HisF	K02500	GO:0000105:histidine biosynthetic process	GO:0005737:cytoplasm	GO:0000107:imidazoleglycerol-phosphate synthase activity;GO:0016829:lyase activity	gnl|CDD|223185;COG0107, HisF, Imidazoleglycerol-phosphate synthase [Amino acid transport and metabolism].
gene-b2782	62.7567466702178	-1.72118328905554	0.335604322797656	-5.12860881739383	2.91891159159573e-07	2.1457661915279e-06	mazF	U00096.3	2910756	2911091	b2782	endoribonuclease toxin MazF	-	-	-	GO:0003677:DNA binding;GO:0004519:endonuclease activity;GO:0003723:RNA binding	gnl|CDD|225216;COG2337, MazF, Growth inhibitor [Signal transduction mechanisms].
gene-b0331	18.2285682517316	2.88409307712611	0.562846919073741	5.12411630834254	2.98936420604379e-07	2.19362647105396e-06	prpB	U00096.3	348682	349572	b0331	2-methylisocitrate lyase	K03417	GO:0019629:propionate catabolic process, 2-methylcitrate cycle	-	GO:0000287:magnesium ion binding;GO:0046421:methylisocitrate lyase activity	gnl|CDD|225311;COG2513, PrpB, PEP phosphonomutase and related enzymes [Carbohydrate transport and metabolism].
gene-b2989	208.772301966285	1.17080168507055	0.228529377938015	5.12319989506167	3.00393590433574e-07	2.20038304992593e-06	yghU	U00096.3	3138727	3139593	b2989	disulfide reductase/organic hydroperoxide reductase	-	-	-	GO:0015036:disulfide oxidoreductase activity;GO:0004601:peroxidase activity	gnl|CDD|223698;COG0625, Gst, Glutathione S-transferase [Posttranslational modification, protein turnover, chaperones].
gene-b1185	206.756091547912	-1.09153539537683	0.213414129874105	-5.11463508072656	3.14348069939704e-07	2.29849515667142e-06	dsbB	U00096.3	1232500	1233030	b1185	protein thiol:quinone oxidoreductase DsbB	-	-	GO:0016021:integral component of membrane;GO:0005886:plasma membrane	GO:0009055:electron transfer activity;GO:0015035:protein disulfide oxidoreductase activity	gnl|CDD|224412;COG1495, DsbB, Disulfide bond formation protein DsbB [Posttranslational modification, protein turnover, chaperones].
gene-b4303	52.7121250329047	1.86527593458232	0.366034194935893	5.09590623058864	3.47076901182198e-07	2.53329083389569e-06	sgcQ	U00096.3	4528111	4528917	b4303	KpLE2 phage-like element%3B putative nucleoside triphosphatase	-	-	-	GO:0003824:catalytic activity	gnl|CDD|223511;COG0434, SgcQ, Predicted TIM-barrel enzyme [General function prediction only].
gene-b2410	237.079275794304	1.10769858595361	0.217966224478578	5.08197354247643	3.73533450275442e-07	2.72155277625198e-06	yfeH	U00096.3	2526946	2527944	b2410	putative solute:Na(+) symporter	-	-	GO:0005886:plasma membrane	GO:0015293:symporter activity	gnl|CDD|223462;COG0385, COG0385, Predicted Na+-dependent transporter [General function prediction only].
gene-b4096	25.6320073479795	2.71232639775479	0.534884076168898	5.07086772367911	3.96005953047797e-07	2.88017095638664e-06	phnL	U00096.3	4317215	4317895	b4096	methylphosphonate degradation complex subunit PhnL	K05780	GO:0019700:organic phosphonate catabolic process	GO:0061694:alpha-D-ribose 1-methylphosphonate 5-triphosphate synthase complex	GO:0061693:alpha-D-ribose 1-methylphosphonate 5-triphosphate synthase activity;GO:0005524:ATP binding;GO:0016887:ATPase activity	gnl|CDD|227118;COG4778, PhnL, ABC-type phosphonate transport system, ATPase component [Inorganic ion transport and metabolism].
gene-b1013	83.554773889563	1.37210837256439	0.270657067350169	5.06954570223431	3.98766378759676e-07	2.89511448791539e-06	rutR	U00096.3	1074242	1074880	b1013	DNA-binding transcriptional dual regulator RutR	-	GO:0045892:negative regulation of transcription, DNA-templated;GO:0045893:positive regulation of transcription, DNA-templated	-	GO:0003677:DNA binding	gnl|CDD|224228;COG1309, AcrR, Transcriptional regulator [Transcription].
gene-b0266	118.008166529896	1.32919077918026	0.262412041637125	5.06528119246267	4.07797943316521e-07	2.95545435244588e-06	yagB	U00096.3	280385	280735	b0266	CP4-6 prophage%3B orphan antitoxin YagB	-	GO:0051495:positive regulation of cytoskeleton organization	-	-	-
gene-b1918	234.760687253469	-1.0208559380906	0.201664527399913	-5.06214925972666	4.14556258544758e-07	2.99913540132381e-06	tcyL	U00096.3	1997811	1998479	b1918	cystine ABC transporter membrane subunit	K10009	GO:0006865:amino acid transport	GO:0043190:ATP-binding cassette (ABC) transporter complex	GO:0022857:transmembrane transporter activity	gnl|CDD|223836;COG0765, HisM, ABC-type amino acid transport system, permease component [Amino acid transport and metabolism].
gene-b1175	216.088976550276	1.48134973879317	0.293147122679054	5.05326378528026	4.34323385230242e-07	3.13661008136348e-06	minD	U00096.3	1224549	1225361	b1175	Z-ring positioning protein MinD	-	GO:0000917:division septum assembly	GO:0005886:plasma membrane	GO:0005524:ATP binding;GO:0016887:ATPase activity	gnl|CDD|225447;COG2894, MinD, Septum formation inhibitor-activating ATPase [Cell division and chromosome partitioning].
gene-b0270	24.1938428794083	2.49851932743335	0.494810904645301	5.04944273454196	4.43100736537274e-07	3.19437472983462e-06	yagG	U00096.3	285395	286777	b0270	CP4-6 prophage%3B putative D-xylonate transporter YagG	-	GO:0008643:carbohydrate transport;GO:0006814:sodium ion transport	GO:0016021:integral component of membrane;GO:0005886:plasma membrane	GO:0015293:symporter activity	gnl|CDD|225121;COG2211, MelB, Na+/melibiose symporter and related transporters [Carbohydrate transport and metabolism].
gene-b4097	13.5181248423935	3.34063635546927	0.661861457825569	5.04733477976546	4.48015911714467e-07	3.22414257868902e-06	phnK	U00096.3	4318006	4318764	b4097	carbon-phosphorus lyase subunit PhnK	-	GO:0019700:organic phosphonate catabolic process	GO:1904176:carbon phosphorus lyase complex	GO:0005524:ATP binding;GO:0016887:ATPase activity	gnl|CDD|226592;COG4107, PhnK, ABC-type phosphonate transport system, ATPase component [Inorganic ion transport and metabolism].
gene-b4139	420.417365676258	-1.31766524116966	0.261314256464866	-5.0424544722336	4.59598127654581e-07	3.301701435445e-06	aspA	U00096.3	4366891	4368327	b4139	aspartate ammonia-lyase	K01744	GO:0006531:aspartate metabolic process;GO:0006099:tricarboxylic acid cycle	-	GO:0008797:aspartate ammonia-lyase activity	gnl|CDD|223958;COG1027, AspA, Aspartate ammonia-lyase [Amino acid transport and metabolism].
gene-b0709	369.425465767131	-1.19960263363666	0.237922348348072	-5.04199223807964	4.60709980163955e-07	3.30390268991704e-06	dtpD	U00096.3	741075	742556	b0709	dipeptide:H(+) symporter DtpD	-	GO:0042938:dipeptide transport;GO:0015031:protein transport	GO:0016021:integral component of membrane;GO:0005887:integral component of plasma membrane;GO:0005886:plasma membrane	GO:0071916:dipeptide transmembrane transporter activity;GO:0015333:peptide:proton symporter activity	gnl|CDD|225646;COG3104, PTR2, Dipeptide/tripeptide permease [Amino acid transport and metabolism].
gene-b0081	126.753616198884	-1.23539992424717	0.245102197303896	-5.04034618145599	4.64690494189706e-07	3.3266324732394e-06	mraZ	U00096.3	89634	90092	b0081	DNA-binding transcriptional repressor MraZ	-	GO:2000143:negative regulation of DNA-templated transcription, initiation;GO:0045892:negative regulation of transcription, DNA-templated	GO:0005737:cytoplasm;GO:0009295:nucleoid	GO:0003700:DNA-binding transcription factor activity;GO:0043565:sequence-specific DNA binding;GO:0000976:transcription regulatory region sequence-specific DNA binding	gnl|CDD|224912;COG2001, COG2001, Uncharacterized protein conserved in bacteria [Function unknown].
gene-b0338	38.3092398066366	1.83383058517584	0.364679788601615	5.02860493642318	4.94061113364497e-07	3.53072941989751e-06	cynR	U00096.3	357791	358690	b0338	DNA-binding transcriptional dual regulator CynR	-	-	GO:0005737:cytoplasm	GO:0003677:DNA binding;GO:0003700:DNA-binding transcription factor activity	gnl|CDD|223656;COG0583, LysR, Transcriptional regulator [Transcription].
gene-b2160	199.847375495194	1.01926876218975	0.202745303712668	5.02733599015575	4.9734052553455e-07	3.54798406216126e-06	yeiI	U00096.3	2251700	2252788	b2160	putative sugar kinase YeiI	K16328	-	-	GO:0016301:kinase activity;GO:0016773:phosphotransferase activity, alcohol group as acceptor	gnl|CDD|223598;COG0524, RbsK, Sugar kinases, ribokinase family [Carbohydrate transport and metabolism].
gene-b3682	16.6854846868425	3.29028312896888	0.654648031360658	5.02603379426678	5.00727687532339e-07	3.56594613586398e-06	glvB	U00096.3	3861987	3862472	b3682	putative PTS enzyme II component GlvB	K02749	GO:0009401:phosphoenolpyruvate-dependent sugar phosphotransferase system	GO:0016021:integral component of membrane;GO:0005886:plasma membrane	GO:0016301:kinase activity;GO:0008982:protein-N(PI)-phosphohistidine-sugar phosphotransferase activity	gnl|CDD|224184;COG1264, PtsG, Phosphotransferase system IIB components [Carbohydrate transport and metabolism].
gene-b0131	350.203648653691	0.952901256120238	0.189628027795273	5.02510766577719	5.03150180579473e-07	3.57698793888561e-06	panD	U00096.3	146314	146694	b0131	aspartate 1-decarboxylase proenzyme	K01579	GO:0006523:alanine biosynthetic process;GO:0015940:pantothenate biosynthetic process	GO:0005737:cytoplasm	GO:0004068:aspartate 1-decarboxylase activity	gnl|CDD|223922;COG0853, PanD, Aspartate 1-decarboxylase [Coenzyme metabolism].
gene-b1270	140.91620613127	1.13612590268764	0.226330022789497	5.01977549723626	5.1731903485668e-07	3.67135411934619e-06	btuR	U00096.3	1327767	1328357	b1270	cobinamide/cobalamin adenosyltransferase	K19221	GO:0009236:cobalamin biosynthetic process;GO:0006779:porphyrin-containing compound biosynthetic process	GO:0005737:cytoplasm	GO:0005524:ATP binding;GO:0008817:cob(I)yrinic acid a,c-diamide adenosyltransferase activity	gnl|CDD|225020;COG2109, BtuR, ATP:corrinoid adenosyltransferase [Coenzyme metabolism].
gene-b0721	175.250373269682	1.38217669935736	0.275469483786352	5.01753109041052	5.23397335188573e-07	3.70651136188576e-06	sdhC	U00096.3	755177	755566	b0721	succinate:quinone oxidoreductase%2C membrane protein SdhC	K00241	GO:0006099:tricarboxylic acid cycle	GO:0016021:integral component of membrane;GO:0005886:plasma membrane;GO:0045281:succinate dehydrogenase complex	GO:0009055:electron transfer activity;GO:0046872:metal ion binding;GO:0000104:succinate dehydrogenase activity	gnl|CDD|224920;COG2009, SdhC, Succinate dehydrogenase/fumarate reductase, cytochrome b subunit [Energy production and conversion].
gene-b1663	512.819647541337	-0.990327881867783	0.19738339762508	-5.01728055035744	5.2408010480101e-07	3.70651136188576e-06	mdtK	U00096.3	1743457	1744830	b1663	multidrug efflux pump MdtK	-	GO:0006814:sodium ion transport	GO:0016021:integral component of membrane;GO:0005886:plasma membrane	GO:0015297:antiporter activity;GO:0015238:drug transmembrane transporter activity	gnl|CDD|223608;COG0534, NorM, Na+-driven multidrug efflux pump [Defense mechanisms].
gene-b1727	161.854213728898	-1.05795527201275	0.210903789830702	-5.01629331963167	5.26778866692285e-07	3.71918573351421e-06	hxpB	U00096.3	1809380	1810048	b1727	hexitol phosphatase B	-	GO:0005975:carbohydrate metabolic process	GO:0005829:cytosol	GO:0003850:2-deoxyglucose-6-phosphatase activity;GO:0004346:glucose-6-phosphatase activity;GO:0000287:magnesium ion binding;GO:0050084:mannitol-1-phosphatase activity;GO:0046872:metal ion binding;GO:0016791:phosphatase activity;GO:0050286:sorbitol-6-phosphatase activity;GO:0050308:sugar-phosphatase activity	gnl|CDD|223710;COG0637, COG0637, Predicted phosphatase/phosphohexomutase [General function prediction only].
gene-b4382	465.090824631815	-1.27788112577893	0.254857361534779	-5.01410325400603	5.32813702294729e-07	3.75532956497076e-06	deoA	U00096.3	4618229	4619551	b4382	thymidine phosphorylase	K00758	GO:0006206:pyrimidine nucleobase metabolic process;GO:0046104:thymidine metabolic process	-	GO:0004645:phosphorylase activity;GO:0016154:pyrimidine-nucleoside phosphorylase activity;GO:0009032:thymidine phosphorylase activity	gnl|CDD|223291;COG0213, DeoA, Thymidine phosphorylase [Nucleotide transport and metabolism].
gene-b3995	85.1197008964349	1.53264428281954	0.305783854624092	5.01218183904334	5.38163109199613e-07	3.78652671344222e-06	rsd	U00096.3	4196332	4196808	b3995	regulator of sigma D	-	GO:0006355:regulation of transcription, DNA-templated	GO:0005737:cytoplasm	-	gnl|CDD|225702;COG3160, Rsd, Regulator of sigma D [Transcription].
gene-b1917	427.569614625052	-1.04942868343387	0.209421225592077	-5.0110903537448	5.41224935747549e-07	3.80154912061035e-06	tcyN	U00096.3	1997062	1997814	b1917	cystine ABC transporter ATP binding subunit	K10010	GO:1903712:cysteine transmembrane transport;GO:0015811:L-cystine transport	GO:0005886:plasma membrane	GO:0015424:amino acid-transporting ATPase activity;GO:0005524:ATP binding;GO:0015184:L-cystine transmembrane transporter activity	gnl|CDD|224051;COG1126, GlnQ, ABC-type polar amino acid transport system, ATPase component [Amino acid transport and metabolism].
gene-b3258	185.478385807608	-1.14277030284238	0.228328593810158	-5.00493733076869	5.58802078854823e-07	3.91830107258544e-06	panF	U00096.3	3407607	3409058	b3258	pantothenate:Na(+) symporter	-	GO:0015887:pantothenate transmembrane transport;GO:0036376:sodium ion export across plasma membrane	GO:0016021:integral component of membrane;GO:0005886:plasma membrane	GO:0015233:pantothenate transmembrane transporter activity;GO:0015081:sodium ion transmembrane transporter activity;GO:0015293:symporter activity	gnl|CDD|226625;COG4145, PanF, Na+/panthothenate symporter [Coenzyme metabolism].
gene-b4367	2845.47735472196	-1.18136650333818	0.236200462297663	-5.00154187610948	5.68736098135279e-07	3.98115268694695e-06	fhuF	U00096.3	4604875	4605663	b4367	hydroxamate siderophore iron reductase	-	GO:0033212:iron import into cell	GO:0005829:cytosol;GO:0005886:plasma membrane	GO:0051537:2 iron, 2 sulfur cluster binding;GO:0046872:metal ion binding	gnl|CDD|226599;COG4114, FhuF, Uncharacterized Fe-S protein [General function prediction only].
gene-b1341	135.791499175087	1.25903314985407	0.251865761518703	4.99882612969042	5.76803838102829e-07	4.03074845638468e-06	dgcM	U00096.3	1406563	1407795	b1341	diguanylate cyclase DgcM	-	GO:0051091:positive regulation of DNA-binding transcription factor activity;GO:1900233:positive regulation of single-species biofilm formation on inanimate substrate	-	GO:0052621:diguanylate cyclase activity;GO:0005525:GTP binding;GO:0042802:identical protein binding;GO:0046872:metal ion binding	gnl|CDD|225109;COG2199, COG2199, c-di-GMP synthetase (diguanylate cyclase, GGDEF domain) [Signal transduction mechanisms].
gene-b2592	8777.21808585459	1.59165078381259	0.318644614822097	4.99506569317427	5.88157429910094e-07	4.10309826103946e-06	clpB	U00096.3	2731600	2734173	b2592	chaperone protein ClpB;ClpB80	-	GO:0019538:protein metabolic process;GO:0042026:protein refolding;GO:0009408:response to heat	GO:0005737:cytoplasm	GO:0005524:ATP binding	gnl|CDD|223616;COG0542, clpA, ATP-binding subunits of Clp protease and DnaK/DnaJ chaperones [Posttranslational modification, protein turnover, chaperones].
gene-b0745	53.5827437319172	-1.52069873057636	0.305071004716568	-4.9847370188104	6.20461447640349e-07	4.32110841803177e-06	lysW	U00096.3	780843	780918	b0745	tRNA-Lys	K14229	-	-	-	-
gene-b2240	51.17391234463	-1.70663335861228	0.34239959750843	-4.98433225690419	6.21761585519152e-07	4.3228237691518e-06	glpT	U00096.3	2351016	2352374	b2240	sn-glycerol 3-phosphate:phosphate antiporter	-	GO:0006071:glycerol metabolic process;GO:0015793:glycerol transport;GO:0015794:glycerol-3-phosphate transmembrane transport	GO:0016021:integral component of membrane;GO:0005886:plasma membrane	GO:0015169:glycerol-3-phosphate transmembrane transporter activity;GO:0015527:glycerol-phosphate:inorganic phosphate antiporter activity;GO:0015315:organophosphate:inorganic phosphate antiporter activity	gnl|CDD|225180;COG2271, UhpC, Sugar phosphate permease [Carbohydrate transport and metabolism].
gene-b2791	177.569935198565	-1.38975030286149	0.278958118333123	-4.98193173644043	6.29526444169399e-07	4.36940350927729e-06	truC	U00096.3	2923002	2923784	b2791	tRNA pseudouridine(65) synthase	-	GO:0009451:RNA modification;GO:0006399:tRNA metabolic process;GO:0008033:tRNA processing;GO:0031119:tRNA pseudouridine synthesis	GO:0005829:cytosol	GO:0009982:pseudouridine synthase activity;GO:0003723:RNA binding;GO:0106029:tRNA pseudouridine synthase activity	gnl|CDD|223638;COG0564, RluA, Pseudouridylate synthases, 23S RNA-specific [Translation, ribosomal structure and biogenesis].
gene-b3234	132.366548074072	1.27215738338589	0.255399302362389	4.98105269520591	6.3239315165099e-07	4.38188633120332e-06	degQ	U00096.3	3380743	3382110	b3234	periplasmic serine endoprotease	-	GO:0006508:proteolysis;GO:0051603:proteolysis involved in cellular protein catabolic process	GO:0071575:integral component of external side of plasma membrane;GO:0042597:periplasmic space	GO:0042802:identical protein binding;GO:0008233:peptidase activity;GO:0004252:serine-type endopeptidase activity	gnl|CDD|223343;COG0265, DegQ, Trypsin-like serine proteases, typically periplasmic, contain C-terminal PDZ domain [Posttranslational modification, protein turnover, chaperones].
gene-b0650	74.723685457877	1.8586570564479	0.373696972539443	4.97370113495293	6.5686552430178e-07	4.5437814176828e-06	hscC	U00096.3	681723	683393	b0650	chaperone protein HscC	-	-	-	GO:0005524:ATP binding;GO:0016887:ATPase activity	gnl|CDD|223520;COG0443, DnaK, Molecular chaperone [Posttranslational modification, protein turnover, chaperones].
gene-b2834	183.376672211315	1.04937912322467	0.211065395431131	4.97181985271043	6.63273239911081e-07	4.5803818688809e-06	tas	U00096.3	2971597	2972637	b2834	putative NADP(H)-dependent aldo-keto reductase Tas	-	GO:0034198:cellular response to amino acid starvation	GO:0005829:cytosol	GO:0004033:aldo-keto reductase (NADP) activity	gnl|CDD|223739;COG0667, Tas, Predicted oxidoreductases (related to aryl-alcohol dehydrogenases) [Energy production and conversion].
gene-b2023	868.979482737041	-1.51629469428056	0.305138455359109	-4.96920223475627	6.72289239054857e-07	4.63484110689584e-06	hisH	U00096.3	2094535	2095125	b2023	imidazole glycerol phosphate synthase subunit HisH	K02501	GO:0006541:glutamine metabolic process;GO:0000105:histidine biosynthetic process	GO:0005737:cytoplasm	GO:0004359:glutaminase activity;GO:0000107:imidazoleglycerol-phosphate synthase activity;GO:0016829:lyase activity	gnl|CDD|223196;COG0118, HisH, Glutamine amidotransferase [Amino acid transport and metabolism].
gene-b1599	225.542574512125	-1.36230017422818	0.274402123602373	-4.96461235920407	6.88384241958259e-07	4.73783919549124e-06	mdtI	U00096.3	1672820	1673149	b1599	multidrug/spermidine efflux pump membrane subunit MdtI	-	-	GO:0016021:integral component of membrane;GO:0005886:plasma membrane	GO:0015606:spermidine transmembrane transporter activity	gnl|CDD|224987;COG2076, EmrE, Membrane transporters of cations and cationic drugs [Inorganic ion transport and metabolism].
gene-b0984	140.232197876544	1.40289945649478	0.283002795771518	4.95719292337808	7.15189521641569e-07	4.91408277684039e-06	gfcD	U00096.3	1045849	1047945	b0984	putative lipoprotein GfcD	-	-	GO:0005886:plasma membrane	-	-
gene-b0343	15.8129484695059	2.99279927237302	0.604264709922014	4.95279506353975	7.3155008016138e-07	5.01809101809696e-06	lacY	U00096.3	361926	363179	b0343	lactose permease	-	GO:0008643:carbohydrate transport;GO:0015767:lactose transport	GO:0016021:integral component of membrane;GO:0005887:integral component of plasma membrane;GO:0016020:membrane;GO:0005886:plasma membrane	GO:0005351:carbohydrate:proton symporter activity;GO:0030395:lactose binding;GO:0015528:lactose:proton symporter activity	gnl|CDD|223553;COG0477, ProP, Permeases of the major facilitator superfamily [Carbohydrate transport and metabolism / Amino acid transport and metabolism / Inorganic ion transport and metabolism / General function prediction only].
gene-b2323	2975.39464741032	0.981864904342538	0.198334636954545	4.95054681027584	7.40052537433201e-07	5.06028640278689e-06	fabB	U00096.3	2440385	2441605	b2323	3-oxoacyl-[acyl carrier protein] synthase 1	K00647	GO:0006633:fatty acid biosynthetic process	GO:0005737:cytoplasm	GO:0004315:3-oxoacyl-[acyl-carrier-protein] synthase activity	gnl|CDD|223381;COG0304, FabB, 3-oxoacyl-(acyl-carrier-protein) synthase [Lipid metabolism / Secondary metabolites biosynthesis, transport, and catabolism].
gene-b0875	142.246708646887	1.15228645711866	0.232760866252512	4.95051627737369	7.40168659598278e-07	5.06028640278689e-06	aqpZ	U00096.3	915352	916047	b0875	water channel AqpZ	-	-	GO:0016021:integral component of membrane;GO:0005886:plasma membrane	GO:0015250:water channel activity	gnl|CDD|223653;COG0580, GlpF, Glycerol uptake facilitator and related permeases (Major Intrinsic Protein Family) [Carbohydrate transport and metabolism].
gene-b0171	575.61086215054	-0.977982931263096	0.197586910907764	-4.94963419778161	7.43530957205116e-07	5.07481528528351e-06	pyrH	U00096.3	191855	192580	b0171	UMP kinase	K09903	GO:0044210:'de novo' CTP biosynthetic process	GO:0005737:cytoplasm	GO:0005524:ATP binding;GO:0033862:UMP kinase activity	gnl|CDD|223602;COG0528, PyrH, Uridylate kinase [Nucleotide transport and metabolism].
gene-b0019	488.701797651251	1.22660572116906	0.248000184484534	4.94598713189892	7.57589637332049e-07	5.16218055205326e-06	nhaA	U00096.3	17489	18655	b0019	Na(+):H(+) antiporter NhaA	-	GO:0006883:cellular sodium ion homeostasis;GO:0051453:regulation of intracellular pH;GO:0043157:response to cation stress;GO:0036376:sodium ion export across plasma membrane	GO:0005887:integral component of plasma membrane;GO:0005886:plasma membrane	GO:1901612:cardiolipin binding;GO:0015385:sodium:proton antiporter activity	gnl|CDD|225549;COG3004, NhaA, Na+/H+ antiporter [Inorganic ion transport and metabolism].
gene-b0628	1199.34077676731	-1.0902472194955	0.220489548158925	-4.94466621478887	7.62744390494836e-07	5.18868572107764e-06	lipA	U00096.3	659251	660216	b0628	lipoyl synthase	K03644	GO:0009249:protein lipoylation	GO:0005737:cytoplasm	GO:0051539:4 iron, 4 sulfur cluster binding;GO:0016992:lipoate synthase activity;GO:0046872:metal ion binding	gnl|CDD|223397;COG0320, LipA, Lipoate synthase [Coenzyme metabolism].
gene-b2699	1781.53031645173	-0.95253424767549	0.192812495134543	-4.94021016122851	7.80384133637178e-07	5.29989356983395e-06	recA	U00096.3	2822708	2823769	b2699	DNA recombination/repair protein RecA	K03553	GO:0006310:DNA recombination;GO:0006281:DNA repair;GO:0009432:SOS response	GO:0005737:cytoplasm	GO:0005524:ATP binding;GO:0003684:damaged DNA binding;GO:0008094:DNA-dependent ATPase activity;GO:0003697:single-stranded DNA binding	gnl|CDD|223544;COG0468, RecA, RecA/RadA recombinase [DNA replication, recombination, and repair].
gene-b4083	12.2211159711074	3.43100965626927	0.696140810577592	4.92861444715838	8.28148179141267e-07	5.61498153857434e-06	yjcS	U00096.3	4304612	4306597	b4083	linear primary-alkylsulfatase	-	GO:0018909:dodecyl sulfate metabolic process	GO:0030288:outer membrane-bounded periplasmic space	GO:0018741:alkyl sulfatase activity;GO:0046983:protein dimerization activity	gnl|CDD|224926;COG2015, COG2015, Alkyl sulfatase and related hydrolases [Secondary metabolites biosynthesis, transport, and catabolism].
gene-b1190	311.534842958154	1.58424618317409	0.321681669007143	4.92488797407636	8.44086975462512e-07	5.71360523654657e-06	dadX	U00096.3	1238879	1239949	b1190	alanine racemase 2	K01775	GO:0030632:D-alanine biosynthetic process	-	GO:0008784:alanine racemase activity;GO:0030170:pyridoxal phosphate binding	gnl|CDD|223858;COG0787, Alr, Alanine racemase [Cell envelope biogenesis, outer membrane].
gene-b2292	369.362511747953	-1.08332623443144	0.220027253676624	-4.92360021919655	8.49663307107539e-07	5.74187625330334e-06	yfbS	U00096.3	2409520	2411352	b2292	putative transporter YfbS	-	GO:0006813:potassium ion transport	GO:0016021:integral component of membrane;GO:0005886:plasma membrane	GO:0008324:cation transmembrane transporter activity	gnl|CDD|223547;COG0471, CitT, Di- and tricarboxylate transporters [Inorganic ion transport and metabolism].
gene-b0048	220.234915695643	1.26063908563153	0.25608206031687	4.92279343610263	8.53174956733735e-07	5.75612446138451e-06	folA	U00096.3	49823	50302	b0048	dihydrofolate reductase	K00287	GO:0006545:glycine biosynthetic process;GO:0006730:one-carbon metabolic process;GO:0046654:tetrahydrofolate biosynthetic process	-	GO:0004146:dihydrofolate reductase activity;GO:0050661:NADP binding	gnl|CDD|223340;COG0262, FolA, Dihydrofolate reductase [Coenzyme metabolism].
gene-b2532	3415.98386145554	-1.15118073340357	0.233909431531004	-4.92148061695828	8.58919102812072e-07	5.78536315227441e-06	trmJ	U00096.3	2662583	2663323	b2532	tRNA Cm32/Um32 methyltransferase	-	GO:0008033:tRNA processing	GO:0005737:cytoplasm	GO:0003723:RNA binding;GO:0008173:RNA methyltransferase activity	gnl|CDD|223639;COG0565, LasT, rRNA methylase [Translation, ribosomal structure and biogenesis].
gene-b0090	930.76467049911	-1.20134430019269	0.244152478910347	-4.92046734710328	8.63378039444051e-07	5.80586347180245e-06	murG	U00096.3	99644	100711	b0090	N-acetylglucosaminyl transferase	K02563	GO:0005975:carbohydrate metabolic process;GO:0007049:cell cycle;GO:0051301:cell division;GO:0071555:cell wall organization;GO:0030259:lipid glycosylation;GO:0009252:peptidoglycan biosynthetic process;GO:0008360:regulation of cell shape	GO:0005886:plasma membrane	GO:0051991:UDP-N-acetyl-D-glucosamine:N-acetylmuramoyl-L-alanyl-D-glutamyl-meso-2,6-diaminopimelyl-D-alanyl-D-alanine-diphosphoundecaprenol 4-beta-N-acetylglucosaminlytransferase activity;GO:0050511:undecaprenyldiphospho-muramoylpentapeptide beta-N-acetylglucosaminyltransferase activity	gnl|CDD|223779;COG0707, MurG, UDP-N-acetylglucosamine:LPS N-acetylglucosamine transferase [Cell envelope biogenesis, outer membrane].
gene-b2698	179.378760754701	-1.18919614912848	0.242067580054564	-4.91266178172403	8.98481912303653e-07	6.03203404954105e-06	recX	U00096.3	2822139	2822639	b2698	RecA inhibitor RecX	-	GO:0006282:regulation of DNA repair	GO:0005737:cytoplasm	-	gnl|CDD|225048;COG2137, OraA, Uncharacterized protein conserved in bacteria [General function prediction only].
gene-b2675	1087.83187935339	-0.932551993172723	0.189872459881458	-4.91146527387352	9.03982988383387e-07	6.05904937638669e-06	nrdE	U00096.3	2801348	2803492	b2675	ribonucleoside-diphosphate reductase 2 subunit alpha	K00525	GO:0009263:deoxyribonucleotide biosynthetic process;GO:0006260:DNA replication	GO:0005971:ribonucleoside-diphosphate reductase complex	GO:0005524:ATP binding;GO:0004748:ribonucleoside-diphosphate reductase activity, thioredoxin disulfide as acceptor	gnl|CDD|223287;COG0209, NrdA, Ribonucleotide reductase, alpha subunit [Nucleotide transport and metabolism].
gene-b3520	20.8796589483651	2.48343108766804	0.505814643389578	4.90976510886678	9.11855495039395e-07	6.10184541704992e-06	yhjB	U00096.3	3671292	3671894	b3520	putative DNA-binding transcriptional regulator YhjB	-	GO:0006355:regulation of transcription, DNA-templated;GO:0006351:transcription, DNA-templated	-	GO:0003677:DNA binding	gnl|CDD|225107;COG2197, CitB, Response regulator containing a CheY-like receiver domain and an HTH DNA-binding domain [Signal transduction mechanisms / Transcription].
gene-b2942	2045.5395565698	-1.4858435217047	0.303080214801972	-4.90247614043539	9.46361125573089e-07	6.32243214511532e-06	metK	U00096.3	3086706	3087860	b2942	methionine adenosyltransferase	K00789	GO:0006730:one-carbon metabolic process;GO:0006556:S-adenosylmethionine biosynthetic process	GO:0005737:cytoplasm	GO:0005524:ATP binding;GO:0000287:magnesium ion binding;GO:0004478:methionine adenosyltransferase activity	gnl|CDD|223270;COG0192, MetK, S-adenosylmethionine synthetase [Coenzyme metabolism].
gene-b2015	257.07568097109	-1.47116571950077	0.300259834230303	-4.89964208257162	9.60113978124526e-07	6.40388217604358e-06	yeeY	U00096.3	2087329	2088258	b2015	putative DNA-binding transcriptional regulator YeeY	-	GO:0006351:transcription, DNA-templated	-	GO:0003677:DNA binding;GO:0003700:DNA-binding transcription factor activity	gnl|CDD|223656;COG0583, LysR, Transcriptional regulator [Transcription].
gene-b2517	704.637445942967	-1.02410468238459	0.209105001741329	-4.89756186536105	9.70330896580798e-07	6.46152165223122e-06	rlmN	U00096.3	2643129	2644283	b2517	23S rRNA m(2)A2503 methyltransferase/tRNA m(2)A37 methyltransferase	-	GO:0070475:rRNA base methylation	GO:0005737:cytoplasm	GO:0051539:4 iron, 4 sulfur cluster binding;GO:0046872:metal ion binding;GO:0070040:rRNA (adenine-C2-)-methyltransferase activity;GO:0019843:rRNA binding;GO:0002935:tRNA (adenine-C2-)-methyltransferase activity;GO:0000049:tRNA binding	gnl|CDD|223890;COG0820, COG0820, Predicted Fe-S-cluster redox enzyme [General function prediction only].
gene-b3097	142.684320940269	1.11683253271282	0.228685944805135	4.88369555752314	1.04115789130801e-06	6.9219281525858e-06	yqjC	U00096.3	3248969	3249337	b3097	DUF1090 domain-containing protein YqjC	-	-	-	-	-
gene-b0040	31.036217114212	2.33494985273391	0.478159329065814	4.88320463661293	1.04375449616202e-06	6.92796269135372e-06	caiT	U00096.3	40417	41931	b0040	L-carnitine:gamma-butyrobetaine antiporter	-	GO:1900751:4-(trimethylammonio)butanoate transport;GO:0009437:carnitine metabolic process	GO:0016021:integral component of membrane;GO:0005886:plasma membrane	GO:0044667:(R)-carnitine:4-(trimethylammonio)butanoate antiporter activity	gnl|CDD|224211;COG1292, BetT, Choline-glycine betaine transporter [Cell envelope biogenesis, outer membrane].
gene-b3407	460.221226820328	1.00769744781919	0.206426908688636	4.88161865243618	1.05218583022993e-06	6.9726434177757e-06	yhgF	U00096.3	3537385	3539706	b3407	putative RNA-binding protein YhgF	-	GO:0006139:nucleobase-containing compound metabolic process;GO:0010212:response to ionizing radiation	GO:0005829:cytosol	GO:0003723:RNA binding	gnl|CDD|225094;COG2183, Tex, Transcriptional accessory protein [Transcription].
gene-b0757	264.69603356292	-1.1317890040938	0.232022626077848	-4.87792515422208	1.07207587397533e-06	7.09299231459161e-06	galK	U00096.3	788831	789979	b0757	galactokinase	K00849	GO:0006012:galactose metabolic process	GO:0005737:cytoplasm	GO:0005524:ATP binding;GO:0004335:galactokinase activity;GO:0005534:galactose binding;GO:0000287:magnesium ion binding	gnl|CDD|223231;COG0153, GalK, Galactokinase [Carbohydrate transport and metabolism].
gene-b3873	57.491752395822	-2.01402145513096	0.413272425516072	-4.87335067810528	1.09721206541466e-06	7.24760691196605e-06	yihM	U00096.3	4061165	4062145	b3873	putative TIM barrel domain-containing protein YihM	-	-	-	-	gnl|CDD|224007;COG1082, IolE, Sugar phosphate isomerases/epimerases [Carbohydrate transport and metabolism].
gene-b3230	1260.19810478479	-1.14998707632686	0.236124511020969	-4.87025710018194	1.11453134016629e-06	7.35017292180407e-06	rpsI	U00096.3	3377815	3378207	b3230	30S ribosomal subunit protein S9	K02996	GO:0006412:translation	GO:0005840:ribosome	GO:0003735:structural constituent of ribosome	gnl|CDD|223181;COG0103, RpsI, Ribosomal protein S9 [Translation, ribosomal structure and biogenesis].
gene-b1723	216.456191373507	1.1170553917375	0.229792106053978	4.86115650759168	1.16701939585501e-06	7.67434990308511e-06	pfkB	U00096.3	1806370	1807299	b1723	6-phosphofructokinase 2	K16370	GO:0006974:cellular response to DNA damage stimulus;GO:0006096:glycolytic process	GO:0005829:cytosol	GO:0003872:6-phosphofructokinase activity;GO:0005524:ATP binding;GO:0042802:identical protein binding;GO:0000287:magnesium ion binding;GO:0009024:tagatose-6-phosphate kinase activity	gnl|CDD|224030;COG1105, FruK, Fructose-1-phosphate kinase and related fructose-6-phosphate kinase (PfkB) [Carbohydrate transport and metabolism].
gene-b2064	809.283354922966	-0.849257323968673	0.174705229412816	-4.86108702540289	1.16742914176624e-06	7.67434990308511e-06	asmA	U00096.3	2139759	2141612	b2064	putative assembly protein AsmA	-	GO:0090313:regulation of protein targeting to membrane	GO:0042597:periplasmic space;GO:0005886:plasma membrane	-	gnl|CDD|225529;COG2982, AsmA, Uncharacterized protein involved in outer membrane biogenesis [Cell envelope biogenesis, outer membrane].
gene-b0391	167.813581894793	1.0990864247267	0.226278694403025	4.85722452847953	1.1904258175504e-06	7.8125055428223e-06	ppnP	U00096.3	408177	408461	b0391	nucleoside phosphorylase PpnP	K09913	-	-	GO:0047975:guanosine phosphorylase activity;GO:0004731:purine-nucleoside phosphorylase activity;GO:0016154:pyrimidine-nucleoside phosphorylase activity;GO:0009032:thymidine phosphorylase activity;GO:0004850:uridine phosphorylase activity	gnl|CDD|225665;COG3123, COG3123, Uncharacterized protein conserved in bacteria [Function unknown].
gene-b3578	9.19042094727266	3.73418099466564	0.768837173864667	4.85692045286425	1.19225462452627e-06	7.8125055428223e-06	yiaN	U00096.3	3744804	3746081	b3578	2%2C3-diketo-L-gulonate:Na(+) symporter - membrane subunit	-	GO:0034219:carbohydrate transmembrane transport	GO:0016021:integral component of membrane;GO:0005886:plasma membrane	GO:0022857:transmembrane transporter activity	gnl|CDD|224509;COG1593, DctQ, TRAP-type C4-dicarboxylate transport system, large permease component [Carbohydrate transport and metabolism].
gene-b0606	1814.56818141807	1.64114512118919	0.338004288076103	4.85539733986948	1.20145586250732e-06	7.86024234131586e-06	ahpF	U00096.3	639753	641318	b0606	alkyl hydroperoxide reductase%2C AhpF component	-	GO:0045454:cell redox homeostasis;GO:0000302:response to reactive oxygen species	GO:0009321:alkyl hydroperoxide reductase complex;GO:0005829:cytosol	GO:0008785:alkyl hydroperoxide reductase activity;GO:0009055:electron transfer activity;GO:0071949:FAD binding;GO:0051287:NAD binding;GO:0015035:protein disulfide oxidoreductase activity	gnl|CDD|226160;COG3634, AhpF, Alkyl hydroperoxide reductase, large subunit [Posttranslational modification, protein turnover, chaperones].
gene-b2297	2761.33733269595	-1.25765596585068	0.259133366870058	-4.85331542225256	1.21414345749556e-06	7.93059946281334e-06	pta	U00096.3	2414747	2416891	b2297	phosphate acetyltransferase	K13788	GO:0019413:acetate biosynthetic process;GO:0045733:acetate catabolic process;GO:0006083:acetate metabolic process;GO:0019427:acetyl-CoA biosynthetic process from acetate;GO:0070689:L-threonine catabolic process to propionate	GO:0005829:cytosol	GO:0008959:phosphate acetyltransferase activity;GO:0008270:zinc ion binding	gnl|CDD|223357;COG0280, Pta, Phosphotransacetylase [Energy production and conversion].
gene-b1680	939.842579674309	1.48613809494773	0.306535376675523	4.84817808327831	1.24600523796214e-06	8.11702071927909e-06	sufS	U00096.3	1759303	1760523	b1680	L-cysteine desulfurase	K11717	GO:0006534:cysteine metabolic process	GO:0005737:cytoplasm	GO:0031071:cysteine desulfurase activity;GO:0030170:pyridoxal phosphate binding;GO:0009000:selenocysteine lyase activity	gnl|CDD|223594;COG0520, csdA, Selenocysteine lyase/Cysteine desulfurase [Posttranslational modification, protein turnover, chaperones].
gene-b4502	124.037079871024	-1.35567080096265	0.279630636379265	-4.84807680058328	1.24664140739781e-06	8.11702071927909e-06	yeiW	U00096.3	2265041	2265295	b4502	putative metal-chelating domain-containing protein YeiW	-	-	-	-	gnl|CDD|223799;COG0727, COG0727, Predicted Fe-S-cluster oxidoreductase [General function prediction only].
gene-b4383	1468.12287607508	-0.885694097385251	0.182739487326123	-4.84675813829231	1.2549526620679e-06	8.15818671917993e-06	deoB	U00096.3	4619603	4620826	b4383	phosphopentomutase	K01839	GO:0006015:5-phosphoribose 1-diphosphate biosynthetic process;GO:0043094:cellular metabolic compound salvage;GO:0009264:deoxyribonucleotide catabolic process	GO:0005737:cytoplasm	GO:0000287:magnesium ion binding;GO:0030145:manganese ion binding;GO:0008973:phosphopentomutase activity	gnl|CDD|223947;COG1015, DeoB, Phosphopentomutase [Carbohydrate transport and metabolism].
gene-b0869	397.002225974412	1.08669402765102	0.224291950133972	4.84499790118157	1.26613017223517e-06	8.21782589637444e-06	ybjT	U00096.3	906852	908282	b0869	putative NAD(P)-dependent oxidoreductase YbjT	-	-	GO:0016021:integral component of membrane;GO:0005886:plasma membrane	-	gnl|CDD|223774;COG0702, COG0702, Predicted nucleoside-diphosphate-sugar epimerases [Cell envelope biogenesis, outer membrane / Carbohydrate transport and metabolism].
gene-b3750	111.482640366773	-1.65894096263378	0.342429687834566	-4.84461780497037	1.26855632530246e-06	8.22056563410854e-06	rbsC	U00096.3	3935288	3936253	b3750	ribose ABC transporter membrane subunit	K10440	GO:0008643:carbohydrate transport	GO:0016021:integral component of membrane;GO:0005886:plasma membrane	GO:0022857:transmembrane transporter activity	gnl|CDD|224093;COG1172, AraH, Ribose/xylose/arabinose/galactoside ABC-type transport systems, permease components [Carbohydrate transport and metabolism].
gene-b4082	9.48140452420632	3.70813376714064	0.766068698674399	4.84047158375897	1.29531377949224e-06	8.37607994690174e-06	mdtN	U00096.3	4303078	4304109	b4082	putative multidrug efflux pump membrane fusion protein	-	GO:0006855:drug transmembrane transport;GO:0046677:response to antibiotic;GO:0015906:sulfathiazole transport	GO:0016021:integral component of membrane;GO:0005886:plasma membrane	GO:0015546:sulfathiazole transmembrane transporter activity	gnl|CDD|224482;COG1566, EmrA, Multidrug resistance efflux pump [Defense mechanisms].
gene-b2246	31.92007807664	2.01159260245823	0.415595253565667	4.84026847082454	1.29663841206304e-06	8.37607994690174e-06	yfaV	U00096.3	2358863	2360152	b2246	putative transporter YfaV	-	GO:0055085:transmembrane transport	GO:0016021:integral component of membrane;GO:0005886:plasma membrane	-	gnl|CDD|223553;COG0477, ProP, Permeases of the major facilitator superfamily [Carbohydrate transport and metabolism / Amino acid transport and metabolism / Inorganic ion transport and metabolism / General function prediction only].
gene-b4392	128.680372720765	1.17911747019626	0.243654870504897	4.83929366054909	1.30301394251069e-06	8.40403017638181e-06	slt	U00096.3	4630733	4632670	b4392	soluble lytic murein transglycosylase	-	GO:0071555:cell wall organization;GO:0000270:peptidoglycan metabolic process	GO:0016020:membrane;GO:0042597:periplasmic space	GO:0004553:hydrolase activity, hydrolyzing O-glycosyl compounds;GO:0016829:lyase activity;GO:0008933:lytic transglycosylase activity	gnl|CDD|223812;COG0741, MltE, Soluble lytic murein transglycosylase and related regulatory proteins (some contain LysM/invasin domains) [Cell envelope biogenesis, outer membrane].
gene-b0404	149.728441292361	1.2404367298407	0.256612840550958	4.83388410017766	1.33894558584069e-06	8.6222210253038e-06	acpH	U00096.3	424337	424918	b0404	acyl carrier protein phosphodiesterase	K08682	GO:0006633:fatty acid biosynthetic process	-	GO:0008770:[acyl-carrier-protein] phosphodiesterase activity	gnl|CDD|225666;COG3124, COG3124, Uncharacterized protein conserved in bacteria [Function unknown].
gene-b0152	295.952670318633	-0.899796207472646	0.1866098689366	-4.82180397317758	1.42265718323799e-06	9.14692753235457e-06	fhuD	U00096.3	170575	171465	b0152	iron(III) hydroxamate ABC transporter periplasmic binding protein	K02016	GO:0006811:ion transport;GO:0055072:iron ion homeostasis	GO:0030288:outer membrane-bounded periplasmic space	-	gnl|CDD|223687;COG0614, FepB, ABC-type Fe3+-hydroxamate transport system, periplasmic component [Inorganic ion transport and metabolism].
gene-b4414	61.9897725725375	-1.48426562117578	0.307903044807685	-4.82056168721178	1.43154580404619e-06	9.18967275148276e-06	tff	U00096.3	189712	189847	b4414	putative small RNA T44	K02967	-	-	-	-
gene-b2906	870.701059367088	-1.02215442983138	0.212062944414179	-4.82005204942837	1.43520771547488e-06	9.19878445137178e-06	ubiI	U00096.3	3051115	3052317	b2906	2-octaprenylphenol 6-hydroxylase	K18800	GO:0006744:ubiquinone biosynthetic process	-	GO:0019168:2-octaprenylphenol hydroxylase activity;GO:0071949:FAD binding;GO:0016709:oxidoreductase activity, acting on paired donors, with incorporation or reduction of molecular oxygen, NAD(P)H as one donor, and incorporation of one atom of oxygen	gnl|CDD|223727;COG0654, UbiH, 2-polyprenyl-6-methoxyphenol hydroxylase and related FAD-dependent oxidoreductases [Coenzyme metabolism / Energy production and conversion].
gene-b0578	248.9048213308	1.15282223107688	0.239421275402346	4.81503671359017	1.47172829533266e-06	9.41814269493695e-06	nfsB	U00096.3	604771	605424	b0578	NAD(P)H nitroreductase NfsB	K10679	GO:0046256:2,4,6-trinitrotoluene catabolic process	GO:0005829:cytosol;GO:0016020:membrane	GO:0004155:6,7-dihydropteridine reductase activity;GO:0010181:FMN binding;GO:0042802:identical protein binding;GO:0018545:NAD(P)H nitroreductase activity	gnl|CDD|223849;COG0778, NfnB, Nitroreductase [Energy production and conversion].
gene-b1631	198.525510466493	-1.09721005259202	0.228153649279518	-4.80908394872	1.51623524717171e-06	9.6878457693121e-06	rsxG	U00096.3	1710204	1710824	b1631	SoxR [2Fe-2S] reducing system protein RsxG	-	-	GO:0009279:cell outer membrane;GO:0016021:integral component of membrane;GO:0005886:plasma membrane	GO:0009055:electron transfer activity;GO:0010181:FMN binding	gnl|CDD|227006;COG4659, RnfG, Predicted NADH:ubiquinone oxidoreductase, subunit RnfG [Energy production and conversion].
gene-b2584	539.229548718326	1.13532440761749	0.23615032399915	4.80763434235887	1.52726784523104e-06	9.7431612770416e-06	patZ	U00096.3	2719953	2722613	b2584	peptidyl-lysine N-acetyltransferase	-	GO:0018393:internal peptidyl-lysine acetylation;GO:0051289:protein homotetramerization;GO:0032462:regulation of protein homooligomerization;GO:0009408:response to heat;GO:0006979:response to oxidative stress	-	GO:0005524:ATP binding;GO:0048037:cofactor binding;GO:0046872:metal ion binding;GO:0061733:peptide-lysine-N-acetyltransferase activity;GO:0052858:peptidyl-lysine acetyltransferase activity	gnl|CDD|223972;COG1042, COG1042, Acyl-CoA synthetase (NDP forming) [Energy production and conversion].
gene-b1300	95.0243680239116	1.50697370395204	0.313763606187566	4.80289515493133	1.56387782659703e-06	9.94803663651475e-06	puuC	U00096.3	1362743	1364230	b1300	gamma-glutamyl-gamma-aminobutyraldehyde dehydrogenase	K09472	GO:0009447:putrescine catabolic process	-	GO:0004030:aldehyde dehydrogenase [NAD(P)+] activity	gnl|CDD|223944;COG1012, PutA, NAD-dependent aldehyde dehydrogenases [Energy production and conversion].
gene-b0911	60088.3441019895	-1.24929837985703	0.260116067811612	-4.80284970616207	1.56423296698001e-06	9.94803663651475e-06	rpsA	U00096.3	961995	963668	b0911	30S ribosomal subunit protein S1	K02945	GO:0006412:translation	GO:0005840:ribosome	GO:0003723:RNA binding;GO:0003735:structural constituent of ribosome	gnl|CDD|223613;COG0539, RpsA, Ribosomal protein S1 [Translation, ribosomal structure and biogenesis].
gene-b2588	18.2996631059176	-2.53336529288026	0.527648568416529	-4.80123598265959	1.57689310226026e-06	1.00130270982532e-05	rrfG	U00096.3	2726069	2726188	b2588	5S ribosomal RNA	K01985	-	-	-	-
gene-b2453	13.8970476149428	2.94358337190112	0.614685165857102	4.78876591693352	1.67810088603297e-06	1.06392114907376e-05	eutG	U00096.3	2568324	2569511	b2453	putative alcohol dehydrogenase EutG	K04022	GO:0046336:ethanolamine catabolic process	-	GO:0004022:alcohol dehydrogenase (NAD) activity;GO:0046872:metal ion binding;GO:0016616:oxidoreductase activity, acting on the CH-OH group of donors, NAD or NADP as acceptor	gnl|CDD|224371;COG1454, EutG, Alcohol dehydrogenase, class IV [Energy production and conversion].
gene-b3075	201.73837413123	-1.2189354067229	0.254698266599533	-4.78580173707839	1.70306113192228e-06	1.07807974739895e-05	ebgR	U00096.3	3221466	3222449	b3075	DNA-binding transcriptional repressor EbgR	-	GO:0045892:negative regulation of transcription, DNA-templated	-	GO:0003677:DNA binding	gnl|CDD|224525;COG1609, PurR, Transcriptional regulators [Transcription].
gene-b2909	883.199591410812	-0.894026794377738	0.186979989334821	-4.78140360130637	1.74075473336583e-06	1.10024282222907e-05	ygfB	U00096.3	3054866	3055444	b2909	UPF0149 family protein YgfB	-	-	-	-	gnl|CDD|225621;COG3079, COG3079, Uncharacterized protein conserved in bacteria [Function unknown].
gene-b1650	200.543364505712	1.22109927277425	0.255596472266669	4.77744963357809	1.77532498736003e-06	1.12036663048475e-05	nemA	U00096.3	1726659	1727756	b1650	N-ethylmaleimide reductase	K10680	GO:0046256:2,4,6-trinitrotoluene catabolic process;GO:0018937:nitroglycerin metabolic process;GO:0006805:xenobiotic metabolic process	GO:0005829:cytosol	GO:0034567:chromate reductase activity;GO:0010181:FMN binding;GO:0008748:N-ethylmaleimide reductase activity;GO:0046857:oxidoreductase activity, acting on other nitrogenous compounds as donors, with NAD or NADP as acceptor	gnl|CDD|224814;COG1902, NemA, NADH:flavin oxidoreductases, Old Yellow Enzyme family [Energy production and conversion].
gene-b0981	169.63723006633	1.15464882187831	0.241743587804054	4.77633691287074	1.78517205552897e-06	1.12485034896771e-05	etk	U00096.3	1042030	1044210	b0981	protein-tyrosine kinase Etk	-	GO:0045226:extracellular polysaccharide biosynthetic process;GO:0009103:lipopolysaccharide biosynthetic process;GO:0038083:peptidyl-tyrosine autophosphorylation	GO:0016021:integral component of membrane;GO:0005886:plasma membrane	GO:0005524:ATP binding;GO:0042802:identical protein binding;GO:0004713:protein tyrosine kinase activity	gnl|CDD|225747;COG3206, GumC, Uncharacterized protein involved in exopolysaccharide biosynthesis [Cell envelope biogenesis, outer membrane].
gene-b3475	137.372613602488	-1.11068399239783	0.232584292311299	-4.77540413998059	1.79346708790476e-06	1.1283438642002e-05	acpT	U00096.3	3612969	3613556	b3475	holo-[acyl carrier protein] synthase 2	K06133	GO:0006633:fatty acid biosynthetic process;GO:0018070:peptidyl-serine phosphopantetheinylation	-	GO:0008897:holo-[acyl-carrier-protein] synthase activity;GO:0000287:magnesium ion binding	gnl|CDD|225002;COG2091, Sfp, Phosphopantetheinyl transferase [Coenzyme metabolism].
gene-b4261	627.866210610404	-0.867455649903602	0.181664639519918	-4.77503851160035	1.79672866925873e-06	1.12866477814691e-05	lptF	U00096.3	4486218	4487318	b4261	lipopolysaccharide transport system protein LptF	K07091	GO:0055085:transmembrane transport	GO:0043190:ATP-binding cassette (ABC) transporter complex	-	gnl|CDD|223866;COG0795, COG0795, Predicted permeases [General function prediction only].
gene-b2514	3419.45679278736	-1.03127980677493	0.216079898375138	-4.7726781367905	1.81792192568565e-06	1.13925995644884e-05	hisS	U00096.3	2639301	2640575	b2514	histidine--tRNA ligase	K01892	GO:0006427:histidyl-tRNA aminoacylation	GO:0005737:cytoplasm	GO:0005524:ATP binding;GO:0004821:histidine-tRNA ligase activity	gnl|CDD|223202;COG0124, HisS, Histidyl-tRNA synthetase [Translation, ribosomal structure and biogenesis].
gene-b3547	335.3712475652	-2.87225782328623	0.60182973969745	-4.77254218897551	1.81914985732323e-06	1.13925995644884e-05	yhjX	U00096.3	3710799	3712007	b3547	putative transporter YhjX	-	GO:0031669:cellular response to nutrient levels	GO:0016021:integral component of membrane;GO:0005886:plasma membrane	GO:0022857:transmembrane transporter activity	gnl|CDD|225133;COG2223, NarK, Nitrate/nitrite transporter [Inorganic ion transport and metabolism].
gene-b1715	17.3114703723558	-2.5179462631345	0.528188777393237	-4.76713321241184	1.86865763467889e-06	1.1684807343678e-05	pheM	U00096.3	1799226	1799270	b1715	pheST-ihfA operon leader peptide	-	-	-	-	-
gene-b4215	12.2771640003908	3.37478043763912	0.70876820397686	4.76147267710855	1.92185321752983e-06	1.19991505301482e-05	ytfI	U00096.3	4437707	4438645	b4215	protein YtfI	-	-	-	-	-
gene-b3397	90.703780730955	1.23365364412172	0.259627869669683	4.75162256537122	2.01790781832563e-06	1.25797232078598e-05	nudE	U00096.3	3525589	3526149	b3397	ADP-sugar diphosphatase NudE	K08312	-	GO:0005829:cytosol	GO:0019144:ADP-sugar diphosphatase activity;GO:0000287:magnesium ion binding	gnl|CDD|223568;COG0494, MutT, NTP pyrophosphohydrolases including oxidative damage repair enzymes [DNA replication, recombination, and repair / General function prediction only].
gene-b1667	514.670783539389	1.27966499961572	0.269558954587763	4.74725464628957	2.06196284768622e-06	1.28348582719406e-05	ydhR	U00096.3	1746700	1747005	b1667	putative monooxygenase YdhR	-	-	GO:0005829:cytosol	GO:0016491:oxidoreductase activity	-
gene-b2994	800.392886272366	-1.50163094089601	0.316606313851926	-4.74289638329295	2.10684045719559e-06	1.30943326597217e-05	hybC	U00096.3	3141286	3142989	b2994	hydrogenase 2 large subunit	K06281	-	GO:0005886:plasma membrane	GO:0008901:ferredoxin hydrogenase activity;GO:0033748:hydrogenase (acceptor) activity;GO:0016151:nickel cation binding	gnl|CDD|223451;COG0374, HyaB, Ni,Fe-hydrogenase I large subunit [Energy production and conversion].
gene-b1640	253.070789558527	1.0091842778022	0.212891487625	4.74036932646099	2.13329000797609e-06	1.32386620464719e-05	anmK	U00096.3	1718493	1719602	b1640	anhydro-N-acetylmuramic acid kinase	-	GO:0097175:1,6-anhydro-N-acetyl-beta-muramic acid catabolic process;GO:0006040:amino sugar metabolic process;GO:0005975:carbohydrate metabolic process;GO:0009254:peptidoglycan turnover	-	GO:0005524:ATP binding;GO:0016301:kinase activity;GO:0016773:phosphotransferase activity, alcohol group as acceptor	gnl|CDD|225252;COG2377, COG2377, Predicted molecular chaperone distantly related to HSP70-fold metalloproteases [Posttranslational modification, protein turnover, chaperones].
gene-b3789	290.078086772976	-0.885137340294773	0.186933451676439	-4.73503983560335	2.19012078039675e-06	1.35688671185144e-05	rffH	U00096.3	3973608	3974489	b3789	dTDP-glucose pyrophosphorylase 2	K00973	GO:0009246:enterobacterial common antigen biosynthetic process;GO:0045226:extracellular polysaccharide biosynthetic process	GO:0005829:cytosol	GO:0008879:glucose-1-phosphate thymidylyltransferase activity;GO:0042802:identical protein binding;GO:0000287:magnesium ion binding	gnl|CDD|224130;COG1209, RfbA, dTDP-glucose pyrophosphorylase [Cell envelope biogenesis, outer membrane].
gene-b4025	765.575945368332	1.16632442967525	0.246332181856637	4.73476271303455	2.19311528512312e-06	1.35688671185144e-05	pgi	U00096.3	4233758	4235407	b4025	glucose-6-phosphate isomerase	K01810	GO:0006094:gluconeogenesis;GO:0006096:glycolytic process	GO:0005737:cytoplasm	GO:0004347:glucose-6-phosphate isomerase activity	gnl|CDD|223244;COG0166, Pgi, Glucose-6-phosphate isomerase [Carbohydrate transport and metabolism].
gene-b1264	401.408846946242	-1.2091284769297	0.255462746681903	-4.73309119483977	2.21126077081015e-06	1.36605296413603e-05	trpE	U00096.3	1321384	1322946	b1264	anthranilate synthase subunit TrpE	K01657	GO:0000162:tryptophan biosynthetic process	GO:0005829:cytosol	GO:0004049:anthranilate synthase activity;GO:0046872:metal ion binding	gnl|CDD|223225;COG0147, TrpE, Anthranilate/para-aminobenzoate synthases component I [Amino acid transport and metabolism / Coenzyme metabolism].
gene-b3852	10.8161616819255	-3.20745309332211	0.678323060122545	-4.72850369076742	2.26180515433876e-06	1.39517665309738e-05	ileT	U00096.3	4037141	4037217	b3852	tRNA-Ile	K14227	-	-	-	-
gene-b2364	13.5454961546439	2.92118678934418	0.618069783041439	4.72630578212287	2.28641267276767e-06	1.40823795550946e-05	dsdC	U00096.3	2476694	2477629	b2364	DNA-binding transcriptional dual regulator DsdC	-	-	-	GO:0003677:DNA binding;GO:0003700:DNA-binding transcription factor activity	gnl|CDD|223656;COG0583, LysR, Transcriptional regulator [Transcription].
gene-b3636	45.5932405044189	-1.55265347427784	0.328722931676444	-4.72328920394908	2.32060477707378e-06	1.42715454206247e-05	rpmG	U00096.3	3811250	3811417	b3636	50S ribosomal subunit protein L33	K02913	GO:0006412:translation	GO:0005840:ribosome	GO:0003735:structural constituent of ribosome	gnl|CDD|223345;COG0267, RpmG, Ribosomal protein L33 [Translation, ribosomal structure and biogenesis].
gene-b4051	80.7349429168076	1.34578581418817	0.285384300486	4.71569673558195	2.40885004803042e-06	1.47920702051209e-05	qorA	U00096.3	4263248	4264231	b4051	putative quinone oxidoreductase 1	-	-	GO:0005737:cytoplasm;GO:0005829:cytosol	GO:0003960:NADPH:quinone reductase activity;GO:0008270:zinc ion binding	gnl|CDD|223677;COG0604, Qor, NADPH:quinone reductase and related Zn-dependent oxidoreductases [Energy production and conversion / General function prediction only].
gene-b1201	90.6099311359378	1.31737847130943	0.279809672062965	4.70812342402868	2.50007714807031e-06	1.53293220648496e-05	dhaR	U00096.3	1251066	1252985	b1201	DNA-binding transcriptional dual regulator DhaR	-	GO:0006071:glycerol metabolic process;GO:0006355:regulation of transcription, DNA-templated;GO:0006351:transcription, DNA-templated	-	GO:0005524:ATP binding;GO:0043565:sequence-specific DNA binding;GO:0008134:transcription factor binding	gnl|CDD|225822;COG3284, AcoR, Transcriptional activator of acetoin/glycerol metabolism [Secondary metabolites biosynthesis, transport, and catabolism / Transcription].
gene-b4506	17.3090101045528	-2.79879882204012	0.59480060005016	-4.70544048174145	2.53318403862303e-06	1.5509135711092e-05	ykgO	U00096.3	312374	312514	b4506	50S ribosomal subunit protein L36B	K02919	GO:0006412:translation	GO:0005840:ribosome	GO:0003735:structural constituent of ribosome	gnl|CDD|223335;COG0257, RpmJ, Ribosomal protein L36 [Translation, ribosomal structure and biogenesis].
gene-b3583	30.3775933612049	2.00807654334459	0.426808790747692	4.70486219327114	2.54037491098451e-06	1.55299819446475e-05	sgbE	U00096.3	3750086	3750781	b3583	L-ribulose-5-phosphate 4-epimerase SgbE	-	GO:0019572:L-arabinose catabolic process;GO:0019324:L-lyxose metabolic process;GO:0019323:pentose catabolic process	-	GO:0008742:L-ribulose-phosphate 4-epimerase activity;GO:0008270:zinc ion binding	gnl|CDD|223313;COG0235, AraD, Ribulose-5-phosphate 4-epimerase and related epimerases and aldolases [Carbohydrate transport and metabolism].
gene-b1612	121.755785412053	1.13779897656494	0.242157968345066	4.69858160910742	2.61974507045881e-06	1.5991360534259e-05	fumA	U00096.3	1686731	1688377	b1612	fumarase A	K01676	GO:0006099:tricarboxylic acid cycle	-	GO:0051539:4 iron, 4 sulfur cluster binding;GO:0004333:fumarate hydratase activity;GO:0046872:metal ion binding;GO:0050163:oxaloacetate tautomerase activity	gnl|CDD|224862;COG1951, TtdA, Tartrate dehydratase alpha subunit/Fumarate hydratase class I, N-terminal domain [Energy production and conversion].
gene-b0633	1097.84186577794	-0.844755104603953	0.179862879763867	-4.69666173316579	2.64447856374398e-06	1.6118352256282e-05	rlpA	U00096.3	664102	665190	b0633	rare lipoprotein RlpA	-	GO:0071555:cell wall organization;GO:0000270:peptidoglycan metabolic process	GO:0009279:cell outer membrane;GO:0005886:plasma membrane	GO:0016829:lyase activity;GO:0008932:lytic endotransglycosylase activity;GO:0042834:peptidoglycan binding	gnl|CDD|223868;COG0797, RlpA, Lipoproteins [Cell envelope biogenesis, outer membrane].
gene-b0915	356.939345417007	-0.88302368039124	0.188342643890136	-4.68838953384516	2.75363490076272e-06	1.67587690844639e-05	lpxK	U00096.3	968366	969352	b0915	tetraacyldisaccharide 4'-kinase	K00912	GO:0009245:lipid A biosynthetic process;GO:0009244:lipopolysaccharide core region biosynthetic process	GO:0016020:membrane;GO:0005886:plasma membrane	GO:0005524:ATP binding;GO:0016301:kinase activity;GO:0009029:tetraacyldisaccharide 4'-kinase activity	gnl|CDD|224577;COG1663, LpxK, Tetraacyldisaccharide-1-P 4'-kinase [Cell envelope biogenesis, outer membrane].
gene-b4342	93.2206587977751	-1.28990001020092	0.275322576707245	-4.68504989902261	2.79891735186046e-06	1.70091244108617e-05	yjiT	U00096.3	4572414	4573931	b4342	putative uncharacterized protein YjiT	-	-	-	-	-
gene-b0335	40.9119074656414	1.77266497299086	0.378746228844956	4.68035016057287	2.86385357065922e-06	1.73779990337931e-05	prpE	U00096.3	352706	354592	b0335	propionyl-CoA synthetase	K01908	GO:0019629:propionate catabolic process, 2-methylcitrate cycle	-	GO:0005524:ATP binding;GO:0050218:propionate-CoA ligase activity	gnl|CDD|223442;COG0365, Acs, Acyl-coenzyme A synthetases/AMP-(fatty) acid ligases [Lipid metabolism].
gene-b1632	223.28303317795	-1.17167267860861	0.250395166332122	-4.67929431614713	2.87863975028112e-06	1.74419206139633e-05	rsxE	U00096.3	1710828	1711523	b1632	SoxR [2Fe-2S] reducing system protein RsxE	-	GO:0022900:electron transport chain	GO:0016021:integral component of membrane;GO:0005886:plasma membrane	-	gnl|CDD|227007;COG4660, RnfE, Predicted NADH:ubiquinone oxidoreductase, subunit RnfE [Energy production and conversion].
gene-b2022	2511.37500900575	-1.45267363351404	0.310790778676968	-4.67412076927781	2.95215583804098e-06	1.7860978241363e-05	hisB	U00096.3	2093468	2094535	b2022	imidazoleglycerol-phosphate dehydratase/histidinol-phosphatase	K01089	GO:0000105:histidine biosynthetic process	GO:0005737:cytoplasm	GO:0004401:histidinol-phosphatase activity;GO:0004424:imidazoleglycerol-phosphate dehydratase activity;GO:0046872:metal ion binding	gnl|CDD|223209;COG0131, HisB, Imidazoleglycerol-phosphate dehydratase [Amino acid transport and metabolism].
gene-b0590	338.506755339617	-1.00468719537747	0.215108079021369	-4.67061581298239	3.00298118546316e-06	1.81417213884681e-05	fepD	U00096.3	621185	622189	b0590	ferric enterobactin ABC transporter membrane subunit FebD	K02015	GO:0015685:ferric-enterobactin import into cell	GO:0016021:integral component of membrane;GO:0005886:plasma membrane	GO:0015620:ferric-enterobactin transmembrane transporter activity	gnl|CDD|223682;COG0609, FepD, ABC-type Fe3+-siderophore transport system, permease component [Inorganic ion transport and metabolism].
gene-b0892	975.550627363283	-0.840011717874377	0.180010625063643	-4.66645631377253	3.06438760569062e-06	1.84854675860925e-05	rarA	U00096.3	937994	939337	b0892	replication-associated recombination protein A	-	GO:0006260:DNA replication	-	GO:0005524:ATP binding;GO:0003677:DNA binding	gnl|CDD|225165;COG2256, MGS1, ATPase related to the helicase subunit of the Holliday junction resolvase [DNA replication, recombination, and repair].
gene-b2442	315.110792054757	0.842044866313334	0.180458374450191	4.66614458253226	3.06903787661605e-06	1.84863338764743e-05	intZ	U00096.3	2558858	2560066	b2442	CPZ-55 prophage%3B putative phage integrase IntZ	-	GO:0015074:DNA integration;GO:0006310:DNA recombination;GO:0075713:establishment of integrated proviral latency;GO:0046718:viral entry into host cell;GO:0044826:viral genome integration into host DNA	-	GO:0003677:DNA binding	gnl|CDD|223655;COG0582, XerC, Integrase [DNA replication, recombination, and repair].
gene-b3907	59.2969645135126	1.67867286525077	0.359784245380704	4.66577646687806	3.07453798281563e-06	1.84923090989878e-05	rhaT	U00096.3	4099491	4100525	b3907	rhamnose/lyxose:H(+) symporter	-	-	GO:0016021:integral component of membrane;GO:0005886:plasma membrane	GO:0015153:rhamnose transmembrane transporter activity;GO:0015293:symporter activity	-
gene-b1511	72.0632303658899	1.30239307540719	0.279167154582092	4.66528047454884	3.08196368050373e-06	1.85098316506974e-05	lsrK	U00096.3	1598617	1600209	b1511	autoinducer-2 kinase	K11216	GO:0005975:carbohydrate metabolic process;GO:0009372:quorum sensing	GO:0005737:cytoplasm	GO:0071518:autoinducer-2 kinase activity;GO:0016773:phosphotransferase activity, alcohol group as acceptor	gnl|CDD|223996;COG1070, XylB, Sugar (pentulose and hexulose) kinases [Carbohydrate transport and metabolism].
gene-b2231	8002.10508365773	-1.14407618412709	0.245274928773123	-4.66446444343013	3.09421825705173e-06	1.85562621205062e-05	gyrA	U00096.3	2336793	2339420	b2231	DNA gyrase subunit A	-	GO:0006265:DNA topological change;GO:0006261:DNA-dependent DNA replication;GO:0046677:response to antibiotic;GO:0042493:response to drug;GO:0006351:transcription, DNA-templated	GO:0005694:chromosome;GO:0005737:cytoplasm;GO:0005829:cytosol;GO:0016020:membrane	GO:0005524:ATP binding;GO:0003677:DNA binding;GO:0034335:DNA supercoiling activity;GO:0003918:DNA topoisomerase type II (ATP-hydrolyzing) activity;GO:0008094:DNA-dependent ATPase activity;GO:0042802:identical protein binding	gnl|CDD|223266;COG0188, GyrA, Type IIA topoisomerase (DNA gyrase/topo II, topoisomerase IV), A subunit [DNA replication, recombination, and repair].
gene-b1301	52.9571487347583	1.90439763198812	0.408622158086132	4.6605344186614	3.15389413043529e-06	1.88865309825483e-05	puuB	U00096.3	1364232	1365512	b1301	gamma-glutamylputrescine oxidase	K09471	GO:0055114:oxidation-reduction process;GO:0009447:putrescine catabolic process	-	GO:0016491:oxidoreductase activity	gnl|CDD|223737;COG0665, DadA, Glycine/D-amino acid oxidases (deaminating) [Amino acid transport and metabolism].
gene-b3180	360.427826486771	-0.982502514529536	0.210831760870907	-4.66012573471378	3.16016282401091e-06	1.88964838252081e-05	yhbY	U00096.3	3327790	3328083	b3180	ribosome assembly factor YhbY	-	-	-	GO:0003723:RNA binding	gnl|CDD|224451;COG1534, COG1534, Predicted RNA-binding protein containing KH domain, possibly ribosomal protein [Translation, ribosomal structure and biogenesis].
gene-b2735	138.331149191898	1.13227316519195	0.242995312569069	4.65965023448803	3.16747143663129e-06	1.89126169331318e-05	ygbI	U00096.3	2860467	2861234	b2735	putative DeoR-type DNA-binding transcriptional regulator YgbI	-	GO:0006351:transcription, DNA-templated	-	GO:0003677:DNA binding;GO:0003700:DNA-binding transcription factor activity	gnl|CDD|224268;COG1349, GlpR, Transcriptional regulators of sugar metabolism [Transcription / Carbohydrate transport and metabolism].
gene-b2089	49.8697088439853	-1.61296592929108	0.346217540174438	-4.6588221049644	3.18023881364954e-06	1.89612494383581e-05	insF5	U00096.3	2170532	2171398	b2089	IS3 element protein InsF	-	GO:0015074:DNA integration;GO:0006310:DNA recombination;GO:0032196:transposition	-	GO:0003677:DNA binding	gnl|CDD|225361;COG2801, Tra5, Transposase and inactivated derivatives [DNA replication, recombination, and repair].
gene-b3132	17.8841846229768	2.68333837652146	0.576040857254041	4.65824314843361	3.18919396106219e-06	1.89870444532324e-05	kbaZ	U00096.3	3278914	3280194	b3132	tagatose-1%2C6-bisphosphate aldolase 1 subunit KbaZ	K16371	GO:2001059:D-tagatose 6-phosphate catabolic process;GO:0019402:galactitol metabolic process	-	GO:0003824:catalytic activity	gnl|CDD|226939;COG4573, GatZ, Predicted tagatose 6-phosphate kinase [Carbohydrate transport and metabolism].
gene-b4095	18.6029516349814	2.69014219801679	0.577726985911732	4.65642468435393	3.2174790474873e-06	1.91276797866564e-05	phnM	U00096.3	4316082	4317218	b4095	RPnTP hydrolase	K06162	GO:0019700:organic phosphonate catabolic process	-	GO:0016810:hydrolase activity, acting on carbon-nitrogen (but not peptide) bonds	gnl|CDD|225985;COG3454, COG3454, Metal-dependent hydrolase involved in phosphonate metabolism [Inorganic ion transport and metabolism].
gene-b3897	33.6435599762624	1.99558900299231	0.428860669215144	4.65323389679083	3.26769224454942e-06	1.93980804444887e-05	frvR	U00096.3	4088107	4089855	b3897	putative transcriptional regulator FrvR	-	GO:0006351:transcription, DNA-templated	-	GO:0003677:DNA binding;GO:0016301:kinase activity	gnl|CDD|226234;COG3711, BglG, Transcriptional antiterminator [Transcription].
gene-b2485	16.9054614268176	2.71861210266963	0.584403446316083	4.6519439948669	3.28820393264712e-06	1.94916366065296e-05	hyfE	U00096.3	2606262	2606912	b2485	hydrogenase 4 component E	-	-	GO:0016021:integral component of membrane;GO:0005886:plasma membrane	GO:0016491:oxidoreductase activity	gnl|CDD|226688;COG4237, HyfE, Hydrogenase 4 membrane component (E) [Energy production and conversion].
gene-b1531	42.0317783513669	1.7417633600391	0.374684281165125	4.64861604181226	3.34169603456783e-06	1.97801401642096e-05	marA	U00096.3	1619574	1619957	b1531	DNA-binding transcriptional dual regulator MarA	K13632	GO:0046677:response to antibiotic	-	GO:0003700:DNA-binding transcription factor activity;GO:0043565:sequence-specific DNA binding	gnl|CDD|225117;COG2207, AraC, AraC-type DNA-binding domain-containing proteins [Transcription].
gene-b2038	70.7109437865346	-1.7032844942243	0.366478324218566	-4.64770869561296	3.35642449940114e-06	1.98262743902263e-05	rfbC	U00096.3	2109581	2110138	b2038	dTDP-4-dehydrorhamnose 3%2C5-epimerase	K01790	GO:0006974:cellular response to DNA damage stimulus;GO:0019305:dTDP-rhamnose biosynthetic process;GO:0045226:extracellular polysaccharide biosynthetic process;GO:0009103:lipopolysaccharide biosynthetic process;GO:0009243:O antigen biosynthetic process;GO:0046677:response to antibiotic;GO:0009411:response to UV	GO:0005829:cytosol	GO:0008830:dTDP-4-dehydrorhamnose 3,5-epimerase activity	gnl|CDD|224810;COG1898, RfbC, dTDP-4-dehydrorhamnose 3,5-epimerase and related enzymes [Cell envelope biogenesis, outer membrane].
gene-b4492	564.801414454175	-0.811309954779602	0.174567712186661	-4.64753730582255	3.35921355937375e-06	1.98262743902263e-05	ydbA	U00096.3	1470519	1474013	b4492	putative outer membrane protein%2C N-terminal fragment;putative outer membrane protein%2C N-terminal fragment;putative outer membrane protein%2C N-terminal fragment	-	-	GO:0005576:extracellular region	-	gnl|CDD|225751;COG3210, FhaB, Large exoproteins involved in heme utilization or adhesion [Intracellular trafficking and secretion].
gene-b3146	145.879445009699	1.01924700375678	0.219322889077995	4.64724410681239	3.36398999892675e-06	1.98262743902263e-05	rsmI	U00096.3	3292475	3293335	b3146	16S rRNA 2'-O-ribose C1402 methyltransferase	-	GO:0000453:enzyme-directed rRNA 2'-O-methylation	GO:0005737:cytoplasm	GO:0070677:rRNA (cytosine-2'-O-)-methyltransferase activity	gnl|CDD|223390;COG0313, COG0313, Predicted methyltransferases [General function prediction only].
gene-b0569	192.98721656682	-1.06439947517079	0.229303462181665	-4.64188139613664	3.45251029414567e-06	2.03187908559333e-05	nfrB	U00096.3	590941	593178	b0569	bacteriophage N4 adsorption protein	-	-	GO:0016021:integral component of membrane;GO:0005886:plasma membrane	-	-
gene-b0926	1412.87801994952	0.961271841294931	0.207308074584585	4.63692426462972	3.53631910608333e-06	2.07822076979281e-05	mepK	U00096.3	983075	983623	b0926	peptidoglycan LD-endopeptidase	-	-	-	-	gnl|CDD|225650;COG3108, COG3108, Uncharacterized protein conserved in bacteria [Function unknown].
gene-b3857	43.9783695464795	1.69759468043849	0.36633966144438	4.63393636862941	3.58777315610759e-06	2.10544284497187e-05	mobA	U00096.3	4041415	4041999	b3857	molybdenum cofactor guanylyltransferase	K03752	GO:1902758:bis(molybdopterin guanine dinucleotide)molybdenum biosynthetic process	GO:0005737:cytoplasm	GO:0005525:GTP binding;GO:0000287:magnesium ion binding;GO:0061603:molybdenum cofactor guanylyltransferase activity	gnl|CDD|223817;COG0746, MobA, Molybdopterin-guanine dinucleotide biosynthesis protein A [Coenzyme metabolism].
gene-b2223	16.0353699155617	2.81840182800766	0.608264886089854	4.63351065047558	3.59516254336193e-06	2.10676525041009e-05	atoE	U00096.3	2324756	2326078	b2223	short chain fatty acid transporter	K02106	-	GO:0016021:integral component of membrane;GO:0005886:plasma membrane	-	gnl|CDD|224942;COG2031, AtoE, Short chain fatty acids transporter [Lipid metabolism].
gene-b2159	187.664285259622	0.975955274482546	0.210705831465365	4.63183798803864	3.62433726237467e-06	2.1208318759288e-05	nfo	U00096.3	2250840	2251697	b2159	endonuclease IV	K01151	GO:0006281:DNA repair	-	GO:0008833:deoxyribonuclease IV (phage-T4-induced) activity;GO:0003677:DNA binding;GO:0008270:zinc ion binding	gnl|CDD|223721;COG0648, Nfo, Endonuclease IV [DNA replication, recombination, and repair].
gene-b3065	793.713230505753	-1.08535626367855	0.234503044744044	-4.62832482564649	3.68635493562798e-06	2.15404956494957e-05	rpsU	U00096.3	3210781	3210996	b3065	30S ribosomal subunit protein S21	K02970	GO:0006412:translation	GO:0005840:ribosome	GO:0003735:structural constituent of ribosome	gnl|CDD|223898;COG0828, RpsU, Ribosomal protein S21 [Translation, ribosomal structure and biogenesis].
gene-b1176	259.160297520616	0.986928557611752	0.213455535720418	4.62357911815611	3.77174784323438e-06	2.20081218391855e-05	minC	U00096.3	1225385	1226080	b1176	Z-ring positioning protein MinC	-	GO:0000902:cell morphogenesis;GO:0000917:division septum assembly;GO:1901891:regulation of cell septum assembly	-	-	gnl|CDD|223919;COG0850, MinC, Septum formation inhibitor [Cell division and chromosome partitioning].
gene-b4094	18.9372245946864	2.4022009634461	0.520196334419553	4.61787368441673	3.87692115509485e-06	2.25896741167601e-05	phnN	U00096.3	4315525	4316082	b4094	ribose 1%2C5-bisphosphate phosphokinase	K05774	GO:0006015:5-phosphoribose 1-diphosphate biosynthetic process;GO:0019634:organic phosphonate metabolic process	-	GO:0005524:ATP binding;GO:0033863:ribose 1,5-bisphosphate phosphokinase activity	gnl|CDD|226232;COG3709, COG3709, Uncharacterized component of phosphonate metabolism [Inorganic ion transport and metabolism].
gene-b1528	306.477009233873	0.881908583162253	0.191031518745775	4.6165606018968	3.90152126801657e-06	2.27007662998638e-05	ydeA	U00096.3	1617028	1618218	b1528	L-arabinose exporter	-	-	GO:0016021:integral component of membrane;GO:0005886:plasma membrane	GO:0015144:carbohydrate transmembrane transporter activity	gnl|CDD|225371;COG2814, AraJ, Arabinose efflux permease [Carbohydrate transport and metabolism].
gene-b0891	660.40098747457	-0.937866833496369	0.203352075530496	-4.6120347237652	3.98746361468224e-06	2.31679543164682e-05	lolA	U00096.3	937372	937983	b0891	outer membrane lipoprotein carrier protein	-	GO:0042953:lipoprotein transport	GO:0042597:periplasmic space	GO:0008565:protein transporter activity	gnl|CDD|225390;COG2834, LolA, Outer membrane lipoprotein-sorting protein [Cell envelope biogenesis, outer membrane].
gene-b1133	1181.54113892217	-0.912193309429219	0.197979345961527	-4.60751754178683	4.07504835347588e-06	2.36433498528403e-05	mnmA	U00096.3	1192667	1193773	b1133	tRNA-specific 2-thiouridylase	K00566	GO:0006400:tRNA modification	GO:0005737:cytoplasm	GO:0005524:ATP binding;GO:0016783:sulfurtransferase activity;GO:0000049:tRNA binding	gnl|CDD|223558;COG0482, TrmU, Predicted tRNA(5-methylaminomethyl-2-thiouridylate) methyltransferase, contains the PP-loop ATPase domain [Translation, ribosomal structure and biogenesis].
gene-b4059	211.507371923652	-1.08551410915898	0.236126714836774	-4.59716771102903	4.28272880790315e-06	2.48132112570886e-05	ssb	U00096.3	4274125	4274661	b4059	ssDNA-binding protein	K03111	GO:0006310:DNA recombination;GO:0006281:DNA repair;GO:0006260:DNA replication	-	GO:0003697:single-stranded DNA binding	gnl|CDD|223702;COG0629, Ssb, Single-stranded DNA-binding protein [DNA replication, recombination, and repair].
gene-b1255	188.564574880173	-1.02045792421012	0.222118256106705	-4.59421004872239	4.34391659385896e-06	2.51322226629188e-05	yciC	U00096.3	1312920	1313663	b1255	putative inner membrane protein	-	-	GO:0016021:integral component of membrane;GO:0005886:plasma membrane	-	-
gene-b2148	26.7504111371414	2.09677429809613	0.456741552537062	4.59072376149965	4.41711623945689e-06	2.55197335412002e-05	mglC	U00096.3	2236743	2237753	b2148	D-galactose/methyl-galactoside ABC transporter membrane subunit	K10541	GO:0006974:cellular response to DNA damage stimulus;GO:0015757:galactose transmembrane transport;GO:0015765:methylgalactoside transport	GO:0016021:integral component of membrane;GO:0005886:plasma membrane	GO:0005354:galactose transmembrane transporter activity;GO:0015592:methylgalactoside transmembrane transporter activity	gnl|CDD|226667;COG4211, MglC, ABC-type glucose/galactose transport system, permease component [Carbohydrate transport and metabolism].
gene-b3741	1368.84700195329	-0.832380414796297	0.181406714372996	-4.58847632885744	4.46492924368446e-06	2.57596902357154e-05	mnmG	U00096.3	3923744	3925633	b3741	5-carboxymethylaminomethyluridine-tRNA synthase subunit MnmG	-	GO:0002098:tRNA wobble uridine modification	GO:0005737:cytoplasm	GO:0050660:flavin adenine dinucleotide binding	gnl|CDD|223522;COG0445, GidA, Flavin-dependent tRNA uridine 5-carboxymethylaminomethyl modification enzyme GidA [Cell cycle control, cell division, chromosome partitioning].
gene-b1130	270.913613097321	-1.10082559154963	0.239933909345388	-4.58803674125518	4.47433904737747e-06	2.57650210220994e-05	phoP	U00096.3	1189776	1190447	b1130	DNA-binding transcriptional dual regulator PhoP	K07660	GO:0000160:phosphorelay signal transduction system;GO:0045893:positive regulation of transcription, DNA-templated	GO:0005829:cytosol;GO:0032993:protein-DNA complex	GO:0001216:bacterial-type RNA polymerase transcriptional activator activity, sequence-specific DNA binding;GO:0042802:identical protein binding;GO:0000976:transcription regulatory region sequence-specific DNA binding	gnl|CDD|223816;COG0745, OmpR, Response regulators consisting of a CheY-like receiver domain and a winged-helix DNA-binding domain [Signal transduction mechanisms / Transcription].
gene-b2660	88.1540820892186	1.5136653913369	0.32992938259054	4.58784658538715	4.4784154043776e-06	2.57650210220994e-05	lhgD	U00096.3	2789982	2791250	b2660	L-2-hydroxyglutarate dehydrogenase	-	GO:0019477:L-lysine catabolic process	GO:0005737:cytoplasm;GO:0005886:plasma membrane	GO:0047545:2-hydroxyglutarate dehydrogenase activity;GO:0050660:flavin adenine dinucleotide binding;GO:0034419:L-2-hydroxyglutarate oxidase activity;GO:0016901:oxidoreductase activity, acting on the CH-OH group of donors, quinone or similar compound as acceptor	gnl|CDD|223652;COG0579, COG0579, Predicted dehydrogenase [General function prediction only].
gene-b0109	228.553669879394	-1.18175178437703	0.257820051713984	-4.58363023558783	4.56972039372814e-06	2.62534916737715e-05	nadC	U00096.3	117752	118645	b0109	quinolinate phosphoribosyltransferase (decarboxylating)	K00767	GO:0034628:'de novo' NAD biosynthetic process from aspartate;GO:0009435:NAD biosynthetic process	GO:0005737:cytoplasm;GO:0005829:cytosol	GO:0004514:nicotinate-nucleotide diphosphorylase (carboxylating) activity	gnl|CDD|223235;COG0157, NadC, Nicotinate-nucleotide pyrophosphorylase [Coenzyme metabolism].
gene-b1252	1052.45711893636	-1.1489048347641	0.250689253100055	-4.5829839953512	4.58387136885264e-06	2.62979585385084e-05	tonB	U00096.3	1311089	1311808	b1252	Ton complex subunit TonB	-	GO:0015889:cobalamin transport;GO:0042914:colicin transport;GO:0015031:protein transport;GO:0098002:receptor-mediated bacteriophage irreversible attachment to host cell;GO:0015891:siderophore transport	GO:0071575:integral component of external side of plasma membrane;GO:0030288:outer membrane-bounded periplasmic space;GO:0005886:plasma membrane;GO:0098797:plasma membrane protein complex	GO:0031992:energy transducer activity;GO:0019904:protein domain specific binding;GO:0015343:siderophore transmembrane transporter activity	gnl|CDD|223880;COG0810, TonB, Periplasmic protein TonB, links inner and outer membranes [Cell envelope biogenesis, outer membrane].
gene-b3092	76.6308563501622	-1.29211014500817	0.282139203603704	-4.57969019726549	4.65665162985505e-06	2.66781913207617e-05	uxaC	U00096.3	3243329	3244741	b3092	D-glucoronate/D-galacturonate isomerase	K01812	GO:0006064:glucuronate catabolic process	-	GO:0008880:glucuronate isomerase activity	gnl|CDD|224816;COG1904, UxaC, Glucuronate isomerase [Carbohydrate transport and metabolism].
gene-b0172	720.332862135387	-0.862871176205911	0.188510887948152	-4.57730153201142	4.7101230067156e-06	2.69468961974162e-05	frr	U00096.3	192872	193429	b0172	ribosome-recycling factor	-	GO:0006415:translational termination	GO:0005737:cytoplasm	-	gnl|CDD|223311;COG0233, Frr, Ribosome recycling factor [Translation, ribosomal structure and biogenesis].
gene-b4277	17.3706815194403	2.51859412189215	0.550273415149166	4.57698673523855	4.7172135861575e-06	2.69498748334513e-05	yjgZ	U00096.3	4501260	4501589	b4277	KpLE2 phage-like element%3B uncharacterized protein YjgZ	-	-	-	-	-
gene-b0117	13.9014126880198	2.90660064635007	0.636772285546316	4.56458409438526	5.00485553259111e-06	2.85534317033223e-05	yacH	U00096.3	129407	131260	b0117	DUF3300 domain-containing protein YacH	-	-	-	-	gnl|CDD|226203;COG3678, CpxP, P pilus assembly/Cpx signaling pathway, periplasmic inhibitor/zinc-resistance associated protein [Intracellular trafficking and secretion / Cell motility and secretio / Signal transduction mechanisms / Inorganic ion transport and metabolism].
gene-b4108	19.6606292665483	-2.46700228592093	0.541554554255002	-4.55540862234036	5.22838406890557e-06	2.97872659036815e-05	yjdM	U00096.3	4326399	4326734	b4108	zinc ribbon domain-containing protein YjdM	K06193	-	-	-	gnl|CDD|225380;COG2824, PhnA, Uncharacterized Zn-ribbon-containing protein involved in phosphonate metabolism [Inorganic ion transport and metabolism].
gene-b4251	113.448212768772	1.37529606258882	0.302096972751274	4.55249865651962	5.30124995904922e-06	3.01605094757558e-05	bdcR	U00096.3	4474124	4474717	b4251	putative transcriptional regulator BdcR	-	GO:0045892:negative regulation of transcription, DNA-templated	-	GO:0003677:DNA binding	gnl|CDD|224228;COG1309, AcrR, Transcriptional regulator [Transcription].
gene-b1825	123.238267180152	-1.46540894484014	0.322068665020138	-4.54998919174118	5.36486711898857e-06	3.04801730222868e-05	yebO	U00096.3	1908261	1908548	b1825	uncharacterized protein YebO	-	-	GO:0016021:integral component of membrane;GO:0005886:plasma membrane	-	-
gene-b0252	37.2085472340516	1.90705573893449	0.419303163226424	4.54815490601171	5.41182959362488e-06	3.07044605712991e-05	yafZ	U00096.3	267184	268005	b0252	CP4-6 prophage%3B DUF932 domain-containing protein YafZ	-	-	-	-	-
gene-b0045	16.6563656216263	2.41703255544044	0.532065793733412	4.54273246637516	5.55297067563265e-06	3.14617205959187e-05	yaaU	U00096.3	45807	47138	b0045	putative transporter YaaU	-	GO:0006979:response to oxidative stress	GO:0016021:integral component of membrane;GO:0005886:plasma membrane	GO:0022857:transmembrane transporter activity	gnl|CDD|223553;COG0477, ProP, Permeases of the major facilitator superfamily [Carbohydrate transport and metabolism / Amino acid transport and metabolism / Inorganic ion transport and metabolism / General function prediction only].
gene-b2750	190.62264945231	-1.31746783458183	0.290621402557528	-4.5332787708952	5.80750874019927e-06	3.28584839342033e-05	cysC	U00096.3	2873387	2873992	b2750	adenylyl-sulfate kinase	K00860	GO:0070814:hydrogen sulfide biosynthetic process;GO:0000103:sulfate assimilation	-	GO:0004020:adenylylsulfate kinase activity;GO:0005524:ATP binding	gnl|CDD|223603;COG0529, CysC, Adenylylsulfate kinase and related kinases [Inorganic ion transport and metabolism].
gene-b0921	189.388621571094	-0.99081621905901	0.218942199986115	-4.52546936644396	6.02616103529741e-06	3.40486398991598e-05	cmoM	U00096.3	973537	974322	b0921	tRNA cmo(5)U34 methyltransferase	-	GO:0030488:tRNA methylation;GO:0002098:tRNA wobble uridine modification	-	GO:0097697:tRNA 5-carboxymethoxyuridine methyltransferase activity	gnl|CDD|225137;COG2227, UbiG, 2-polyprenyl-3-methyl-5-hydroxy-6-metoxy-1,4-benzoquinol methylase [Coenzyme metabolism].
gene-b2997	275.210662402133	-2.70369527761924	0.59782164706509	-4.52257841597506	6.10908426448302e-06	3.44696886559964e-05	hybO	U00096.3	3145143	3146261	b2997	hydrogenase 2 small subunit	K06282	-	GO:0009375:ferredoxin hydrogenase complex;GO:0042597:periplasmic space;GO:0005886:plasma membrane	GO:0051538:3 iron, 4 sulfur cluster binding;GO:0051539:4 iron, 4 sulfur cluster binding;GO:0008901:ferredoxin hydrogenase activity;GO:0033748:hydrogenase (acceptor) activity;GO:0046872:metal ion binding	gnl|CDD|224654;COG1740, HyaA, Ni,Fe-hydrogenase I small subunit [Energy production and conversion].
gene-b1775	17.4247277404296	2.78943339466768	0.617059192519515	4.52052806032779	6.16855676521595e-06	3.47574448501591e-05	ydjK	U00096.3	1858850	1860229	b1775	putative transporter YdjK	-	-	GO:0016021:integral component of membrane;GO:0005886:plasma membrane	GO:0022857:transmembrane transporter activity	gnl|CDD|223553;COG0477, ProP, Permeases of the major facilitator superfamily [Carbohydrate transport and metabolism / Amino acid transport and metabolism / Inorganic ion transport and metabolism / General function prediction only].
gene-b3926	73.0439395808718	1.43417207248657	0.317318700630574	4.51965821628724	6.1939544363272e-06	3.48526764030373e-05	glpK	U00096.3	4115714	4117222	b3926	glycerol kinase	K00864	GO:0019563:glycerol catabolic process;GO:0006071:glycerol metabolic process;GO:0006072:glycerol-3-phosphate metabolic process	-	GO:0005524:ATP binding;GO:0004370:glycerol kinase activity;GO:0046872:metal ion binding	gnl|CDD|223628;COG0554, GlpK, Glycerol kinase [Energy production and conversion].
gene-b3666	53.3371214123054	1.69649418717517	0.375930260939791	4.51278964064795	6.39804723805024e-06	3.59140287517038e-05	uhpT	U00096.3	3845776	3847167	b3666	hexose-6-phosphate:phosphate antiporter	K07784	GO:0008643:carbohydrate transport;GO:0006817:phosphate ion transport	GO:0016021:integral component of membrane;GO:0005886:plasma membrane	GO:0022857:transmembrane transporter activity	gnl|CDD|225180;COG2271, UhpC, Sugar phosphate permease [Carbohydrate transport and metabolism].
gene-b0153	742.990438881124	-0.935989455636716	0.207411278715034	-4.51272207295288	6.4000865474148e-06	3.59140287517038e-05	fhuB	U00096.3	171462	173444	b0153	iron(III) hydroxamate ABC transporter membrane subunit	K02015	GO:0006811:ion transport;GO:0055072:iron ion homeostasis	GO:0043190:ATP-binding cassette (ABC) transporter complex;GO:0005887:integral component of plasma membrane;GO:0005886:plasma membrane	GO:0005215:transporter activity	gnl|CDD|223682;COG0609, FepD, ABC-type Fe3+-siderophore transport system, permease component [Inorganic ion transport and metabolism].
gene-b2727	163.670224514394	-1.38620026019813	0.307503991611451	-4.50790980934542	6.54693931486012e-06	3.66879031004866e-05	hypB	U00096.3	2851001	2851873	b2727	hydrogenase isoenzymes nickel incorporation protein HypB	-	GO:0051604:protein maturation	-	GO:0005525:GTP binding;GO:0003924:GTPase activity;GO:0016151:nickel cation binding	gnl|CDD|223455;COG0378, HypB, Ni2+-binding GTPase involved in regulation of expression and maturation of urease and hydrogenase [Posttranslational modification, protein turnover, chaperones / Transcription].
gene-b4306	37.9386541934233	2.00668659698353	0.445390081264884	4.50545865611701	6.62297336529067e-06	3.70633516294984e-05	yjhP	U00096.3	4532437	4533183	b4306	KpLE2 phage-like element%3B putative methyltransferase YjhP	-	-	GO:0016021:integral component of membrane	-	gnl|CDD|225139;COG2230, Cfa, Cyclopropane fatty acid synthase and related methyltransferases [Cell envelope biogenesis, outer membrane].
gene-b0536	43.829811474371	-1.57025766822203	0.348783466819189	-4.50209891696517	6.72856508260005e-06	3.76029618103888e-05	argU	U00096.3	564723	564799	b0536	tRNA-Arg	K14219	-	-	-	-
gene-b0349	6.58061091586772	3.73723362080564	0.830318583339299	4.50096348051801	6.76461288079543e-06	3.77529823632964e-05	mhpC	U00096.3	371239	372105	b0349	2-hydroxy-6-ketonona-2%2C4-dienedioate hydrolase	K05714	GO:0019380:3-phenylpropionate catabolic process	GO:0005737:cytoplasm	GO:0052823:2-hydroxy-6-oxonona-2,4,7-trienedioate hydrolase activity;GO:0018771:2-hydroxy-6-oxonona-2,4-dienedioate hydrolase activity;GO:0042803:protein homodimerization activity	gnl|CDD|223669;COG0596, MhpC, Predicted hydrolases or acyltransferases (alpha/beta hydrolase superfamily) [General function prediction only].
gene-b0021	30.4272257091954	-1.7238133315675	0.383225553520208	-4.49816906971105	6.854118232322e-06	3.82005339524251e-05	insB1	U00096.3	19811	20314	b0021	IS1 protein InsB	-	GO:0006313:transposition, DNA-mediated	-	GO:0003677:DNA binding;GO:0004803:transposase activity	gnl|CDD|224576;COG1662, InsB, Transposase and inactivated derivatives, IS1 family [DNA replication, recombination, and repair].
gene-b2242	63.4336052657389	-1.32057295913371	0.293895704972825	-4.4933387483693	7.01151176911188e-06	3.90247235778792e-05	glpB	U00096.3	2354265	2355524	b2242	anaerobic glycerol-3-phosphate dehydrogenase subunit B	K00112	GO:0019563:glycerol catabolic process;GO:0006072:glycerol-3-phosphate metabolic process	-	GO:0052591:sn-glycerol-3-phosphate:ubiquinone-8 oxidoreductase activity	gnl|CDD|225617;COG3075, GlpB, Anaerobic glycerol-3-phosphate dehydrogenase [Amino acid transport and metabolism].
gene-b2466	112.188295019812	1.06371772625143	0.237070666836334	4.48692257227161	7.2259319851381e-06	4.0163649055605e-05	ypfG	U00096.3	2581734	2582777	b2466	DUF1176 domain-containing protein YpfG	-	-	-	-	-
gene-b3935	1217.90776102364	-0.900378334025198	0.200681024671088	-4.48661419534259	7.23639390063178e-06	4.01673718273228e-05	priA	U00096.3	4124612	4126810	b3935	primosome factor N'	K04066	GO:0006310:DNA recombination;GO:0006260:DNA replication;GO:0006270:DNA replication initiation;GO:0006269:DNA replication, synthesis of RNA primer;GO:0006268:DNA unwinding involved in DNA replication;GO:0006261:DNA-dependent DNA replication;GO:0006302:double-strand break repair;GO:0006276:plasmid maintenance;GO:0046677:response to antibiotic;GO:0010332:response to gamma radiation	GO:1990077:primosome complex	GO:0005524:ATP binding;GO:0043140:ATP-dependent 3'-5' DNA helicase activity;GO:0003677:DNA binding;GO:0004386:helicase activity;GO:0008270:zinc ion binding	gnl|CDD|224119;COG1198, PriA, Primosomal protein N' (replication factor Y) - superfamily II helicase [DNA replication, recombination, and repair].
gene-b0550	6.46814286006471	3.72402439542235	0.830384093166795	4.48470102699128	7.30162398045686e-06	4.0462834143362e-05	rusA	U00096.3	573371	573733	b0550	DLP12 prophage%3B crossover junction endodeoxyribonuclease RusA	-	GO:0006310:DNA recombination;GO:0006281:DNA repair	-	GO:0008821:crossover junction endodeoxyribonuclease activity;GO:0000287:magnesium ion binding	gnl|CDD|226936;COG4570, Rus, Holliday junction resolvase [DNA replication, recombination, and repair].
gene-b1180	113.846693664206	1.07269226522304	0.239201278663507	4.48447546441435	7.30935156027091e-06	4.0462834143362e-05	ycgM	U00096.3	1228079	1228738	b1180	putative isomerase/hydrolase	-	-	-	GO:0003824:catalytic activity;GO:0046872:metal ion binding	gnl|CDD|223257;COG0179, MhpD, 2-keto-4-pentenoate hydratase/2-oxohepta-3-ene-1,7-dioic acid hydratase (catechol pathway) [Secondary metabolites biosynthesis, transport, and catabolism].
gene-b2150	44.7349198258527	1.8540714721391	0.413493068040748	4.48392395288326	7.32827882388792e-06	4.05129376490408e-05	mglB	U00096.3	2239350	2240348	b2150	D-galactose/methyl-galactoside ABC transporter periplasmic binding protein	K10540	GO:0008643:carbohydrate transport;GO:0006935:chemotaxis	GO:0042597:periplasmic space	GO:0046872:metal ion binding	gnl|CDD|224791;COG1879, RbsB, ABC-type sugar transport system, periplasmic component [Carbohydrate transport and metabolism].
gene-b0387	150.350222795193	-0.98059507144553	0.218886241462499	-4.47993014496313	7.46674720395817e-06	4.12038328213348e-05	yaiI	U00096.3	405764	406222	b0387	DUF188 domain-containing protein YaiI	-	-	-	-	gnl|CDD|224585;COG1671, COG1671, Uncharacterized protein conserved in bacteria [Function unknown].
gene-b3450	52.8872276698623	1.47964949285114	0.330297949464247	4.47974168550296	7.47334266676575e-06	4.12038328213348e-05	ugpC	U00096.3	3588110	3589180	b3450	sn-glycerol 3-phosphate ABC transporter ATP binding subunit	K05816	GO:0008643:carbohydrate transport;GO:0015794:glycerol-3-phosphate transmembrane transport;GO:0001407:glycerophosphodiester transmembrane transport	GO:0055052:ATP-binding cassette (ABC) transporter complex, substrate-binding subunit-containing	GO:0005524:ATP binding;GO:0015169:glycerol-3-phosphate transmembrane transporter activity;GO:0015430:glycerol-3-phosphate-transporting ATPase activity;GO:0001406:glycerophosphodiester transmembrane transporter activity	gnl|CDD|226359;COG3839, MalK, ABC-type sugar transport systems, ATPase components [Carbohydrate transport and metabolism].
gene-b0385	35.9619498204789	2.13802404385636	0.477390170066363	4.47856738139193	7.5145651311414e-06	4.13754982120027e-05	dgcC	U00096.3	403703	404818	b0385	diguanylate cyclase DgcC	K18968	-	GO:0016021:integral component of membrane;GO:0005886:plasma membrane	GO:0052621:diguanylate cyclase activity;GO:0005525:GTP binding;GO:0046872:metal ion binding	gnl|CDD|225109;COG2199, COG2199, c-di-GMP synthetase (diguanylate cyclase, GGDEF domain) [Signal transduction mechanisms].
gene-b4409	31.6946546809326	-1.87525463718475	0.418789132126518	-4.47780157919242	7.54156468071427e-06	4.14684964078954e-05	blr	U00096.3	1704551	1704676	b4409	beta-lactam resistance protein	-	-	-	-	-
gene-b1862	25.6681804677637	2.34871310399909	0.524603781144184	4.47711813833374	7.56573876178051e-06	4.15457301215845e-05	yebB	U00096.3	1946251	1946853	b1862	putative papain-like amidase YebB	-	-	-	-	-
gene-b3571	60.5657026249581	1.37287495153588	0.306865757728181	4.47386167065259	7.68194490908209e-06	4.21274572420518e-05	malS	U00096.3	3737497	3739527	b3571	alpha-amylase	K01176	GO:0030980:alpha-glucan catabolic process;GO:0051692:cellular oligosaccharide catabolic process	GO:0030288:outer membrane-bounded periplasmic space;GO:0042597:periplasmic space	GO:0004556:alpha-amylase activity;GO:0103025:alpha-amylase activity (releasing maltohexaose);GO:0005509:calcium ion binding	gnl|CDD|223443;COG0366, AmyA, Glycosidases [Carbohydrate transport and metabolism].
gene-b3714	918.155207406725	-0.813235440768738	0.181840679889066	-4.4722415317896	7.74039293035965e-06	4.23913108148669e-05	adeP	U00096.3	3895272	3896609	b3714	adenine:H(+) symporter	-	GO:0015853:adenine transport	GO:0016021:integral component of membrane;GO:0005886:plasma membrane	GO:0015207:adenine transmembrane transporter activity;GO:0015295:solute:proton symporter activity	gnl|CDD|225161;COG2252, COG2252, Xanthine/uracil/vitamin C permease [Nucleotide transport and metabolism].
gene-b3536	314.118532149641	-0.902549059298284	0.201996802849024	-4.46813536931504	7.8904369982837e-06	4.31554300892796e-05	bcsE	U00096.3	3696458	3698029	b3536	c-di-GMP-binding protein BcsE	-	GO:0030244:cellulose biosynthetic process	-	GO:0035438:cyclic-di-GMP binding	-
gene-b0031	72.1761131490145	1.48631354111997	0.332946743317541	4.46411797367373	8.03992588677306e-06	4.3914482007381e-05	dapB	U00096.3	28374	29195	b0031	4-hydroxy-tetrahydrodipicolinate reductase	K00215	GO:0019877:diaminopimelate biosynthetic process;GO:0009089:lysine biosynthetic process via diaminopimelate	GO:0005737:cytoplasm	GO:0008839:4-hydroxy-tetrahydrodipicolinate reductase;GO:0051287:NAD binding;GO:0050661:NADP binding;GO:0016726:oxidoreductase activity, acting on CH or CH2 groups, NAD or NADP as acceptor	gnl|CDD|223366;COG0289, DapB, Dihydrodipicolinate reductase [Amino acid transport and metabolism].
gene-b0043	19.671122072063	2.29891941360668	0.515142308810501	4.46268802676108	8.09378518005038e-06	4.41498760752216e-05	fixC	U00096.3	44180	45466	b0043	putative oxidoreductase FixC	-	-	-	GO:0071949:FAD binding;GO:0016491:oxidoreductase activity	gnl|CDD|223717;COG0644, FixC, Dehydrogenases (flavoproteins) [Energy production and conversion].
gene-b2694	172.812050460056	-1.37295776475907	0.30779971791367	-4.4605556303471	8.17474350707335e-06	4.45322680823571e-05	argV	U00096.3	2818473	2818549	b2694	tRNA-Arg	K14219	-	-	-	-
gene-b2737	42.2624305256406	1.97292071999557	0.442798548792339	4.45557178400063	8.36698929180802e-06	4.55190849801015e-05	ygbK	U00096.3	2862335	2863501	b2737	putative 3-oxo-tetronate kinase YgbK	-	GO:0005975:carbohydrate metabolic process	-	GO:0005524:ATP binding;GO:0016301:kinase activity	gnl|CDD|225930;COG3395, COG3395, Uncharacterized protein conserved in bacteria [Function unknown].
gene-b2384	29.4950349852162	2.35744667577292	0.529258711038183	4.45424255965216	8.41898791355775e-06	4.57413091674356e-05	ypdE	U00096.3	2504510	2505547	b2384	aminopeptidase YpdE	-	-	-	GO:0004177:aminopeptidase activity;GO:0046872:metal ion binding;GO:0008237:metallopeptidase activity	gnl|CDD|224282;COG1363, FrvX, Cellulase M and related proteins [Carbohydrate transport and metabolism].
gene-b1769	45.0991063707064	1.66364872320013	0.373808801737522	4.45053384368486	8.56570928567349e-06	4.64769040870802e-05	ydjE	U00096.3	1852621	1853979	b1769	putative transporter YdjE	-	-	GO:0016021:integral component of membrane;GO:0005886:plasma membrane	GO:0022857:transmembrane transporter activity	gnl|CDD|223553;COG0477, ProP, Permeases of the major facilitator superfamily [Carbohydrate transport and metabolism / Amino acid transport and metabolism / Inorganic ion transport and metabolism / General function prediction only].
gene-b1210	1178.98705703483	-0.769146948793117	0.173199499202087	-4.44081508512727	8.96187802092391e-06	4.85622505176088e-05	hemA	U00096.3	1263714	1264970	b1210	glutamyl-tRNA reductase	K02492	GO:0006782:protoporphyrinogen IX biosynthetic process	-	GO:0008883:glutamyl-tRNA reductase activity;GO:0050661:NADP binding	gnl|CDD|223450;COG0373, HemA, Glutamyl-tRNA reductase [Coenzyme metabolism].
gene-b2324	457.516726596621	0.892126653755876	0.201104106857672	4.4361433871028	9.15848561893294e-06	4.95621477689484e-05	mnmC	U00096.3	2441764	2443770	b2324	fused 5-methylaminomethyl-2-thiouridine-forming methyltransferase and FAD-dependent demodification enzyme	-	GO:0002097:tRNA wobble base modification	GO:0005737:cytoplasm	GO:0050660:flavin adenine dinucleotide binding;GO:0016645:oxidoreductase activity, acting on the CH-NH group of donors;GO:0004808:tRNA (5-methylaminomethyl-2-thiouridylate)-methyltransferase activity	gnl|CDD|226606;COG4121, COG4121, Uncharacterized conserved protein [Function unknown].
gene-b0447	45.753462025409	1.54558659268731	0.348432406997212	4.43582904933318	9.17186139408394e-06	4.95691376001743e-05	decR	U00096.3	468383	468841	b0447	DNA-binding transcriptional activator DecR	-	-	-	GO:0003700:DNA-binding transcription factor activity;GO:0043565:sequence-specific DNA binding	gnl|CDD|224439;COG1522, Lrp, Transcriptional regulators [Transcription].
gene-b3701	2302.732479078	-0.810488185740809	0.182725764158506	-4.4355441033359	9.18400261034492e-06	4.95694456679406e-05	dnaN	U00096.3	3881221	3882321	b3701	beta sliding clamp	K02338	GO:0006260:DNA replication	GO:0005737:cytoplasm;GO:0009360:DNA polymerase III complex	GO:0008408:3'-5' exonuclease activity;GO:0003677:DNA binding;GO:0003887:DNA-directed DNA polymerase activity	gnl|CDD|223665;COG0592, DnaN, DNA polymerase sliding clamp subunit (PCNA homolog) [DNA replication, recombination, and repair].
gene-b3949	18.470446498974	2.25477515018067	0.508381070087038	4.43520674323031	9.19839698331992e-06	4.95818980625208e-05	frwC	U00096.3	4142530	4143609	b3949	putative PTS enzyme IIC component FrwC	-	GO:0009401:phosphoenolpyruvate-dependent sugar phosphotransferase system	GO:0005887:integral component of plasma membrane;GO:0005886:plasma membrane	GO:0005351:carbohydrate:proton symporter activity;GO:0008982:protein-N(PI)-phosphohistidine-sugar phosphotransferase activity	gnl|CDD|224218;COG1299, FruA, Phosphotransferase system, fructose-specific IIC component [Carbohydrate transport and metabolism].
gene-b0450	23.9992157602738	-2.50172026902051	0.564116022904757	-4.43476194159244	9.21740858574429e-06	4.96191732529174e-05	glnK	U00096.3	472598	472936	b0450	nitrogen regulator GlnK	-	GO:0006808:regulation of nitrogen utilization	-	GO:0030234:enzyme regulator activity;GO:0000166:nucleotide binding	gnl|CDD|223424;COG0347, GlnK, Nitrogen regulatory protein PII [Amino acid transport and metabolism].
gene-b0293	109.098691386182	-1.08211749212547	0.244371647152104	-4.42816302437874	9.50390577618605e-06	5.1094392521514e-05	ecpA	U00096.3	310084	310671	b0293	common pilus major subunit	-	-	GO:0009289:pilus	-	-
gene-b3959	638.040946170963	-1.19656699042312	0.27024905038773	-4.42764549479968	9.52673092049901e-06	5.11500657537787e-05	argB	U00096.3	4156013	4156789	b3959	acetylglutamate kinase	K00930	GO:0042450:arginine biosynthetic process via ornithine	GO:0005737:cytoplasm	GO:0003991:acetylglutamate kinase activity;GO:0005524:ATP binding	gnl|CDD|223622;COG0548, ArgB, Acetylglutamate kinase [Amino acid transport and metabolism].
gene-b1025	41.5943421317591	1.60625831087995	0.363212764895348	4.42236194904317	9.76277280479353e-06	5.22482945910154e-05	dgcT	U00096.3	1092876	1094234	b1025	putative diguanylate cyclase DgcT	-	GO:0051271:negative regulation of cellular component movement;GO:0090609:single-species submerged biofilm formation	GO:0016021:integral component of membrane;GO:0005886:plasma membrane	GO:0052621:diguanylate cyclase activity;GO:0005525:GTP binding;GO:0046872:metal ion binding	gnl|CDD|225109;COG2199, COG2199, c-di-GMP synthetase (diguanylate cyclase, GGDEF domain) [Signal transduction mechanisms].
gene-b1751	30.3316296200723	-1.898326111374	0.429266477777648	-4.42225566087016	9.76757806104192e-06	5.22482945910154e-05	ydjY	U00096.3	1834116	1834793	b1751	4Fe-4S ferredoxin-type domain-containing protein YdjY	-	-	GO:0005829:cytosol	-	-
gene-b3041	4796.29605700251	0.925579431714559	0.209302298301455	4.42221341679422	9.76948853030444e-06	5.22482945910154e-05	ribB	U00096.3	3183813	3184466	b3041	3%2C4-dihydroxy-2-butanone-4-phosphate synthase	K02858	GO:0009231:riboflavin biosynthetic process	-	GO:0008686:3,4-dihydroxy-2-butanone-4-phosphate synthase activity;GO:0000287:magnesium ion binding;GO:0030145:manganese ion binding	gnl|CDD|223186;COG0108, RibB, 3,4-dihydroxy-2-butanone 4-phosphate synthase [Coenzyme metabolism].
gene-b2901	249.593540661454	0.820650762142307	0.185700003276947	4.41922858191022	9.90538365437902e-06	5.29060986331546e-05	bglA	U00096.3	3043662	3045101	b2901	6-phospho-beta-glucosidase A	K01223	GO:0005975:carbohydrate metabolic process	GO:0005829:cytosol	GO:0008706:6-phospho-beta-glucosidase activity;GO:0015926:glucosidase activity;GO:0103047:methyl beta-D-glucoside 6-phosphate glucohydrolase activity	gnl|CDD|225343;COG2723, BglB, Beta-glucosidase/6-phospho-beta-glucosidase/beta-galactosidase [Carbohydrate transport and metabolism].
gene-b2647	129.417489254648	1.16471705484656	0.263688273851114	4.41702256166383	1.00069788528862e-05	5.33792291996606e-05	ypjA	U00096.3	2778146	2782726	b2647	adhesin-like autotransporter YpjA	-	-	GO:0009279:cell outer membrane;GO:0016021:integral component of membrane	-	gnl|CDD|225999;COG3468, AidA, Type V secretory pathway, adhesin AidA [Cell envelope biogenesis, outer membrane / Intracellular trafficking and secretion].
gene-b0801	437.230508697759	0.890592602075019	0.201730158546243	4.41477173513879	1.01116629054929e-05	5.38675860238074e-05	hcxB	U00096.3	836351	837436	b0801	hydroxycarboxylate dehydrogenase B	-	-	GO:0005829:cytosol	GO:0047995:hydroxyphenylpyruvate reductase activity;GO:0102742:R(+)-3,4-dihydroxyphenyllactate:NADP+ oxidoreductase activity	gnl|CDD|224966;COG2055, COG2055, Malate/L-lactate dehydrogenases [Energy production and conversion].
gene-b1592	164.957074405853	1.09998447818241	0.249280815367641	4.41263190093529	1.02121540101764e-05	5.4332368028202e-05	clcB	U00096.3	1665315	1666571	b1592	putative chloride:H(+) antiporter ClcB	-	GO:0034765:regulation of ion transmembrane transport;GO:0010447:response to acidic pH	GO:0034707:chloride channel complex;GO:0005886:plasma membrane	GO:0005247:voltage-gated chloride channel activity	gnl|CDD|223116;COG0038, EriC, Chloride channel protein EriC [Inorganic ion transport and metabolism].
gene-b0122	169.368711862303	-1.01163165146967	0.229328139496137	-4.41128443152399	1.02759226477376e-05	5.46008221515798e-05	yacC	U00096.3	136570	136917	b0122	putative lipoprotein YacC	-	-	-	-	-
gene-b2512	1572.96254102021	-0.929752459802018	0.210826416207733	-4.41003777669829	1.03352587861592e-05	5.48450602080532e-05	bamB	U00096.3	2637474	2638652	b2512	outer membrane protein assembly factor BamB	-	GO:0043165:Gram-negative-bacterium-type cell outer membrane assembly;GO:0051205:protein insertion into membrane	GO:1990063:Bam protein complex	GO:0042802:identical protein binding	gnl|CDD|224437;COG1520, COG1520, FOG: WD40-like repeat [Function unknown].
gene-b0333	17.7433883292182	2.69560311434911	0.611443634571647	4.40858807245175	1.04046708133229e-05	5.51420667651818e-05	prpC	U00096.3	350012	351181	b0333	2-methylcitrate synthase	K01659	GO:0019679:propionate metabolic process, methylcitrate cycle;GO:0006099:tricarboxylic acid cycle	GO:0005737:cytoplasm	GO:0050440:2-methylcitrate synthase activity;GO:0004108:citrate (Si)-synthase activity	gnl|CDD|223449;COG0372, GltA, Citrate synthase [Energy production and conversion].
gene-b3784	898.924900004091	-0.730938554970983	0.165829982297573	-4.40775874690353	1.04445789738559e-05	5.52821457429122e-05	rfe	U00096.3	3967916	3969019	b3784	UDP-N-acetylglucosamine--undecaprenyl-phosphate N-acetylglucosaminephosphotransferase	-	GO:0044038:cell wall macromolecule biosynthetic process;GO:0071555:cell wall organization;GO:0009246:enterobacterial common antigen biosynthetic process;GO:0009103:lipopolysaccharide biosynthetic process;GO:0009243:O antigen biosynthetic process	GO:0009276:Gram-negative-bacterium-type cell wall;GO:0005887:integral component of plasma membrane	GO:0000287:magnesium ion binding;GO:0030145:manganese ion binding;GO:0008963:phospho-N-acetylmuramoyl-pentapeptide-transferase activity;GO:0016780:phosphotransferase activity, for other substituted phosphate groups;GO:0016757:transferase activity, transferring glycosyl groups;GO:0036380:UDP-N-acetylglucosamine-undecaprenyl-phosphate N-acetylglucosaminephosphotransferase activity	gnl|CDD|223548;COG0472, Rfe, UDP-N-acetylmuramyl pentapeptide phosphotransferase/UDP-N- acetylglucosamine-1-phosphate transferase [Cell envelope biogenesis, outer membrane].
gene-b1226	69.1070524921376	1.36307032204006	0.309420353080845	4.40523807974557	1.05667758593528e-05	5.58568486792075e-05	narJ	U00096.3	1285139	1285849	b1226	nitrate reductase 1 molybdenum cofactor assembly chaperone	K00373	GO:0051131:chaperone-mediated protein complex assembly;GO:0042128:nitrate assimilation	GO:0005737:cytoplasm	GO:0051082:unfolded protein binding	gnl|CDD|225091;COG2180, NarJ, Nitrate reductase delta subunit [Energy production and conversion].
gene-b3273	9.04933562018892	-3.20802690557234	0.72864895270401	-4.40270571125833	1.06909139919447e-05	5.64403207142308e-05	thrV	U00096.3	3423580	3423655	b3273	tRNA-Thr	K14234	-	-	-	-
gene-b4315	31.7803129363421	-1.87772319618225	0.428517050953382	-4.38191010603806	1.17643350547758e-05	6.20273809700389e-05	fimI	U00096.3	4543728	4544267	b4315	putative fimbrial protein FimI	-	GO:0007155:cell adhesion;GO:0009297:pilus assembly	GO:0009289:pilus	-	gnl|CDD|226069;COG3539, FimA, P pilus assembly protein, pilin FimA [Cell motility and secretion / Intracellular trafficking and secretion].
gene-b4485	117.679547726661	1.37071153915734	0.312943224715741	4.38006459606981	1.18644133014686e-05	6.24747411586962e-05	ytfR	U00096.3	4451058	4452560	b4485	galactofuranose ABC transporter putative ATP binding subunit	-	-	-	GO:0005524:ATP binding;GO:0016887:ATPase activity	gnl|CDD|224053;COG1129, MglA, ABC-type sugar transport system, ATPase component [Carbohydrate transport and metabolism].
gene-b4539	22.3308368783786	-2.32575361820193	0.531243745003353	-4.37794071003556	1.19805929804597e-05	6.30056312895458e-05	yoeB	U00096.3	2089211	2089465	b4539	ribosome-dependent mRNA interferase toxin YoeB	-	GO:0006402:mRNA catabolic process;GO:0098795:mRNA cleavage involved in gene silencing;GO:0045947:negative regulation of translational initiation;GO:0044010:single-species biofilm formation	-	GO:0004521:endoribonuclease activity;GO:0016892:endoribonuclease activity, producing 3'-phosphomonoesters;GO:0043024:ribosomal small subunit binding;GO:0003723:RNA binding	gnl|CDD|226600;COG4115, COG4115, Uncharacterized protein conserved in bacteria [Function unknown].
gene-b0320	38.5753296499453	1.91623478811299	0.437807923410208	4.37688466939315	1.20387633315151e-05	6.32304829524645e-05	yahF	U00096.3	336778	338325	b0320	putative acyl-CoA synthetase YahF	-	-	GO:0005829:cytosol	GO:0003824:catalytic activity;GO:0048037:cofactor binding	gnl|CDD|223152;COG0074, SucD, Succinyl-CoA synthetase, alpha subunit [Energy production and conversion].
gene-b0730	94.0899740032269	-1.37715545464796	0.315201003144602	-4.36913411096023	1.24740147770798e-05	6.54327475902573e-05	mngR	U00096.3	765153	765875	b0730	DNA-binding transcriptional repressor MngR	-	GO:0045892:negative regulation of transcription, DNA-templated;GO:0009408:response to heat	-	GO:0003677:DNA binding;GO:0003700:DNA-binding transcription factor activity	gnl|CDD|225099;COG2188, PhnF, Transcriptional regulators [Transcription].
gene-b3339	18273.4469459026	-1.09468071196863	0.250649478781825	-4.36737677368752	1.25747699433384e-05	6.58770195499029e-05	tufA	U00096.3	3470145	3471329	b3339	translation elongation factor Tu 1	-	-	GO:0005737:cytoplasm	GO:0005525:GTP binding;GO:0003924:GTPase activity;GO:0003746:translation elongation factor activity	gnl|CDD|223128;COG0050, TufB, GTPases - translation elongation factors [Translation, ribosomal structure and biogenesis].
gene-b1050	91.3461565241683	-1.16450721393712	0.267146005680111	-4.35906653731344	1.30618397990062e-05	6.83414118055144e-05	yceK	U00096.3	1113579	1113806	b1050	DUF1375 domain-containing lipoprotein YceK	-	-	-	-	gnl|CDD|227932;COG5645, COG5645, Predicted periplasmic lipoprotein [General function prediction only].
gene-b0644	26.9836241441748	2.03613233298044	0.468096367719488	4.34981442582057	1.36252788172768e-05	7.1198590711426e-05	ybeQ	U00096.3	675570	676547	b0644	Sel1 repeat-containing protein YbeQ	-	GO:0006979:response to oxidative stress	-	-	gnl|CDD|223861;COG0790, COG0790, FOG: TPR repeat, SEL1 subfamily [General function prediction only].
gene-b2739	25.7270466385603	2.07539438374522	0.477235503498883	4.34878454878006	1.36894116471268e-05	7.14427055680842e-05	ygbM	U00096.3	2864236	2865012	b2739	putative 2-oxo-tetronate isomerase YgbM	K01816	GO:0005975:carbohydrate metabolic process	-	GO:0016853:isomerase activity;GO:0046872:metal ion binding	gnl|CDD|226149;COG3622, Hfi, Hydroxypyruvate isomerase [Carbohydrate transport and metabolism].
gene-b0047	57.6504259961974	1.35316369584346	0.311359370339044	4.34598674313215	1.38650943386538e-05	7.22676200472146e-05	kefC	U00096.3	47769	49631	b0047	K(+) : H(+) antiporter KefC	-	GO:0051595:response to methylglyoxal	GO:0005887:integral component of plasma membrane	GO:0019899:enzyme binding;GO:0015503:glutathione-regulated potassium exporter activity;GO:0015299:solute:proton antiporter activity;GO:0015643:toxic substance binding	gnl|CDD|223551;COG0475, KefB, Kef-type K+ transport systems, membrane components [Inorganic ion transport and metabolism].
gene-b0012	34.5254513029089	1.94880346853395	0.448831492737558	4.34194903893132	1.41224294288374e-05	7.35154892348873e-05	mbiA	U00096.3	10830	11315	b0012	uncharacterized protein MbiA	-	-	-	-	gnl|CDD|227078;COG4735, COG4735, Uncharacterized protein conserved in bacteria [Function unknown].
gene-b0124	2285.08252538026	1.19266013469273	0.275147167567605	4.33462624833195	1.46007975993055e-05	7.59093431588736e-05	gcd	U00096.3	138835	141225	b0124	quinoprotein glucose dehydrogenase	K00117	-	GO:0016021:integral component of membrane;GO:0030288:outer membrane-bounded periplasmic space;GO:0005886:plasma membrane	GO:0000287:magnesium ion binding;GO:0070968:pyrroloquinoline quinone binding;GO:0008876:quinoprotein glucose dehydrogenase activity;GO:0048039:ubiquinone binding	gnl|CDD|227326;COG4993, Gcd, Glucose dehydrogenase [Carbohydrate transport and metabolism].
gene-b3761	33.1953053058096	-3.38021599640925	0.780079198613715	-4.3331702760646	1.46977342427671e-05	7.63165897010513e-05	trpT	U00096.3	3946957	3947032	b3761	tRNA-Trp	K14235	-	-	-	-
gene-b4234	484.748335811115	-0.898733123529455	0.207475506266805	-4.33175529825542	1.47925293347064e-05	7.67117007976811e-05	yjgA	U00096.3	4457314	4457865	b4234	DUF615 domain-containing protein YjgA	-	-	-	-	gnl|CDD|225572;COG3028, COG3028, Uncharacterized protein conserved in bacteria [Function unknown].
gene-b3816	289.342934329448	0.95711399555723	0.220978412663341	4.33125563724356	1.48261427144631e-05	7.67889361297065e-05	corA	U00096.3	4001426	4002376	b3816	Ni(2(+))/Co(2(+))/Mg(2(+)) transporter	-	-	GO:0016021:integral component of membrane;GO:0005886:plasma membrane	GO:0015087:cobalt ion transmembrane transporter activity;GO:0015095:magnesium ion transmembrane transporter activity	gnl|CDD|223671;COG0598, CorA, Mg2+ and Co2+ transporters [Inorganic ion transport and metabolism].
gene-b3248	205.432099005738	-0.964878863370884	0.222942230178314	-4.32793222979403	1.50515764261255e-05	7.78582175283313e-05	yhdE	U00096.3	3397785	3398378	b3248	nucleoside triphosphate pyrophosphatase YhdE	-	GO:0009117:nucleotide metabolic process	GO:0005737:cytoplasm	GO:0036218:dTTP diphosphatase activity;GO:0042802:identical protein binding;GO:0030145:manganese ion binding;GO:0035529:NADH pyrophosphatase activity;GO:0047429:nucleoside-triphosphate diphosphatase activity;GO:0036221:UTP diphosphatase activity	gnl|CDD|223501;COG0424, Maf, Nucleotide-binding protein implicated in inhibition of septum formation [Cell division and chromosome partitioning].
gene-b1387	19.3687958661228	2.27976080347478	0.526942280821777	4.32639567263315	1.51569056934172e-05	7.8304316315362e-05	paaZ	U00096.3	1451597	1453642	b1387	fused 3-oxo-5%2C6-dehydrosuberyl-CoA semialdehyde dehydrogenase and oxepin-CoA hydrolase	K02618	GO:0010124:phenylacetate catabolic process	-	GO:0004300:enoyl-CoA hydratase activity;GO:0016803:ether hydrolase activity;GO:0016823:hydrolase activity, acting on acid carbon-carbon bonds, in ketonic substances;GO:0016726:oxidoreductase activity, acting on CH or CH2 groups, NAD or NADP as acceptor;GO:0016620:oxidoreductase activity, acting on the aldehyde or oxo group of donors, NAD or NADP as acceptor	gnl|CDD|223944;COG1012, PutA, NAD-dependent aldehyde dehydrogenases [Energy production and conversion].
gene-b4232	205.682920979621	1.0626659465572	0.245680403860072	4.32539970571869	1.5225553095493e-05	7.85600236449209e-05	fbp	U00096.3	4454611	4455609	b4232	fructose-1%2C6-bisphosphatase 1	K03841	GO:0006094:gluconeogenesis	GO:0005737:cytoplasm	GO:0042132:fructose 1,6-bisphosphate 1-phosphatase activity;GO:0000287:magnesium ion binding	gnl|CDD|223236;COG0158, Fbp, Fructose-1,6-bisphosphatase [Carbohydrate transport and metabolism].
gene-b2004	8.35495150393206	3.22797399578741	0.746501469794428	4.32413615565463	1.53130704250866e-05	7.89123302559112e-05	cbeA	U00096.3	2077112	2077480	b2004	CP4-44 prophage%3B cytoskeleton bundling-enhancing antitoxin CbeA	-	GO:0051495:positive regulation of cytoskeleton organization	GO:0005737:cytoplasm	GO:0008092:cytoskeletal protein binding;GO:0046872:metal ion binding	-
gene-b1493	151.42338171268	1.32961328942422	0.307898834516371	4.3183446650998	1.57203802990015e-05	8.09096612126778e-05	gadB	U00096.3	1570645	1572045	b1493	glutamate decarboxylase B	K01580	GO:0006536:glutamate metabolic process	-	GO:0004351:glutamate decarboxylase activity;GO:0030170:pyridoxal phosphate binding	gnl|CDD|223154;COG0076, GadB, Glutamate decarboxylase and related PLP-dependent proteins [Amino acid transport and metabolism].
gene-b2663	22.6194304646926	2.1368999950847	0.495655390344812	4.31126148673199	1.62325807073311e-05	8.34411604780355e-05	gabP	U00096.3	2794253	2795653	b2663	4-aminobutanoate:H(+) symporter	-	GO:0006974:cellular response to DNA damage stimulus;GO:0009450:gamma-aminobutyric acid catabolic process	GO:0016021:integral component of membrane;GO:0005886:plasma membrane	GO:0015185:gamma-aminobutyric acid transmembrane transporter activity	gnl|CDD|224038;COG1113, AnsP, Gamma-aminobutyrate permease and related permeases [Amino acid transport and metabolism].
gene-b2062	10.2762820188304	3.1535811925652	0.731523598191999	4.31097670718955	1.62535027943748e-05	8.34441407540993e-05	wza	U00096.3	2136104	2137243	b2062	outer membrane polysaccharide export protein Wza	K01991	GO:0006811:ion transport;GO:0000271:polysaccharide biosynthetic process	GO:0009279:cell outer membrane;GO:0046930:pore complex	GO:0015159:polysaccharide transmembrane transporter activity;GO:0015288:porin activity	gnl|CDD|224512;COG1596, Wza, Periplasmic protein involved in polysaccharide export, contains SLBB domain of b-grasp fold [Cell wall/membrane/envelope biogenesis].
gene-b4098	9.81812647499041	3.14002319228868	0.728873519763942	4.30804948615177	1.6470054086702e-05	8.44128656137813e-05	phnJ	U00096.3	4318761	4319606	b4098	carbon-phosphorus lyase core complex subunit PhnJ	K06163	GO:0019700:organic phosphonate catabolic process	GO:1904176:carbon phosphorus lyase complex	GO:0051539:4 iron, 4 sulfur cluster binding;GO:0098848:alpha-D-ribose 1-methylphosphonate 5-phosphate C-P-lyase activity;GO:0016829:lyase activity;GO:0046872:metal ion binding	gnl|CDD|226154;COG3627, PhnJ, Uncharacterized enzyme of phosphonate metabolism [Inorganic ion transport and metabolism].
gene-b3323	21.7245936956826	2.08709722441817	0.484484621563069	4.3078709447674	1.64833508914283e-05	8.44128656137813e-05	gspA	U00096.3	3453929	3455398	b3323	Type II secretion system protein GspA	-	-	GO:0005829:cytosol;GO:0016021:integral component of membrane;GO:0005886:plasma membrane	GO:0005524:ATP binding	-
gene-b1480	83.4061568261436	1.52509620058425	0.354532670182364	4.30170849924712	1.69486187913724e-05	8.66873245414085e-05	sra	U00096.3	1555826	1555963	b1480	30S ribosomal subunit protein S22	-	GO:0006412:translation	GO:0005840:ribosome	GO:0003735:structural constituent of ribosome	-
gene-b2256	58.6030369720798	-1.27414016283822	0.296280193373827	-4.30045676806548	1.70446421974883e-05	8.70698907772065e-05	arnD	U00096.3	2370018	2370908	b2256	putative 4-deoxy-4-formamido-L-arabinose-phosphoundecaprenol deformylase ArnD	K13014	GO:0036108:4-amino-4-deoxy-alpha-L-arabinopyranosyl undecaprenyl phosphate biosynthetic process;GO:0009245:lipid A biosynthetic process;GO:0009103:lipopolysaccharide biosynthetic process;GO:0046677:response to antibiotic	-	GO:0016811:hydrolase activity, acting on carbon-nitrogen (but not peptide) bonds, in linear amides	gnl|CDD|223798;COG0726, CDA1, Predicted xylanase/chitin deacetylase [Carbohydrate transport and metabolism].
gene-b1095	5278.51080974587	-0.836293002781169	0.19465845517835	-4.2962069231205	1.73745411911786e-05	8.86447362763865e-05	fabF	U00096.3	1151939	1153180	b1095	3-oxoacyl-[acyl carrier protein] synthase 2	K09458	GO:0006633:fatty acid biosynthetic process	-	GO:0033817:beta-ketoacyl-acyl-carrier-protein synthase II activity	gnl|CDD|223381;COG0304, FabB, 3-oxoacyl-(acyl-carrier-protein) synthase [Lipid metabolism / Secondary metabolites biosynthesis, transport, and catabolism].
gene-b3078	12.2397703882137	2.9339547458871	0.683306725579471	4.29375950221914	1.7567276528363e-05	8.95167308314844e-05	ygjI	U00096.3	3226234	3227667	b3078	putative transporter YgjI	-	-	GO:0016021:integral component of membrane;GO:0005886:plasma membrane	GO:0022857:transmembrane transporter activity	gnl|CDD|223605;COG0531, PotE, Amino acid transporters [Amino acid transport and metabolism].
gene-b1729	2139.29809782836	-1.08639514776192	0.253101161861913	-4.29233568020773	1.76803385667827e-05	8.9981077916802e-05	tcyP	U00096.3	1810934	1812325	b1729	cystine/sulfocysteine:cation symporter	-	GO:0015811:L-cystine transport;GO:0000101:sulfur amino acid transport;GO:0006791:sulfur utilization	GO:0016021:integral component of membrane;GO:0005886:plasma membrane	GO:0015184:L-cystine transmembrane transporter activity;GO:0000099:sulfur amino acid transmembrane transporter activity;GO:0015293:symporter activity	gnl|CDD|224736;COG1823, COG1823, Predicted Na+/dicarboxylate symporter [General function prediction only].
gene-b2844	114.083798364893	1.09696416435832	0.255955416915418	4.2857626440499	1.82113348458887e-05	9.25686437891392e-05	yqeF	U00096.3	2984411	2985592	b2844	putative acyltransferase	K00626	GO:0071271:1-butanol biosynthetic process	GO:0005737:cytoplasm	GO:0003985:acetyl-CoA C-acetyltransferase activity;GO:0003988:acetyl-CoA C-acyltransferase activity	gnl|CDD|223261;COG0183, PaaJ, Acetyl-CoA acetyltransferase [Lipid metabolism].
gene-b1808	614.77304321794	-0.745528038358714	0.174083689725315	-4.28258408088129	1.84735289466176e-05	9.37851679938435e-05	yoaA	U00096.3	1891325	1893235	b1808	putative ATP-dependent 5' to 3' DNA helicase	-	GO:0006301:postreplication repair	-	GO:0005524:ATP binding;GO:0008026:ATP-dependent helicase activity;GO:0003677:DNA binding;GO:0051536:iron-sulfur cluster binding;GO:0046872:metal ion binding	gnl|CDD|224120;COG1199, DinG, Rad3-related DNA helicases [Transcription / DNA replication, recombination, and repair].
gene-b0636	296.379468145131	-0.835606140104145	0.195231568524237	-4.28007696921417	1.86828689146993e-05	9.47306900965346e-05	rlmH	U00096.3	668248	668715	b0636	23S rRNA m(3)psi1915 methyltransferase	-	-	GO:0005737:cytoplasm	GO:0070038:rRNA (pseudouridine-N3-)-methyltransferase activity	gnl|CDD|224492;COG1576, COG1576, Uncharacterized conserved protein [Function unknown].
gene-b1196	27.4411751071999	2.32675906972918	0.543692102254636	4.27955282057684	1.87269191925681e-05	9.48368179356967e-05	ycgY	U00096.3	1245160	1245600	b1196	uncharacterized protein YcgY	-	-	-	-	-
gene-b1519	94.1858188956583	1.22714705240371	0.286925293000483	4.27688698884292	1.89524953111442e-05	9.58608332506946e-05	tam	U00096.3	1607346	1608104	b1519	trans-aconitate 2-methyltransferase	-	-	GO:0005737:cytoplasm	GO:0030798:trans-aconitate 2-methyltransferase activity	gnl|CDD|226591;COG4106, Tam, Trans-aconitate methyltransferase [General function prediction only].
gene-b2662	122.213065849074	1.22940883364577	0.28769110872827	4.27336402254605	1.92545724549179e-05	9.72687884360509e-05	gabT	U00096.3	2792735	2794015	b2662	4-aminobutyrate aminotransferase GabT	K07250	GO:0042450:arginine biosynthetic process via ornithine;GO:0009450:gamma-aminobutyric acid catabolic process	GO:0005829:cytosol	GO:0003867:4-aminobutyrate transaminase activity;GO:0034386:4-aminobutyrate:2-oxoglutarate transaminase activity;GO:0047589:5-aminovalerate transaminase activity;GO:0003992:N2-acetyl-L-ornithine:2-oxoglutarate 5-aminotransferase activity;GO:0030170:pyridoxal phosphate binding	gnl|CDD|223238;COG0160, GabT, 4-aminobutyrate aminotransferase and related aminotransferases [Amino acid transport and metabolism].
gene-b2029	2570.28264341646	-0.970107311489224	0.227180058010859	-4.27021332762779	1.9528608633057e-05	9.85317990317339e-05	gnd	U00096.3	2099862	2101268	b2029	6-phosphogluconate dehydrogenase%2C decarboxylating	K00033	GO:0019521:D-gluconate metabolic process;GO:0006098:pentose-phosphate shunt	-	GO:0050661:NADP binding;GO:0004616:phosphogluconate dehydrogenase (decarboxylating) activity	gnl|CDD|223439;COG0362, Gnd, 6-phosphogluconate dehydrogenase [Carbohydrate transport and metabolism].
gene-b3517	84.1337591748587	-1.48725592957771	0.349275939003949	-4.25811160602417	2.06161023747128e-05	0.00010389097290058	gadA	U00096.3	3666180	3667580	b3517	glutamate decarboxylase A	K01580	GO:0006536:glutamate metabolic process	-	GO:0004351:glutamate decarboxylase activity;GO:0030170:pyridoxal phosphate binding	gnl|CDD|223154;COG0076, GadB, Glutamate decarboxylase and related PLP-dependent proteins [Amino acid transport and metabolism].
gene-b1658	929.310680499664	-0.950955829355239	0.223472866715763	-4.25535253263999	2.08719892807125e-05	0.00010505141107912	purR	U00096.3	1737844	1738869	b1658	DNA-binding transcriptional repressor PurR	-	GO:0045892:negative regulation of transcription, DNA-templated;GO:0006164:purine nucleotide biosynthetic process	-	GO:0003677:DNA binding	gnl|CDD|224525;COG1609, PurR, Transcriptional regulators [Transcription].
gene-b3657	27.1268064523487	2.3351005655748	0.548959895171462	4.25368152776526	2.10284318200259e-05	0.000105709102114885	yicJ	U00096.3	3834547	3835929	b3657	putative xyloside transporter YicJ	-	GO:0008643:carbohydrate transport;GO:0006814:sodium ion transport	GO:0016021:integral component of membrane;GO:0005886:plasma membrane	GO:0015293:symporter activity	gnl|CDD|225121;COG2211, MelB, Na+/melibiose symporter and related transporters [Carbohydrate transport and metabolism].
gene-b3224	25.3647063666639	2.07098297269273	0.486950253476681	4.25296620734154	2.10957420961935e-05	0.000105917667170852	nanT	U00096.3	3371084	3372574	b3224	N-acetylneuraminate:H(+) symporter	-	GO:0008643:carbohydrate transport	GO:0005887:integral component of plasma membrane	GO:0015538:sialic acid:proton symporter activity	gnl|CDD|223553;COG0477, ProP, Permeases of the major facilitator superfamily [Carbohydrate transport and metabolism / Amino acid transport and metabolism / Inorganic ion transport and metabolism / General function prediction only].
gene-b0224	1305.92888271014	-0.773344970568208	0.182118138109805	-4.24639181245053	2.17240602341094e-05	0.00010893899154073	ldtF	U00096.3	245065	245805	b0224	L%2CD-transpeptidase domain-containing protein LdtF	-	GO:0071555:cell wall organization;GO:0009252:peptidoglycan biosynthetic process;GO:0008360:regulation of cell shape	-	GO:0016787:hydrolase activity;GO:0016757:transferase activity, transferring glycosyl groups	gnl|CDD|225577;COG3034, COG3034, Uncharacterized protein conserved in bacteria [Function unknown].
gene-b2581	355.954151550811	-0.770649449852471	0.18151070798158	-4.24575199128571	2.17861505247436e-05	0.000109116959038459	yfiF	U00096.3	2717491	2718528	b2581	putative methyltransferase YfiF	-	GO:0006396:RNA processing	-	GO:0003723:RNA binding;GO:0008173:RNA methyltransferase activity	gnl|CDD|223640;COG0566, SpoU, rRNA methylases [Translation, ribosomal structure and biogenesis].
gene-b4244	167.676373990445	1.33265661468296	0.314039371540246	4.24359725389456	2.19964978359363e-05	0.000110036139174403	pyrI	U00096.3	4470986	4471447	b4244	aspartate carbamoyltransferase%2C PyrI subunit	K00610	GO:0006207:'de novo' pyrimidine nucleobase biosynthetic process;GO:0006221:pyrimidine nucleotide biosynthetic process	GO:0009347:aspartate carbamoyltransferase complex	GO:0046872:metal ion binding	gnl|CDD|224695;COG1781, PyrI, Aspartate carbamoyltransferase, regulatory subunit [Nucleotide transport and metabolism].
gene-b0208	49.025300181765	1.43456636085786	0.338679253523243	4.2357668677199	2.27773004729484e-05	0.000113803272277752	yafC	U00096.3	229967	230881	b0208	LysR family transcriptional regulator YafC	-	GO:0010212:response to ionizing radiation;GO:0006351:transcription, DNA-templated	-	GO:0003677:DNA binding;GO:0003700:DNA-binding transcription factor activity	gnl|CDD|223656;COG0583, LysR, Transcriptional regulator [Transcription].
gene-b1561	25.8071890896059	-1.74335755364601	0.411693971069928	-4.23459578267638	2.28963179622422e-05	0.0001142587545999	rem	U00096.3	1644651	1644902	b1561	Qin prophage%3B protein Rem	-	-	-	-	-
gene-b3598	8.36721886083211	3.21433621108221	0.75963401167343	4.23142745280877	2.32212893682937e-05	0.000115739646401872	yibI	U00096.3	3771382	3771744	b3598	DUF3302 domain-containing protein YibI	-	-	GO:0005886:plasma membrane	-	-
gene-b3403	861.830050973359	1.16526129909075	0.275587129240873	4.22828635829458	2.35477968095337e-05	0.000117224590428043	pck	U00096.3	3532818	3534440	b3403	phosphoenolpyruvate carboxykinase (ATP)	K01610	GO:0006094:gluconeogenesis	GO:0005737:cytoplasm	GO:0005524:ATP binding;GO:0046872:metal ion binding;GO:0004612:phosphoenolpyruvate carboxykinase (ATP) activity	gnl|CDD|224779;COG1866, PckA, Phosphoenolpyruvate carboxykinase (ATP) [Energy production and conversion].
gene-b0215	80.4464780362249	1.2297358140553	0.291027983881812	4.22548992592651	2.38421491446499e-05	0.000118546055504671	dnaQ	U00096.3	236067	236798	b0215	DNA polymerase III subunit epsilon	K02342	GO:0045004:DNA replication proofreading	GO:0044776:DNA polymerase III, core complex	GO:0003677:DNA binding;GO:0003887:DNA-directed DNA polymerase activity;GO:0004527:exonuclease activity;GO:0046872:metal ion binding	gnl|CDD|223916;COG0847, DnaQ, DNA polymerase III, epsilon subunit and related 3'-5' exonucleases [DNA replication, recombination, and repair].
gene-b4314	1114.10277573986	-1.22347335424745	0.289611484813995	-4.22453327440805	2.39436474643554e-05	0.000118906588255189	fimA	U00096.3	4543115	4543663	b4314	type 1 fimbriae major subunit	K07345	GO:0007155:cell adhesion	GO:0009289:pilus	GO:0042802:identical protein binding	gnl|CDD|226069;COG3539, FimA, P pilus assembly protein, pilin FimA [Cell motility and secretion / Intracellular trafficking and secretion].
gene-b3410	316.526983869863	-2.26129565357784	0.535465132987928	-4.2230492972711	2.41019075949943e-05	0.00011954779317372	feoC	U00096.3	3542728	3542964	b3410	ferrous iron transport protein FeoC	-	-	-	GO:0003677:DNA binding;GO:0005506:iron ion binding;GO:0051536:iron-sulfur cluster binding	-
gene-b3628	249.895774970932	-1.29786766028642	0.307531629064561	-4.22027374626222	2.44005840484847e-05	0.000120883086674981	waaB	U00096.3	3803058	3804137	b3628	UDP-D-galactose:(glucosyl)lipopolysaccharide-1%2C6-D-galactosyltransferase	K02840	GO:0009244:lipopolysaccharide core region biosynthetic process	GO:0005829:cytosol	GO:0008921:lipopolysaccharide-1,6-galactosyltransferase activity	gnl|CDD|223515;COG0438, RfaG, Glycosyltransferase [Cell envelope biogenesis, outer membrane].
gene-b4046	687.277511991743	-0.889733356192243	0.21088579222783	-4.2190293940287	2.45356287306932e-05	0.000121405487398436	zur	U00096.3	4259488	4260003	b4046	DNA-binding transcriptional repressor Zur	K09823	GO:0006351:transcription, DNA-templated	GO:0032993:protein-DNA complex	GO:0001217:bacterial-type RNA polymerase transcriptional repressor activity, sequence-specific DNA binding;GO:0042802:identical protein binding;GO:0000976:transcription regulatory region sequence-specific DNA binding	gnl|CDD|223806;COG0735, Fur, Fe2+/Zn2+ uptake regulation proteins [Inorganic ion transport and metabolism].
gene-b3364	266.717668022481	-1.03553944639171	0.245485596282119	-4.21833077815952	2.4611758127442e-05	0.000121635460046707	tsgA	U00096.3	3492568	3493749	b3364	putative transporter TsgA	-	GO:0055085:transmembrane transport	GO:0016021:integral component of membrane;GO:0005886:plasma membrane	-	gnl|CDD|223809;COG0738, FucP, Fucose permease [Carbohydrate transport and metabolism].
gene-b4457	16.301909721101	-2.35497820517987	0.558324969444277	-4.21793459734369	2.46550304428327e-05	0.000121702689382069	csrC	U00096.3	4051036	4051281	b4457	small regulatory RNA CsrC	K18516	-	-	-	-
gene-b3005	416.899400815364	-1.12414419982187	0.266579707598766	-4.21691587085781	2.47666320479428e-05	0.000122106640217141	exbD	U00096.3	3150818	3151243	b3005	Ton complex subunit ExbD	-	GO:0043213:bacteriocin transport;GO:0015031:protein transport	GO:0016021:integral component of membrane;GO:0005886:plasma membrane	GO:0022857:transmembrane transporter activity	gnl|CDD|223917;COG0848, ExbD, Biopolymer transport protein [Intracellular trafficking and secretion].
gene-b4316	42.2879829213398	-1.86021728229226	0.441421394897837	-4.21415296991392	2.50717323278592e-05	0.000123462480202735	fimC	U00096.3	4544304	4545029	b4316	type 1 fimbriae periplasmic chaperone	-	GO:0071555:cell wall organization;GO:0061077:chaperone-mediated protein folding;GO:0043711:pilus organization	GO:0030288:outer membrane-bounded periplasmic space	GO:0044183:protein binding involved in protein folding	gnl|CDD|225663;COG3121, FimC, P pilus assembly protein, chaperone PapD [Cell motility and secretion / Intracellular trafficking and secretion].
gene-b0441	1196.05379811351	-0.887706022951911	0.210782243012742	-4.21148390046428	2.53698637739682e-05	0.000124780792806736	ppiD	U00096.3	461915	463786	b0441	periplasmic folding chaperone	-	-	GO:0016021:integral component of membrane;GO:0005886:plasma membrane	GO:0003755:peptidyl-prolyl cis-trans isomerase activity	gnl|CDD|223831;COG0760, SurA, Parvulin-like peptidyl-prolyl isomerase [Posttranslational modification, protein turnover, chaperones].
gene-b3452	28.561400052958	1.91867055503449	0.455731165269498	4.21009292594655	2.55265672947018e-05	0.000125401172506427	ugpA	U00096.3	3590024	3590911	b3452	sn-glycerol 3-phosphate ABC transporter membrane subunit UgpA	K05814	GO:0015794:glycerol-3-phosphate transmembrane transport;GO:0001407:glycerophosphodiester transmembrane transport	GO:0055052:ATP-binding cassette (ABC) transporter complex, substrate-binding subunit-containing;GO:0005886:plasma membrane	GO:0015169:glycerol-3-phosphate transmembrane transporter activity;GO:0001406:glycerophosphodiester transmembrane transporter activity	gnl|CDD|224096;COG1175, UgpA, ABC-type sugar transport systems, permease components [Carbohydrate transport and metabolism].
gene-b1116	411.928503500235	-0.777295806661327	0.184659227350137	-4.20935264278711	2.56103405752226e-05	0.00012566222133919	lolC	U00096.3	1175427	1176626	b1116	lipoprotein release complex - inner membrane subunit	K09808	GO:0042953:lipoprotein transport	GO:0016021:integral component of membrane;GO:0005886:plasma membrane	-	gnl|CDD|226957;COG4591, LolE, ABC-type transport system, involved in lipoprotein release, permease component [Cell envelope biogenesis, outer membrane].
gene-b0710	149.376066065575	0.972951124824582	0.231221226142167	4.20787979139233	2.57777924057274e-05	0.000126332741276337	ybgI	U00096.3	742827	743570	b0710	radiation resistance protein YbgI	-	GO:0006281:DNA repair	-	GO:0046872:metal ion binding	gnl|CDD|223404;COG0327, COG0327, Uncharacterized conserved protein [Function unknown].
gene-b4033	56.9097832150129	1.402929831503	0.333501624310982	4.20666566287786	2.59166119543352e-05	0.000126861506249025	malF	U00096.3	4243531	4245075	b4033	maltose ABC transporter membrane subunit MalF	K10109	GO:0006974:cellular response to DNA damage stimulus;GO:0042956:maltodextrin transport;GO:0015768:maltose transport	GO:0043190:ATP-binding cassette (ABC) transporter complex;GO:0005887:integral component of plasma membrane;GO:1990060:maltose transport complex;GO:0016020:membrane;GO:0005886:plasma membrane	GO:0015423:maltose-transporting ATPase activity	gnl|CDD|224096;COG1175, UgpA, ABC-type sugar transport systems, permease components [Carbohydrate transport and metabolism].
gene-b2237	129.927689371464	1.00749272706998	0.239523618426525	4.20623541715172	2.59659752667151e-05	0.000126951645463725	inaA	U00096.3	2348822	2349472	b2237	putative lipopolysaccharide kinase InaA	-	-	-	-	-
gene-b3492	391.05941539257	-0.838834912103978	0.199573276433607	-4.2031424602233	2.63234801016188e-05	0.000128546327829572	yhiN	U00096.3	3636208	3637410	b3492	putative oxidoreductase YhiN	-	-	GO:0005829:cytosol	-	gnl|CDD|224992;COG2081, COG2081, Predicted flavoproteins [General function prediction only].
gene-b1092	2496.50669695607	-0.872245772619863	0.207910494390371	-4.19529459144156	2.72517158855513e-05	0.000132920973320489	fabD	U00096.3	1149728	1150657	b1092	[acyl-carrier-protein] S-malonyltransferase	K00645	GO:0006633:fatty acid biosynthetic process	-	GO:0004314:[acyl-carrier-protein] S-malonyltransferase activity	gnl|CDD|223408;COG0331, FabD, (acyl-carrier-protein) S-malonyltransferase [Lipid metabolism].
gene-b0708	269.612463917977	0.825275257278655	0.196750880879831	4.19451874160963	2.73451542820418e-05	0.000133218316941729	phr	U00096.3	739507	740925	b0708	deoxyribodipyrimidine photolyase	-	GO:0006281:DNA repair;GO:0018298:protein-chromophore linkage	-	GO:0003904:deoxyribodipyrimidine photo-lyase activity;GO:0003677:DNA binding;GO:0000166:nucleotide binding	gnl|CDD|223492;COG0415, PhrB, Deoxyribodipyrimidine photolyase [DNA replication, recombination, and repair].
gene-b1655	14.5255200241292	2.45239344704359	0.584769660521517	4.19377681950268	2.74347915136293e-05	0.000133496458824326	mepH	U00096.3	1734435	1735250	b1655	peptidoglycan DD-endopeptidase MepH	-	GO:0045227:capsule polysaccharide biosynthetic process;GO:0071555:cell wall organization;GO:0000270:peptidoglycan metabolic process;GO:0009254:peptidoglycan turnover	-	GO:0008234:cysteine-type peptidase activity;GO:0004175:endopeptidase activity	gnl|CDD|223862;COG0791, Spr, Cell wall-associated hydrolases (invasion-associated proteins) [Cell envelope biogenesis, outer membrane].
gene-b1223	53.2430842703148	1.55657992082668	0.371194638065618	4.19343320511952	2.74764007661015e-05	0.000133540516519607	narK	U00096.3	1277957	1279348	b1223	nitrate:nitrite antiporter NarK	K02575	GO:0042128:nitrate assimilation	GO:0005887:integral component of plasma membrane;GO:0005886:plasma membrane	GO:0005452:inorganic anion exchanger activity;GO:0015112:nitrate transmembrane transporter activity;GO:0015113:nitrite transmembrane transporter activity	gnl|CDD|225133;COG2223, NarK, Nitrate/nitrite transporter [Inorganic ion transport and metabolism].
gene-b0406	974.315190386697	-0.8418347769568	0.200979342276513	-4.18866320996603	2.80602470053694e-05	0.000136216725699438	tgt	U00096.3	426137	427264	b0406	tRNA-guanine transglycosylase	-	GO:0008616:queuosine biosynthetic process;GO:0101030:tRNA-guanine transglycosylation	-	GO:0046872:metal ion binding;GO:0008479:queuine tRNA-ribosyltransferase activity	gnl|CDD|223420;COG0343, Tgt, Queuine/archaeosine tRNA-ribosyltransferase [Translation, ribosomal structure and biogenesis].
gene-b3668	332.228708148225	-0.838324520898682	0.200288032794257	-4.18559466186299	2.84420504172347e-05	0.000137906963134157	uhpB	U00096.3	3848634	3850136	b3668	sensory histidine kinase UhpB	K07675	GO:0046777:protein autophosphorylation;GO:0023014:signal transduction by protein phosphorylation	GO:0016021:integral component of membrane;GO:0005886:plasma membrane	GO:0005524:ATP binding;GO:0004721:phosphoprotein phosphatase activity;GO:0000155:phosphorelay sensor kinase activity;GO:0046983:protein dimerization activity	gnl|CDD|226369;COG3851, UhpB, Signal transduction histidine kinase, glucose-6-phosphate specific [Signal transduction mechanisms].
gene-b1945	31.8819625930547	1.81185119996982	0.433184088431128	4.18263562387953	2.88149017143874e-05	0.000139549854583727	fliM	U00096.3	2020087	2021091	b1945	flagellar motor switch protein FliM	K02416	GO:0071973:bacterial-type flagellum-dependent cell motility;GO:0006935:chemotaxis	GO:0009425:bacterial-type flagellum basal body;GO:0005886:plasma membrane	GO:0003774:motor activity	gnl|CDD|224781;COG1868, FliM, Flagellar motor switch protein [Cell motility and secretion].
gene-b3229	1313.36720457482	-0.753226718319384	0.180132804660015	-4.18150774780325	2.89582381512296e-05	0.000140078647283424	sspA	U00096.3	3376782	3377420	b3229	stringent starvation protein A	-	-	-	-	gnl|CDD|223698;COG0625, Gst, Glutathione S-transferase [Posttranslational modification, protein turnover, chaperones].
gene-b1652	355.780187590586	0.881415178017141	0.210802985304536	4.18122720958533	2.89939955408118e-05	0.000140086418973392	rnt	U00096.3	1728347	1728994	b1652	RNase T	-	GO:0008033:tRNA processing	GO:0005829:cytosol	GO:0008408:3'-5' exonuclease activity;GO:0016896:exoribonuclease activity, producing 5'-phosphomonoesters;GO:0042802:identical protein binding;GO:0000287:magnesium ion binding;GO:0003676:nucleic acid binding	gnl|CDD|223916;COG0847, DnaQ, DNA polymerase III, epsilon subunit and related 3'-5' exonucleases [DNA replication, recombination, and repair].
gene-b1162	326.744483225711	-0.900584978057512	0.215413856659758	-4.18071981079643	2.90587751976874e-05	0.000140234230424604	bluR	U00096.3	1213328	1214059	b1162	DNA-binding transcriptional repressor BluR	-	GO:0045892:negative regulation of transcription, DNA-templated	-	GO:0003677:DNA binding;GO:0003700:DNA-binding transcription factor activity	gnl|CDD|223860;COG0789, SoxR, Predicted transcriptional regulators [Transcription].
gene-b1607	111.454523541612	1.05855490320125	0.2532996642109	4.17906161265137	2.92714383500263e-05	0.000141094524220691	ydgC	U00096.3	1681695	1682030	b1607	GlpM family protein	-	-	GO:0016021:integral component of membrane;GO:0005886:plasma membrane	-	gnl|CDD|225678;COG3136, GlpM, Uncharacterized membrane protein required for alginate biosynthesis [General function prediction only].
gene-b3879	12.9793727248703	2.62664402683293	0.628910226845799	4.17650073843838	2.96027782099198e-05	0.000142524173963722	yihR	U00096.3	4069475	4070401	b3879	putative sulfoquinovose mutarotase YihR	K01785	GO:1902777:6-sulfoquinovose(1-) catabolic process;GO:0005975:carbohydrate metabolic process	-	GO:0030246:carbohydrate binding;GO:0016853:isomerase activity	gnl|CDD|224928;COG2017, GalM, Galactose mutarotase and related enzymes [Carbohydrate transport and metabolism].
gene-b4478	43.05718517955	1.48192966616296	0.354866498952572	4.17602019502275	2.9665349460767e-05	0.000142657987676514	dgoD	U00096.3	3871850	3872998	b4478	D-galactonate dehydratase	K01684	GO:0009063:cellular amino acid catabolic process;GO:0034194:D-galactonate catabolic process	-	GO:0008869:galactonate dehydratase activity;GO:0000287:magnesium ion binding	gnl|CDD|227284;COG4948, COG4948, L-alanine-DL-glutamate epimerase and related enzymes of enolase superfamily [Cell envelope biogenesis, outer membrane / General function prediction only].
gene-b4354	169.942901111361	-1.09107247221814	0.261295347914745	-4.17562915270169	2.97163595769611e-05	0.000142735956656551	btsT	U00096.3	4589129	4591279	b4354	pyruvate:H(+) symporter	-	GO:0006974:cellular response to DNA damage stimulus;GO:0031669:cellular response to nutrient levels;GO:0009267:cellular response to starvation	GO:0005887:integral component of plasma membrane;GO:0005886:plasma membrane	GO:0015293:symporter activity	gnl|CDD|224877;COG1966, CstA, Carbon starvation protein, predicted membrane protein [Signal transduction mechanisms].
gene-b1978	283.944636210783	1.03468784356194	0.247818548092745	4.17518321984001	2.97746317141979e-05	0.00014284858396683	yeeJ	U00096.3	2044938	2052014	b1978	inverse autotransporter adhesin	K13735	GO:0043708:cell adhesion involved in biofilm formation	-	-	gnl|CDD|227614;COG5295, Hia, Autotransporter adhesin [Intracellular trafficking and secretion / Extracellular structures].
gene-b3464	616.656072829256	-0.832977641847592	0.199670124445827	-4.17176903234509	3.02243922210746e-05	0.000144836982349121	ftsY	U00096.3	3602750	3604243	b3464	signal recognition particle receptor	K03110	GO:0006605:protein targeting;GO:0006614:SRP-dependent cotranslational protein targeting to membrane	GO:0005737:cytoplasm;GO:0031226:intrinsic component of plasma membrane;GO:0016020:membrane;GO:0005886:plasma membrane	GO:0005525:GTP binding;GO:0003924:GTPase activity;GO:0005047:signal recognition particle binding	gnl|CDD|223626;COG0552, FtsY, Signal recognition particle GTPase [Intracellular trafficking and secretion].
gene-b2562	26.835591446256	-2.09638251658624	0.50270239201775	-4.17022586300369	3.04297901662798e-05	0.000145651107657036	yfhL	U00096.3	2699663	2699923	b2562	putative 4Fe-4S cluster-containing protein YfhL	-	GO:0055114:oxidation-reduction process	-	GO:0051539:4 iron, 4 sulfur cluster binding;GO:0046872:metal ion binding	gnl|CDD|224068;COG1145, NapF, Ferredoxin [Energy production and conversion].
gene-b3947	28.0213890474004	1.78714410047554	0.428762213359636	4.16814738983661	3.07085351037436e-05	0.000146724176291946	ptsA	U00096.3	4139720	4142221	b3947	putative PTS multiphosphoryl transfer protein PtsA	K08483	GO:0009401:phosphoenolpyruvate-dependent sugar phosphotransferase system	GO:0005737:cytoplasm	GO:0016301:kinase activity;GO:0046872:metal ion binding;GO:0008965:phosphoenolpyruvate-protein phosphotransferase activity	gnl|CDD|224006;COG1080, PtsA, Phosphoenolpyruvate-protein kinase (PTS system EI component in bacteria) [Carbohydrate transport and metabolism].
gene-b1943	18.4946464357587	2.30159275416613	0.552202726677086	4.16802134972441	3.07255161957049e-05	0.000146724176291946	fliK	U00096.3	2018386	2019513	b1943	flagellar hook-length control protein	K02414	GO:0044780:bacterial-type flagellum assembly;GO:0071973:bacterial-type flagellum-dependent cell motility	GO:0009424:bacterial-type flagellum hook	-	gnl|CDD|225686;COG3144, FliK, Flagellar hook-length control protein [Cell motility and secretion].
gene-b1706	583.550649610208	1.05932135428483	0.254415556517546	4.16374442186191	3.13070543154203e-05	0.000149327368374249	ydiU	U00096.3	1789808	1791244	b1706	UPF0061 family protein YdiU	-	-	-	GO:0005524:ATP binding;GO:0000287:magnesium ion binding;GO:0016779:nucleotidyltransferase activity	gnl|CDD|223474;COG0397, COG0397, Uncharacterized conserved protein [Function unknown].
gene-b3989	106.047127315088	-1.13772620684169	0.273298850189289	-4.16293813916045	3.14178506272472e-05	0.000149681792419243	yjaZ	U00096.3	4189786	4190325	b3989	protein YjaZ	-	-	-	-	-
gene-b4263	153.41640154094	1.13801958836614	0.273408666749292	4.16233911637362	3.1500407187446e-05	0.000149901009608937	yjgR	U00096.3	4488561	4490063	b4263	DUF853 domain-containing protein YjgR	-	-	-	-	gnl|CDD|223510;COG0433, COG0433, HerA helicase [Replication, recombination, and repair].
gene-b4245	448.298475667817	1.1595078102501	0.278665005141098	4.16093800390542	3.16943123775449e-05	0.000150515844480472	pyrB	U00096.3	4471460	4472395	b4245	aspartate carbamoyltransferase catalytic subunit	K00609	GO:0006207:'de novo' pyrimidine nucleobase biosynthetic process;GO:0044205:'de novo' UMP biosynthetic process;GO:0006520:cellular amino acid metabolic process	-	GO:0016597:amino acid binding;GO:0004070:aspartate carbamoyltransferase activity	gnl|CDD|223614;COG0540, PyrB, Aspartate carbamoyltransferase, catalytic chain [Nucleotide transport and metabolism].
gene-b0872	43.7384649530594	1.4328588805692	0.344364761265044	4.16087544876983	3.17029960095388e-05	0.000150515844480472	hcr	U00096.3	911182	912150	b0872	NADH oxidoreductase	-	-	-	GO:0051537:2 iron, 2 sulfur cluster binding;GO:0009055:electron transfer activity;GO:0050660:flavin adenine dinucleotide binding;GO:0046872:metal ion binding;GO:0016651:oxidoreductase activity, acting on NAD(P)H	gnl|CDD|223949;COG1018, Hmp, Flavodoxin reductases (ferredoxin-NADPH reductases) family 1 [Energy production and conversion].
gene-b1853	132.432911920636	-1.01552623189418	0.244701777650482	-4.15005661848809	3.32393044846696e-05	0.000157627314446375	yebK	U00096.3	1936652	1937521	b1853	DNA-binding transcriptional repressor YebK	-	GO:1901135:carbohydrate derivative metabolic process;GO:0006974:cellular response to DNA damage stimulus	-	GO:0097367:carbohydrate derivative binding;GO:0003677:DNA binding;GO:0003700:DNA-binding transcription factor activity	gnl|CDD|224651;COG1737, RpiR, Transcriptional regulators [Transcription].
[truncated: 3,616 more rows]
